# Supplementary material for: Quantitative Trait Loci and Inter-Organ Partitioning for Essential Metal and Toxic Analogue Accumulation in Barley
Source: PLoS One. 2016 Apr 14;11(4):e0153392. doi: 10.1371/journal.pone.0153392 (PMC4831800; doi:10.1371/journal.pone.0153392)
Supplement: S1 Dataset — (XLS) [file pone.0153392.s001.xls]

## Sheet: raw data
genotype	rep	column	row	Cd_yl	Cd_fl	Cd_gr	Zn_yl	Zn_fl	Zn_gr	Cu_yl	Cu_fl	Cu_gr	Fe_yl	Fe_fl	Fe_gr	Mg_yl	Mg_fl	Mg_gr	Mn_yl	Mn_fl	Mn_gr	Ca_yl	Ca_fl	Ca_gr
DUMMY	DUMMY	DUMMY	DUMMY	1	1	1	1	1	1	1	1	1	1	1	1	1	1	1	1	1	1	1	1	1
IL-101	01	28	M	0.121951	0.0761421	.	133.272	135.761	.	24.0447	16.1168	.	32.6016	27.8934	.	1967.07	1847.21	.	100.569	79.0102	.	8489.84	6134.52	.
IL-101	02	31	M	0.216867	0.26087	0.0849858	153.373	177.768	75.3541	21.2289	13.942	.	28.4819	13.6812	7.84703	2281.45	2808.41	.	121.012	95.0145	.	10694	11258	134.759
IL-101	03	34	M	0.165094	0.0382409	.	173.467	96.6922	.	.	14.1874	.	39.8585	20.4589	.	1731.84	1781.26	.	92.5708	74.0344	.	8886.79	4001.91	.
IL-101	04	29	L	0.1875	.	.	117.292	.	.	18.8333	.	.	28.2708	.	.	1481.88	.	.	125.021	.	.	9062.5	.	.
IL-101	05	33	K	0.105263	0.306748	0.102696	120.368	145.153	88.7291	30.5263	15.092	14.8524	37.1316	17.2393	43.3633	1437.63	1832.52	1054.81	90.5	69.5706	20.706	7897.37	7251.53	319.512
IL-101	06	29	J	0.39604	0.117647	.	191.419	138.431	109.276	20.4455	12.7059	13.6974	26.2376	29.8824	43.4079	2034.65	3523.53	1423.68	152.723	134.196	26.4737	12260.7	13647.1	553.158
IL-101	07	31	J	0.286807	0.740741	0.0942285	191.778	235.231	115.689	22.0841	16.8056	17.609	30.3824	32.7778	66.9965	2093.69	4536.11	1354.53	.	223.843	21.013	12349.9	29925.9	639.812
IL-102	01	17	M	0.0471698	0.0369004	.	57.3113	52.0664	91.5254	9.5283	10.5166	17.9661	25.5189	37.9705	54.0678	1365.57	2546.13	1838.14	95.9434	217.749	55.8475	6462.26	9494.46	1600
IL-102	02	15	L	0.0946372	0.10101	.	68.3596	75.9343	99.476	10.7256	9.31818	14.8908	24.2271	35.8838	52.5328	1762.78	2225.76	1476.42	144.069	167.778	45.6332	8078.86	8613.64	1101.75
IL-102	03	18	L	0.204082	0.699433	0.114213	115.473	156.938	125.838	10.6308	8.90359	15.1396	.	13.1758	74.3782	1979.59	2559.55	1379.44	201.855	159.603	26.4975	13491.7	21795.8	587.944
IL-102	04	20	L	0.118343	0.0735294	0.0595238	48.8757	67.4265	87.5595	8.28402	10.2206	17.5595	25.503	31.7279	50.7143	1935.5	3054.41	1750.6	107.515	190.515	48.2143	7550.3	8080.88	1403.57
IL-102	05	19	K	0.0769231	0.108303	.	102.564	178.953	.	16.8462	12.5271	.	30	34.1516	.	1583.08	1616.61	.	161.615	117.22	.	10287.2	6530.69	.
IL-102	06	15	J	0.101695	0.86758	0.15625	102.678	120.662	95.0521	.	11.2785	16.25	26.1356	24.2466	35.3906	1977.29	3105.02	1620.05	171.492	62.8539	28.8542	10528.8	25639.3	1944.79
IL-102	07	18	J	0.135501	0.521739	0.314685	67.6423	118.696	130.07	9.05149	7.52174	20.3497	20.7859	22.2174	38.007	1684.28	1245.65	1523.43	128.726	53.4783	32.2727	9785.91	17478.3	1651.4
IL-103	01	37	H	0.0858369	1.0567	0.401691	122.275	137.784	140.507	26.309	6.80412	29.6829	32.6609	18.4021	33.2135	1740.34	2060.05	1644.82	68.2403	45.9536	27.9493	8000	28943.3	1192.6
IL-103	02	40	H	0.19685	0.271429	.	209.055	261	.	25	19.8857	.	38.7795	20.9857	.	1986.22	2295.71	.	80.1969	83.2	.	9183.07	8442.86	.
IL-103	03	41	G	.	0.0273973	0.0306748	225.755	142.575	120.644	18.1132	13.2055	14.0184	25.7783	34.1644	52.0245	2728.77	1839.45	1190.49	159.953	92.5753	22.7914	15471.7	6868.49	336.81
IL-103	04	39	F	0.11811	0.2	0.0554017	141.811	156.72	125.374	35.3543	10.16	17.3684	41.4173	24.8	28.3934	1807.09	1638.4	1350.97	52.2047	52.6	31.9945	6716.54	12604	1015.24
IL-103	05	36	E	0.306452	0.996622	0.44898	258.548	306.588	.	26.871	11.3851	28.2245	33.1935	17.1791	59.4082	2040.32	2658.78	1726.53	127.516	92.4662	31.6735	10680.6	15065.9	918.163
IL-103	06	38	E	0.172786	0.390625	0.147059	159.201	174.115	190.294	19.0065	12.8125	22.5735	27.2138	35.4427	45.6618	1769.55	861.458	1378.68	116.156	59.2188	.	10829.4	8736.98	.
IL-103	07	40	E	0.408971	0.0980392	0.0302115	313.456	117.429	141.541	28.4697	10.8279	13.9275	45.5805	25.1198	50.0906	2696.57	1928.1	1325.98	163.588	56.7211	30.2417	11728.2	7762.53	1084.89
IL-104	01	44	D	0.0697674	0.513919	0.25066	139.349	186.424	.	26.2326	10.7066	.	32.2093	17.9443	20.9631	1574.19	2927.19	.	70.5116	92.7195	21.2533	6588.37	30556.7	.
IL-104	02	47	D	0.03125	1.10092	.	123.062	204.495	.	25.5312	19.9312	.	31.5	17.133	.	1115.31	4057.34	.	36.8125	70.6881	.	3609.38	32110.1	.
IL-104	03	43	C	0.0522193	0.873181	0.301003	99.0862	201.705	123.763	20.9399	12.3493	20.1839	25.0392	21.0395	25.4013	1508.36	4020.79	1580.6	46.8146	73.8046	24.1304	6135.77	33513.5	1896.32
IL-104	04	46	C	0.140598	0.523416	0.249377	.	171.074	120.2	24.0422	15.7438	21.0723	30.6327	27.2727	32.6933	1460.46	2549.59	1604.24	91.283	91.8871	29.7257	8520.21	17851.2	2825.44
IL-104	05	44	B	0.0309598	0.9375	0.250482	110.991	157.115	119.807	24.0557	8.38942	21.5607	30.5573	21.226	30.4432	1220.12	2675.48	1536.03	37.2136	76.5865	26.8979	4603.72	30096.2	2248.55
IL-104	06	42	A	0.100334	1.82692	.	110.769	155.865	118.232	17.8595	6.1859	22.8151	.	28.0449	30.1309	1770.57	2971.15	1534.04	67.3244	60.5449	28.4779	6929.77	31484	2374.8
IL-104	07	46	A	0.080429	0.668103	.	108.391	86.7888	.	19.6783	9.82759	.	27.7748	24.569	.	1311.53	2683.19	.	112.574	85.1724	.	8691.69	27887.9	.
IL-105	01	43	I	0.124378	0.529412	0.190114	147.488	148.206	141.977	20.5721	12.7647	32.7376	29.7264	16.0882	45.3232	1575.37	2279.71	1933.08	75.2985	66.4412	34.6008	8796.02	21494.1	2019.01
IL-105	02	46	I	0.027027	0.321429	0.0816327	100.73	216.536	134.224	21.4865	15.9643	16.4286	34.7568	24.5	34.5714	1499.46	3329.29	1241.02	42.8108	124.536	30.4898	5891.89	19475	896.531
IL-105	03	44	H	0.0314465	1.13253	.	99.8428	131.783	128.627	19.9057	14.7229	35.4118	34.1824	26.4337	38.5882	1085.85	2181.2	1944.71	48.1132	78.3614	36.549	5374.21	27373.5	3263.14
IL-105	04	42	G	0.0568182	0.508083	0.124688	106.79	204.365	119.327	21.5909	17.5982	18.9526	31.8466	18.7991	30.0499	1805.97	3778.29	1721.2	62.5852	87.5982	25.4863	7960.23	24457.3	1860.6
IL-105	05	45	G	.	0.322581	0.110701	.	149	.	16.075	10.7419	21.9188	.	27	45.4982	2210.75	1573.87	1451.29	.	82.8387	41.9557	11037.5	14209.7	1369.37
IL-105	06	47	G	0.0558659	0.242915	0.115132	108.296	82.4696	146.414	17.933	5.22267	15.4605	39.9721	15.668	37.0559	1278.77	2161.13	1449.51	54.8324	53.9271	26.8586	5561.45	31927.1	1939.14
IL-105	07	43	F	0.09375	0.526316	0.162866	93.0938	169.634	129.821	23.625	9.3135	16.7427	29.4688	16.659	37.9967	1904.06	1728.6	1310.75	84.9688	62.0137	27.9967	7993.75	13192.2	869.218
IL-106	01	24	D	0.218659	2.1519	0.263158	203.936	428.903	128.378	29.1691	9.64135	13.9758	32.9592	12.8692	31.0171	1803.21	3314.35	1098.15	123.338	112.827	17.2546	10040.8	23924.1	439.972
IL-106	02	21	C	0.0849257	1.52577	0.267215	136.73	208.041	126.619	26.3694	5.81443	17.7081	34.8408	30.1649	30.4933	1740.34	2824.74	1360.74	79.9363	79.2371	25.4265	9050.96	35278.4	921.994
IL-106	03	23	C	0.066335	1.78273	0.29525	139.37	270.641	92.362	21.2272	5.51532	13.2991	28.8889	19.8607	25.2311	1332.17	2933.15	1044.29	41.9237	78.5237	.	5993.37	33927.6	415.854
IL-106	04	26	C	0.148976	1.83236	.	155.773	190.058	108.173	26.6853	8.79142	22.8846	26.7039	22.3392	30.5409	1623.28	3432.75	1469.95	76.2011	80	24.0745	8009.31	37485.4	.
IL-106	05	25	B	0.155945	1.11111	0.241935	98.3431	128.963	91.1694	17.6413	7.35802	19.4892	15.9064	10.4938	28.293	1870.76	3123.46	1483.87	88.7135	75.037	22.5806	8567.25	38321	1322.31
IL-106	06	22	A	0.111888	1.10417	0.250752	140.28	240.833	138.215	23.4965	6	16.0381	21.5524	8.97917	33.681	1569.23	2325	1314.94	52.6154	65.0833	22.2166	7118.88	28041.7	878.235
IL-106	07	26	A	0.114155	0.898876	0.192476	106.484	193.202	110.149	23.1279	10.618	14.2345	24.3607	12.2472	37.0691	1555.02	2643.82	1200.35	61.3927	110.112	22.021	6461.19	25780.9	586.352
IL-107	01	15	C	.	1.04369	0.0894085	82.5568	146.505	53.3219	12.8409	6.74757	12.8886	21.8182	16.4806	20.447	2974.43	3912.62	1188.45	185.682	190.437	16.912	15863.6	33203.9	896.836
IL-107	02	17	C	0.433437	2.2	0.10284	258.111	286	89.3732	21.3313	10.0833	11.9295	19.4427	24.6667	38.6092	3507.74	3415	1168.46	348.297	268.833	17.7816	21637.8	31700	597.453
IL-107	03	20	C	.	0.501792	0.0636943	18.6014	47.0609	42.0837	6.22378	2.00717	.	29.4406	18.1004	19.727	.	2413.62	.	21.6783	32.0789	13.8763	.	34136.2	1103.73
IL-107	04	18	B	0.23622	1.72285	0.0750939	174.961	235.393	74.6558	17.5197	8.91386	11.5332	19.9606	12.8652	29.1302	3148.43	3895.13	1170.84	277.008	236.142	16.02	19657.5	39868.9	806.008
IL-107	05	15	A	0.177936	1.61736	0.107599	149.395	186.272	69.6705	16.3701	7.33728	12.959	13.3808	6.27219	24.5461	3029.18	3702.17	1241.43	175.196	163.057	16.6913	16978.6	31183.4	761.264
IL-107	06	17	A	0.142857	0.528846	0.0465735	114.5	125.024	65.5556	12.0714	11.1058	11.9361	17.4286	12.476	34.0585	2405.36	2536.06	1153.03	245.464	241.827	18.8756	16432.1	15473.6	350.1
IL-107	07	20	A	.	1.16822	0.138462	.	119.579	83.1538	24.0562	10.5374	14.3923	28.6747	18.2009	28.9538	3704.02	2682.24	1315.38	383.735	197.407	20.3692	25108.4	34626.2	1293.08
IL-108	01	39	M	0.413793	1.39442	0.233196	250.621	271.633	77.3663	27.5172	11.753	16.4472	53.5862	16.6932	27.8944	4164.14	2460.16	1240.74	204.345	130.598	14.3896	25731	21251	686.557
IL-108	02	37	L	0.406091	0.689655	0.0389105	237.766	244.403	115.564	17.4619	12.2546	17.179	37.868	8.48806	40.6809	4282.23	2742.71	1235.02	213.249	199.416	24.8444	26025.4	17501.3	548.444
IL-108	03	35	K	0.278552	0.159236	.	185.404	199.204	.	25.7382	18.3758	.	34.6518	27.8981	.	2307.52	2139.17	.	157.744	76.6242	.	12729.8	8573.25	.
IL-108	04	38	K	0.121704	0.077821	0.0770713	138.783	62.2568	71.9268	27.3022	9.68872	15.9152	35.8215	21.7899	37.9769	.	1978.21	1110.02	.	53.0739	20.0963	.	8677.04	566.859
IL-108	05	36	J	0.493274	4.2	0.0881356	285.65	762.2	65.2542	18.6996	24.2	.	41.7489	68.2	26.3797	4141.7	15378	1102.37	248.117	683	14.7525	23152.5	100080	454.576
IL-108	06	39	J	.	1.34615	0.281014	.	530	103.496	20.211	27.8077	16.3468	49.789	23.0769	45.6957	4426.16	4346.15	1308.43	250.422	333.692	19.2392	27877.6	30196.2	736.806
IL-108	07	41	J	0.621118	2.12903	0.259104	267.081	208.516	85.7843	26.5839	18.9355	16.2815	56.5217	12.1935	37.1569	3219.25	2080.65	1287.82	243.043	168.774	17.535	25037.3	22409.7	654.202
IL-109	01	12	I	.	1.09677	0.179372	.	112.645	.	20.8065	4.6129	16.2332	28.1452	11.4194	22.3318	2503.23	2886.45	1541.48	117.661	137.097	26.1996	9282.26	31038.7	1356.5
IL-109	02	08	H	0.0803213	1.45833	0.272315	118.795	112.604	84.584	19.6386	7.42188	17.882	29.5984	14.0625	30	2274.7	2742.19	.	151.245	81.276	25.6127	13080.3	37343.8	1804.84
IL-109	03	11	H	0.0507614	1.18902	0.228833	122.64	151.159	116.934	21.5228	12.7744	21.7849	34.1624	19.8171	39.2677	1892.39	2452.44	1598.86	146.142	120.793	31.7849	12010.2	35487.8	1546
IL-109	04	10	G	0.0840336	1.58228	0.26253	132.521	138.703	98.4726	20.5042	6.67722	17.7327	27.8151	14.4304	21.3007	.	3281.65	1606.21	134.58	75.1582	21.2649	12008.4	46107.6	1646.78
IL-109	05	07	F	0.0925926	1.10714	0.253456	79.8148	176.857	106.498	12.5	11.1071	20.4147	32.8704	17.5714	.	1578.7	3388.21	1726.96	77.9167	115.5	34.8157	10370.4	27653.6	1528.11
IL-109	06	09	F	0.119048	1.625	0.304807	130.024	147.479	94.5252	25.1667	13.2083	20.3751	32.5	12.8958	27.0692	1952.62	3577.08	1616.65	99.2381	108.042	22.204	8947.62	37333.3	1733.88
IL-109	07	12	F	0.0403226	0.600414	.	128.79	145.901	98.5083	.	8.67495	15.105	39.7984	15.0725	27.3923	1667.34	2855.07	1535.91	95.6855	111.925	25.6022	7391.13	28571.4	1573.48
IL-110	01	28	H	0.0862069	1.09524	0.16	137.284	159.381	103.623	22.1983	9.38095	16.0114	34.0948	12.5714	25.28	1681.03	1933.33	1388.57	.	102.571	.	.	19795.2	993.486
IL-110	02	31	H	0.0442478	1.03352	0.178042	143.805	126.536	82.3739	26.3274	7.98883	17.0326	31.1062	12.5698	23.5015	2356.19	2495.81	1439.17	107.345	90.2793	20.3759	10070.8	29385.5	1205.74
IL-110	03	32	G	0.0469484	1.20787	0.202593	140.329	175.365	97.3258	29.6244	8.93258	16.0535	38.1221	12.191	26.0697	2108.92	3353.93	1410.86	120.282	118.904	21.0535	10028.2	32359.6	940.843
IL-110	04	34	G	.	0.457831	0.126582	184.024	117.301	96.2869	.	11.3253	15.2152	34.878	21.8795	30.4557	2207.32	2359.52	1313.92	131.829	126.747	22.5485	12414.6	18804.8	804.473
IL-110	05	29	F	0.0835655	1.15523	0.1373	202.841	275.812	107.323	28.6908	11.8231	13.6461	36.2117	9.94585	27.5973	2070.19	3350.18	1308.16	106.574	108.773	20.0992	9203.34	24747.3	810.831
IL-110	06	31	F	0.0623053	0.941884	.	108.816	127.154	.	25.9813	8.25651	.	29.6885	10.7014	.	1946.73	2693.39	.	107.944	81.8236	.	9246.11	32825.7	.
IL-110	07	33	F	0.0923077	1.35843	0.235507	224.462	199.018	82.6178	24.8308	11.5712	17.7989	29.0154	12.2913	33.0435	2396.31	3291.33	1449.28	127.508	82.6514	21.1141	10200	35973.8	1253.62
IL-111	01	02	I	0.0701754	0.44186	0.201149	89.7193	146.023	98.046	22.0351	11.186	21.6667	31.7895	20.8605	23.0172	1581.4	2586.05	1600.29	82.2105	64.186	24.4253	8140.35	27000	.
IL-111	02	05	I	0.0990099	1.52	0.366826	109.373	194.907	139.984	11.9472	5.73333	20.5582	21.4851	18.6133	29.4418	1528.38	2544	1487.72	126.238	127.067	35.8533	8937.29	37146.7	1438.6
IL-111	03	06	H	0.21978	1.0355	0.240964	171.385	132.544	118.313	15.011	5.38462	19.0211	25.0769	9.14201	28.509	2044.84	2669.53	1346.08	121.912	94.645	29.4277	11175.8	32929	1210.09
IL-111	04	03	G	.	0.707965	0.221169	65.1073	122.035	99.6051	14.206	6.43068	19.0995	34.4635	11.7699	19.1943	1501.29	2714.75	1297.16	67.4678	142.419	30.5371	6703.86	37787.6	999.368
IL-111	05	02	F	0.0660066	1.18812	.	136.733	187.426	.	20.6601	8.93564	.	28.8779	61.6337	.	1757.1	1724.01	.	85.3795	57.3267	.	8970.3	35891.1	.
IL-111	06	04	F	0.190024	.	0.49505	105.131	.	138.416	9.50119	.	23.1683	17.1496	.	22.3432	2052.73	.	1260.07	138.337	.	31.5842	12311.2	.	1221.45
IL-111	07	01	E	0.205656	1.47727	0.32967	161.08	322.273	134.505	20.8997	10.8409	21.5165	30.5656	41.3409	27.7582	2084.32	3040.91	1399.12	128.817	95.0909	29.9121	11177.4	36431.8	1950.99
IL-112	01	35	I	0.246637	0.384615	0.15493	173.767	110.433	103.239	23.565	5.98558	18.0986	28.8789	10.0481	42.7465	2282.51	2716.35	1370	174.283	117.957	21.2113	13849.8	21435.1	524.366
IL-112	02	37	I	0.306905	0.307018	0.0970874	210.767	141.404	.	24.399	13.114	19.4175	29.2327	28.4211	.	2395.91	1419.74	1472.49	157.647	70.6579	41.2298	12319.7	8622.81	1306.15
IL-112	03	39	I	0.307414	0.465116	.	229.114	163.256	127.628	22.6221	9.53488	21.6138	29.6745	12.6047	39.9724	2175.41	1658.6	1510.34	123.418	41.1628	24.4	13010.8	14474.4	962.207
IL-112	04	35	G	0.37931	0.134771	0.0808081	262.586	87.6011	101.01	27.569	10.8625	15.3737	34.2069	30.1617	39.6364	2387.93	2087.06	1298.99	181.724	83.8005	25.3737	13743.1	9221.02	622.828
IL-112	05	36	F	0.0874636	0.231884	0.0828729	153.353	134.58	123.481	.	13.0145	14.5304	.	26.5797	34.337	1507.58	1361.16	1331.49	68.0175	51.1884	33.0663	.	7843.48	1169.06
IL-112	06	41	F	0.212202	0.321199	0.120482	118.515	100.707	122.771	20.2653	10.1499	17.992	26.9761	26.4668	39.6386	1885.94	1669.59	1475.5	147.294	76.2741	40.3614	12204.2	11925.1	1422.89
IL-112	07	37	E	0.0440529	0.278746	0.131234	114.185	90.2787	118.11	30.3965	11.115	17.1129	31.674	28.1185	37.4541	1605.29	1607.67	1516.54	52.2907	67.3171	34.5932	.	9491.29	979.003
IL-113	01	08	M	0.483871	0.207373	.	.	135.369	.	19.7926	15.5069	.	39.0092	33.4562	.	.	2018.2	.	171.175	81.1982	.	16693.5	9329.49	.
IL-113	02	12	M	0.240741	.	.	130.037	123.022	.	18.9815	14.7556	.	27.5926	12.4444	.	1741.67	2325.33	.	149.685	128.444	.	10231.5	6222.22	.
IL-113	03	07	L	0.111359	0.0564972	.	154.276	108.644	.	.	16.5254	.	43.5412	19.0678	.	1750.11	1582.77	.	108.129	47.4576	.	8986.64	2680.51	.
IL-113	04	10	L	0.419355	.	.	169.742	.	.	19.2903	.	.	38.7419	.	.	1685.81	.	.	134.065	.	.	16371	.	.
IL-113	05	08	K	0.365112	0.421793	.	151.197	216.696	.	17.7282	13.181	.	29.2495	42.5659	.	1751.52	2579.96	.	154.097	173.286	.	12825.6	10868.2	.
IL-113	06	12	K	0.0896861	.	.	113.363	.	.	18.6996	.	.	24.1704	.	.	.	.	.	173.587	.	.	15035.9	.	.
IL-113	07	10	J	.	0.943026	.	.	108.035	.	.	12.7112	.	.	17.3084	.	.	1805.3	.	.	40.5697	.	.	26483.3	.
IL-114	01	30	M	.	0.421456	.	.	164.674	.	21.8519	16.3985	.	33.3827	26.6284	.	2637.04	2213.79	.	.	72.1839	.	.	7206.9	.
IL-114	02	33	M	.	.	.	.	.	.	.	.	.	.	.	.	.	.	.	.	.	.	.	.	.
IL-114	03	28	L	0.15015	0.289855	.	136.486	136.296	.	28.7387	18.4702	.	41.952	30.8857	.	1454.65	2135.27	.	94.2943	114.042	.	7915.92	8378.42	.
IL-114	04	34	L	0.289855	0.0490196	.	157.971	253.971	.	20.029	26.0294	.	29.3913	10.2451	.	2452.17	3510.29	.	193.101	189.265	.	14562.3	12088.2	.
IL-114	05	30	K	0.230263	0.532319	0.0919118	177.697	235.551	91.6544	26.1184	20.5323	16.7831	26.4803	19.4677	38.75	2286.18	2658.17	1286.21	129.013	100.266	16.6728	10111.8	15733.8	380.147
IL-114	06	32	J	0.187266	0.11194	0.0496278	106.554	82.2388	86.7494	16.367	10.4104	17.0968	27.397	28.5075	39.9256	1651.87	2607.09	1401.24	117.36	112.463	27.6427	10155.4	11235.1	973.697
IL-114	07	34	J	0.166205	.	0.0307692	155.983	144.175	92.8308	32.3546	24.1748	15.6	36.9529	35.4369	47.3538	1671.47	3788.35	1225.54	140.305	202.33	29.3538	10387.8	15271.8	709.231
IL-115	01	14	D	0.0595238	1.64271	0.461216	88.9683	196.242	145.304	19.9008	9.44559	30.1887	23.4722	18.4189	36.7505	1246.43	2622.18	1802.1	71.5476	89.3429	32.0545	6698.41	27926.1	2530.4
IL-115	02	18	D	0.22541	2.71898	0.566572	140.471	537.591	166.147	19.5287	4.65328	20.3541	20.7377	18.7591	24.4618	2023.77	3616.79	1415.01	150.717	87.8832	23.2578	10383.2	40948.9	2052.41
IL-115	03	16	C	0.157618	1.27835	0.354796	117.443	271.959	136.531	17.4081	4.76289	20.5125	17.2329	30.1237	25.4928	1710.68	2896.91	1374.51	145.289	93.7526	25.4402	10082.3	34082.5	1572.93
IL-115	04	19	C	0.170068	2.04082	0.635209	87.2449	387.265	168.258	16.5646	5.22449	23.8475	18.8095	26.8163	25.7532	1340.14	2425.31	1407.8	53.1633	89.5918	26.824	7778.91	42816.3	1665.34
IL-115	05	15	B	0.155039	0.977199	0.241611	109.012	218.241	121.302	16.9961	13.0782	20.3758	20.1357	15.2606	29.4765	1646.9	3495.11	1507.38	117.81	96.9218	27.1409	10160.9	37508.1	1918.12
IL-115	06	17	B	.	1.38889	0.52795	77.4569	251.641	167.981	14.3534	7.62626	.	19.7845	19.6465	36.4286	1790.52	2790.4	1863.66	93.0603	86.4394	31.2733	12853.4	37727.3	2248.14
IL-115	07	20	B	0.201097	2.21289	0.451807	104.04	222.829	120.497	14.4424	7.84314	22.6355	15.8135	11.9048	25	1502.19	4036.41	1566.27	100.768	90.7283	28.0873	8347.35	37451	2655.12
IL-116	01	09	D	0.041841	1.21693	0.285171	146.82	241.64	140.133	22.1757	12.5132	24.8859	27.7824	12.963	27.7186	2060.25	3626.98	1671.67	89.3305	78.6508	31.1407	11598.3	36904.8	1977.19
IL-116	02	12	D	0.0746269	1.10063	0.354331	79.9005	199.057	118.327	15.9453	10.3774	25.8465	21.3433	13.6792	23.248	1765.67	3562.89	1731.89	46.99	49.1824	26.6142	7067.16	37704.4	2271.65
IL-116	03	08	C	0.169133	1.02725	0.22409	140.761	237.526	138.179	24.2918	12.6415	25.8824	26.0465	21.2788	26.3165	2312.9	2865.83	1474.79	.	132.725	34.93	14312.9	29937.1	1474.79
IL-116	04	10	C	0.030581	1.80934	0.256959	70.4281	92.0817	68.0728	19.5413	13.5409	18.758	28.2263	23.3268	27.1306	1129.97	3552.53	1631.69	81.4679	122.84	35.7816	6235.47	29182.9	2698.07
IL-116	05	07	B	0.0816327	1.80995	0.263505	88.449	105.566	81.1199	23.2449	7.98643	19.4071	29.3469	8.86878	29.025	1348.37	2846.15	1393.94	88.3265	133.733	35.7839	6328.57	26086	1729.91
IL-116	06	08	A	0.176565	0.910653	0.354331	145.827	150.292	113.307	19.8074	7.68041	21.8241	23.4029	9.50172	32.7953	2247.19	2642.61	1500	95.6822	47.5086	23.3727	11698.2	25343.6	1608.92
IL-116	07	12	A	.	0.405797	0.152838	60.9855	111.449	108.581	13.1884	4.86957	24.1266	17.5362	11.5652	.	1378.55	3200	1659.61	59.8261	70.9855	32.4891	9420.29	34231.9	2320.96
IL-117	01	37	D	0.120482	1.62437	0.38874	158.675	171.599	129.035	32.1205	12.5127	25.3351	37.759	22.0558	37.7882	1728.67	3451.78	1726.54	56.1205	54.7208	23.6193	7640.96	29416.2	1816.35
IL-117	02	36	C	0.05	0.308483	0.150862	81.05	108.766	109.612	22.075	14.3188	16.6595	19.875	35.7584	29.5474	1130.75	2164.78	1486.21	43.75	56.838	24.6767	5777.5	10434.4	1376.29
IL-117	03	39	C	0.195599	.	0.242857	152.836	.	114.429	22.5428	.	20.2286	33.6675	.	34.9	2278.73	.	1477.14	129.951	.	23.9714	.	.	1309.43
IL-117	04	37	B	0.194175	0.199115	0.0429185	222.597	180.619	133.155	32.1359	16.1726	19.4206	30.8738	32.2788	43.0258	1599.03	3438.05	1392.27	62.1117	109.978	25.4292	6599.51	15442.5	467.382
IL-117	05	41	B	0.113208	0.787234	0.204521	167.925	160.702	105.619	28.1698	8.93617	17.9978	29.7358	15.9149	41.5931	1751.51	2425.53	1335.84	100.151	70	24.6502	9622.64	18963.8	1022.6
IL-117	06	36	A	0.153509	1.09937	0.36961	122.083	217.759	140.657	21.8421	13.5941	.	16.9737	19.6829	34.7433	1965.79	3095.14	1797.95	113.004	90.2326	.	10146.9	29704	2211.5
IL-117	07	40	A	0.0274725	0.920398	0.200286	91.2363	111.393	89.3133	24.0659	6.64179	18.5694	28.544	21.8408	33.2618	1351.92	2783.58	1589.41	58.0769	51.8657	25.4649	7148.35	29850.7	1437.77
IL-118	01	01	M	0.335821	.	.	138.507	78.3618	.	17.8731	18.5324	.	29.1418	40.4778	.	1840.67	1282.25	.	129.216	65.1536	.	13059.7	3173.04	.
IL-118	02	05	M	0.33557	0.194175	.	162.517	149.854	.	17.8859	17.2087	.	22.4161	40.2427	.	2515.44	2470.87	.	199.128	167.5	.	15221.5	10900.5	.
IL-118	03	02	L	0.20339	0.92	0.315457	101.864	119	105.836	18.1695	11.64	27.2555	22.4068	17.84	42.3344	1954.58	2203.6	1855.84	130.271	76.84	38.8959	13091.5	22704	1394.32
IL-118	04	04	L	.	.	.	56.96	.	.	.	.	.	24.72	.	.	1600	.	.	95.6	.	.	11672	.	.
IL-118	05	05	K	0.0952381	0.875706	.	156.381	128.955	.	12.1905	13.5028	.	23.4286	37.9661	.	2399.05	2295.48	.	193.238	73.8983	.	18171.4	28474.6	.
IL-118	06	02	J	0.38961	2.61438	0.470588	.	460.131	145.49	19.7403	10.3595	23.1373	31.6883	26.2418	26.0392	2829.87	1940.85	1112.55	212.511	142.745	28.7451	17004.3	40000	816.078
IL-118	07	04	J	0.0597015	1.00386	0.2457	75.0746	136.197	99.5823	16.4776	11.5637	19.9509	27.1343	18.9768	34.0295	1371.34	2442.08	1471.01	160.746	148.012	36.0197	9071.64	29247.1	2096.31
IL-119	01	29	D	0.138889	0.792793	0.275591	109.421	190.811	118.871	22.0833	64.6486	16.8504	27.963	15.4234	22.6509	1637.96	2677.48	1360.89	82.0139	52.1622	22.6378	9951.39	40036	1591.86
IL-119	02	32	D	0.18797	1.27036	0.311871	160.376	220.033	128.873	29.6805	9.31596	22.495	31.0714	14.1205	29.8893	1721.43	2874.59	1426.56	99.1165	81.8078	26.9316	8744.36	37377.9	1867.2
IL-119	03	31	C	0.0721154	1.02837	0.185185	79.2548	94.6099	72.6218	21.7067	5.85106	15.2827	25.024	15.1064	29.5224	1316.11	2400.35	.	89.8077	63.6525	24.4152	6802.88	34329.8	1154
IL-119	04	33	C	0.0828729	0.990338	0.34632	74.5028	206.449	122.698	16.2431	6.13527	17.3449	.	14.0821	23.7951	1979.01	2690.82	1330.01	115.138	74.2512	25.8874	13571.8	38405.8	1242.42
IL-119	05	34	B	0.186916	0.703518	0.20073	.	176.382	128.522	25.9813	15.9296	21.1496	26.5888	19.3802	29.2701	2272.43	3140.7	1419.34	.	80.536	28.6496	15093.5	28576.2	.
IL-119	06	30	A	0.128866	0.292887	0.169731	94.3299	59.4979	79.3069	12.2165	7.61506	19.0806	19.5103	25.1046	38.0764	1206.19	1866.11	1376.52	95.8505	99.7908	30	7690.72	20539.7	1330.13
IL-119	07	32	A	0.0319489	0.406699	0.101781	69.5208	79.689	86.0305	19.1054	10.5024	18.117	26.1661	19.9761	35.1399	1283.39	2211.72	1390.08	48.4026	112.799	.	5884.98	15145.9	983.206
IL-120	01	09	I	0.42471	1.86495	0.463576	150.656	326.367	168.609	14.556	13.9871	23.3775	.	20.1286	33.7086	2735.14	3421.22	1623.84	135.29	104.18	36.9757	15830.1	33440.5	2166.23
IL-120	02	13	I	0.173697	1.01639	0.253165	103.3	107.836	94.7089	12.4069	11.9836	21.7975	25.7568	18.459	42.8861	.	2747.54	1941.52	189.677	112.148	39.7722	13005	29082	2493.67
IL-120	03	12	H	0.0854701	0.576923	0.141414	87.8917	102.462	111.212	13.6467	11.2308	23.2929	22.3077	14.2308	36.8889	2509.97	2412.31	1646.87	170.855	73.7692	31.8788	12091.2	25623.1	2179.8
IL-120	04	11	G	0.153509	0.729927	0.220994	148.268	135.803	134.558	21.2061	10.219	21.989	25.8991	25.7299	42.7901	2342.11	1395.62	1475.97	153.838	61.7518	37.2652	11015.4	14532.8	1414.09
IL-120	05	08	F	0.208333	0.635452	0.211765	235	137.96	127.624	31.3333	18.0602	19.0588	.	73.2107	31.4824	2488.75	1681.94	1232.47	177.708	84.8161	34.2588	12545.8	17739.1	1585.18
IL-120	06	09	E	.	.	0.414286	260.066	.	148.714	21.4754	.	20.2	25.7705	.	29.0714	2588.85	.	1333.14	231.213	.	30.8714	.	.	1393.14
IL-120	07	13	E	0.147368	0.66838	0.247678	141.032	158.869	143.467	21.2842	8.66324	24.4892	25.3053	21.5424	42.5387	2204.21	2766.07	1762.54	109.242	94.036	38.0805	9886.32	28072	2567.8
IL-121	01	01	D	0.0995025	2.46334	0.393013	94.7761	494.428	159.243	19.7761	5.5132	18.1951	23.6816	11.2317	16.9578	1704.23	2973.61	1481.8	81.7413	84.4282	23.9156	8833.33	50117.3	1496.36
IL-121	02	03	D	0.266667	0.795632	0.209913	.	497.504	123.44	22.9778	5.17941	13.8251	.	10.1248	17.551	1779.56	1432.29	865.306	84.9778	43.3853	.	11297.8	18986	415.51
IL-121	03	06	C	0.325497	0.875	0.393082	210.127	177.781	115.818	15.877	10.4375	22.2799	27.3237	24.9375	23.3333	1664.38	1843.12	1318.55	100.416	72.5312	23.7736	8884.27	18809.4	2058.18
IL-121	04	02	B	0.248963	2.2093	0.369393	151.12	301.163	141.003	20.249	22.936	27.2296	22.8216	19.0407	28.2586	2056.02	2950.58	1481	118.34	70.407	24.6702	12663.9	32500	1816.89
IL-121	05	01	A	0.147493	.	0.44	124.749	.	154.12	13.9528	.	30.32	23.8643	.	26.04	1723.01	.	.	69.2625	.	.	8215.34	.	3174.8
IL-121	06	04	A	0.112108	1.40909	0.228833	140.942	243.636	112.998	21.9507	7.93182	19.611	23.9013	21.5	18.8215	1823.77	3229.55	1302.06	80.2466	90.4545	22.0481	9452.91	34636.4	1500
IL-121	07	06	A	0.342205	0.887728	0.149597	200	111.749	86.1795	19.8669	10.5744	17.8941	24.7338	17.5457	37.5374	1996.2	2406.27	1322.21	.	130.914	23.901	12771.9	23297.7	749.137
IL-122	01	23	I	0.184211	1.08974	0.278746	207.632	290.705	122.404	27.7632	9.67949	23.9024	34.5	18.109	37.77	1784.21	3548.08	1510.98	82.6053	95.609	24.7387	7742.11	29230.8	1315.51
IL-122	02	26	I	0.180879	0.185185	0.0851064	215.736	120.247	120.511	29.3282	12.7778	15.1277	34.2377	23.1481	29.7234	1885.79	1954.94	1397.87	79.7933	64.4753	25.4255	8715.76	9490.74	810.213
IL-122	03	25	H	0.155039	0.154242	0.0675676	178.992	54.473	85.3153	22.9264	12.1851	15.8108	30.3295	23.7275	35.8333	1894.57	2117.48	1506.08	80.0581	90.5398	29.5495	9412.79	14154.2	848.198
IL-122	04	26	G	0.248963	0.26699	0.0766284	178.112	116.966	149.77	23.1535	12.1845	19.4636	26.1618	21.699	37.6245	2145.23	2282.04	.	.	83.4951	.	11570.5	13155.3	1407.66
IL-122	05	21	F	0.350195	0.571429	0.191257	205.253	152.411	84.3443	19.0467	13.8393	17.9417	24.4163	18.8036	31.7213	.	2398.21	1401.64	107.685	57.1607	18.9162	11799.6	15551.8	1173.95
IL-122	06	23	F	0.260417	1.03529	0.284872	209.549	208.071	100	22.8993	7.88235	18.998	30.5382	13.0588	35.1375	2031.25	3583.53	1237.72	104.201	77.6706	17.9175	10116.3	31741.2	764.538
IL-122	07	27	F	0.143149	0.27907	0.0592885	157.894	185.581	102.767	26.9121	14	12.9842	33.865	23.4884	29.3676	1793.05	2465.12	1348.02	79.5706	61.2558	24.2292	8507.16	12916.3	940.316
IL-123	01	35	M	0.264706	0.289157	.	217.794	244.578	.	25.3529	21.8072	.	38.8824	26.6747	.	2430.88	2819.28	.	141.147	113.349	.	12929.4	9910.84	.
IL-123	02	41	M	0.265152	.	.	235.909	.	85.411	.	.	18.5616	35.6439	.	.	2304.55	.	1421.92	110.227	.	27.5342	11518.9	.	682.808
IL-123	03	36	L	0.299728	0.0694444	0.139442	185.695	85.9375	83.6653	25.4496	12.0139	15.6308	35.9401	20.9375	33.2138	2173.57	2070.83	1254.98	131.308	88.2986	14.7809	12683.9	8934.03	499.801
IL-123	04	38	L	0.143443	.	.	203.648	102.846	.	21.5164	14.7154	.	.	13.6585	.	1850	2371.95	.	101.475	92.3984	.	8875	5788.62	.
IL-123	05	40	L	0.393996	0.0956023	.	221.388	148.891	.	23.7148	13.4034	.	40.7692	13.9962	.	1772.98	2506.69	.	100.994	118.011	.	9063.79	7833.65	.
IL-123	06	37	K	0.219512	0.390625	0.132576	188.902	188.145	106.439	25.0488	12.3242	15.1705	38.439	18.7695	33.4564	1716.1	2843.75	1140.15	87.6098	103.652	15.9091	8092.68	14259.8	313.447
IL-123	07	41	K	0.031348	0.0456621	0.03003	146.301	55.7534	90.6006	30.7524	11.9635	14.5045	43.0094	25.8904	36.0661	1563.01	1595.43	1113.21	63.7931	59.4064	26.1562	7266.46	7173.52	964.264
IL-124	01	36	D	0.259067	0.806452	0.408163	231.658	265.355	176.684	34.6632	9.25806	26.8878	28.057	17.0323	37.3469	2558.55	2447.1	1757.14	119.197	63.871	28.6735	10132.1	17438.7	1852.55
IL-124	02	39	D	0.1766	0.102041	0.251397	221.413	36.9388	136.983	32.4945	3.45238	26.8156	31.479	8.35034	39.0782	1963.13	596.259	1710.34	86.3576	19.932	27.2067	8977.92	5224.49	1429.89
IL-124	03	41	D	0.277778	1.49502	0.202703	106.424	114.352	99.2342	21.7361	10.1993	24.7973	36.9792	20.6312	.	1525.69	2952.49	1795.5	160.694	87.4751	32.5	9204.86	32608	1342.34
IL-124	04	37	C	0.0746269	.	0.402299	119.254	.	142.605	24.2537	.	27.6245	21.1194	.	46.4559	1069.9	.	1762.84	34.5771	.	27.5096	4713.93	.	2465.52
IL-124	05	40	C	0.421456	0.491803	0.162242	320.881	195.012	96.3127	27.7011	5.15222	.	29.4636	10.445	29.1814	2996.17	2826.7	.	155.977	46.6511	.	13888.9	35245.9	688.864
IL-124	06	35	B	0.385356	0.992908	0.376984	318.304	152.128	130.06	33.0443	10.5201	28.1548	34.5087	16.1702	43.4325	2427.75	2929.08	1695.04	156.146	53.3806	26.5476	11797.7	28581.6	1912.1
IL-124	07	38	B	0.0729927	0.659898	0.26178	109.781	110.939	115.812	31.2774	9.36548	24.9738	24.9635	35.9898	42.3822	1432.48	1682.23	1519.11	57.9197	51.3198	30.6021	6514.6	20472.1	1593.19
IL-125	01	21	I	0.141844	0.633609	.	130.331	154.711	126.838	28.747	10.3306	22.5541	37.896	20.2479	34.473	1539.95	2986.23	.	76.2884	77.2452	33.3919	6468.09	38154.3	1728.38
IL-125	02	25	I	0.352423	1.21019	0.257069	193.855	132.739	94.383	22.4449	9.87261	18.2519	24.8238	18.0255	41.5424	2242.29	3261.15	1381.75	144.581	90.5414	23.2519	11088.1	25474.5	1262.34
IL-125	03	27	I	.	0.510638	0.14902	.	130.426	100.392	27.7835	6.59574	13.2	28.6598	14.2979	32.8314	2865.98	2485.53	1079.22	227.887	89.8723	17.098	.	21327.7	485.961
IL-125	04	24	H	0.0749064	1.11554	0.173913	110.112	100.159	80.7826	25.9925	13.1275	16.4058	38.2772	14.0637	36.2754	1379.03	3701.2	1333.48	53.2584	106.554	20.4783	5535.58	25478.1	1072.17
IL-125	05	22	G	0.204778	0.598131	0.189873	152.014	149.981	109.494	22.3379	14.4673	19.4051	21.6724	16.8598	34.1013	2192.83	2979.44	1454.43	135.614	124.692	24.6709	9933.45	19514	996.329
IL-125	06	24	F	0.176471	0.977778	0.169946	195.206	160.6	82.2272	32.2353	9.22222	16.0733	30.9706	15.8222	.	2390.59	3077.78	1126.12	111.765	114.022	19.5796	8864.71	32466.7	638.998
IL-125	07	26	E	0.166359	0.695489	0.26643	145.25	109.624	100.995	22.8835	6.65414	21.0302	23.9372	16.9737	35.4174	2088.72	2763.16	1519.01	152.643	82.0113	30.4796	11410.4	26522.6	1969.8
IL-126	01	01	I	0.206186	0.941176	0.33241	151.203	217.647	150.443	20.567	4.82353	21.6343	28.7113	14.902	27.9501	1670.79	2525.49	1849.03	98.2818	63.7451	30.554	8939.86	32058.8	2817.17
IL-126	02	03	I	0.0714286	1.04101	.	73.3929	150.883	138.321	17.5357	7.35016	.	25.2857	17.8549	30.3053	1588.93	2347.95	2306.87	84.0357	104.322	33.8168	7189.29	33627.8	4187.02
IL-126	03	04	H	0.369128	1.05263	0.424028	.	159.123	132.544	22.349	7.74854	24.629	25.5369	13.0409	23.4982	.	2941.52	1943.46	191.98	47.193	28.2332	.	38859.6	2614.49
IL-126	04	04	G	.	1.96676	0.430464	.	416.898	.	.	4.70914	20.9934	.	10.831	28.0464	.	1977.01	1426.82	.	106.537	32.4172	.	32216.1	1211.59
IL-126	05	05	F	0.208333	0.848268	0.217865	99.2969	152.927	123.181	.	11.2425	20.1089	.	16.2246	.	2368.49	2782.56	1705.45	190.964	137.157	.	14117.2	21660.7	2084.1
IL-126	06	03	E	0.153061	1.07558	0.27127	112.219	212.703	114.587	21.8112	5.52326	18.9642	29.3878	13.343	25.3637	1663.52	1957.85	.	114.541	142.994	25.3268	8658.16	31657	658.2
IL-126	07	06	E	0.0966184	1.59664	0.341207	91.6908	197.871	118.898	23.0918	11.6246	22.9396	25.0242	25.042	23.5958	1820.29	3669.47	1798.43	101.594	84.5658	31.1024	7541.06	38627.5	2929.13
IL-127	01	11	D	0.0987654	0.899582	0.218341	95.5062	99.1213	87.4454	22.9383	12.1757	23.4716	26.4444	23.5146	30.0437	1268.15	3163.18	1656.99	60.321	75.8368	30.4148	6328.4	33870.3	2844.98
IL-127	02	07	C	0.109091	1.12853	0.243902	81.6364	123.292	86.9401	18.2545	8.93417	18.8027	21.2	29.8119	32.6608	1832.73	2986.83	1547.23	112.073	104.263	27.5166	10425.5	35799.4	2182.04
IL-127	03	12	C	0.0632911	0.957447	0.260586	115.981	174.149	104.381	24.8418	8.56383	18.5993	26.3291	21.8617	30.684	1418.67	2081.38	1350.33	70.2532	110.239	29.5114	6775.32	24242	1583.55
IL-127	04	09	B	0.0833333	1.35922	0.306513	91.7222	162.864	.	20.2222	10.7524	21.1877	.	12.1359	30.613	2223.89	3444.17	1523.56	171.25	157.84	34.4828	10800	34296.1	2429.12
IL-127	05	11	B	0.0826446	1.06195	0.216667	101.543	106.035	80.1167	23.0579	9.34513	16.45	30.6061	17.4513	32.3167	1166.12	3495.58	1650.5	117.548	97.0088	27.5	7584.02	36531	2086.67
IL-127	06	10	A	.	0.729002	0.111483	.	161.965	88.6845	21.5591	10.6022	17.3133	22.509	12.1712	40.0111	1940.86	2884.31	1247.49	152.025	169.414	22.1293	11815.4	26164.8	.
IL-127	07	13	A	0.0722022	0.716049	0.184615	72.852	65.8272	91.8462	18.9531	8.17284	17.5538	26.1011	18.6173	.	1064.26	2760.49	1407.08	107.617	146.42	.	5794.22	24051.9	1935.38
IL-128	01	42	D	0.0420168	0.501567	0.169492	63.1933	95.6426	96.7797	21.7227	11.8495	24.7034	24.2437	15.9875	34.3644	1489.92	3442.01	1979.24	34.4118	50.094	26.2712	4352.94	25871.5	1902.97
IL-128	02	45	D	0.0810811	0.60698	0.197239	79.1892	156.904	104.852	24.8649	12.5341	21.0848	26.8919	23.1259	25.8383	1847.3	3713.2	1889.15	.	60.6525	29.5464	6940.54	29939.3	2506.9
IL-128	03	44	C	0.0327869	1.20482	.	94.3607	188.765	107.857	24.3279	9.15663	20.7875	26.4918	23.9458	18.6813	1714.43	4030.12	1756.04	35.9344	45.5422	21.0623	6583.61	33795.2	2183.15
IL-128	04	42	B	0.0322581	0.451977	0.188285	68.2581	100.367	119.519	.	9.09605	23.159	23.1935	21.8644	35.4812	1329.68	2771.19	1684.73	29.3548	64.6328	32.1339	4890.32	19079.1	1998.95
IL-128	05	47	B	0.0970874	0.778032	0.32538	94.9272	109.039	.	23.7621	10.5034	29.4577	21.699	23.6156	47.8959	1710.19	3313.5	1822.56	54.0777	51.0069	32.3427	8854.37	32562.9	2600.87
IL-128	06	43	A	0.0564972	0.881148	.	80.1695	73.6066	.	22.7401	9.05738	.	28.7006	12.3975	.	1311.58	3237.7	.	20.6215	33.4426	.	3480.23	28422.1	.
IL-128	07	45	A	.	0.566038	.	59.5046	98.5445	.	23.0341	8.16712	.	28.3901	7.08895	.	1023.53	2627.49	.	32.9721	63.4771	.	3557.28	25439.4	.
IL-129	01	22	M	0.235849	0.0754717	.	130.535	110.981	.	18.3805	13.3962	.	26.0849	15.2453	.	1798.74	2079.62	.	95.173	80.9057	.	9330.19	8400	.
IL-129	02	26	M	0.512334	.	.	239.848	.	.	26.6793	.	.	35.0854	.	.	.	.	.	152.922	.	.	13077.8	.	.
IL-129	03	25	L	0.219619	0.0458716	.	157.247	69.0367	.	24.5095	13.578	.	34.5534	5.18349	.	1604.69	1798.62	.	97.5256	51.9725	.	9332.36	4239.45	.
IL-129	04	21	K	0.114416	0.501792	0.11994	103.204	98.4229	.	24.3936	16.7025	17.5112	29.405	12.0072	50.4948	1668.88	1992.83	1229.39	44.0275	37.8495	16.9415	6489.7	9759.86	370.165
IL-129	05	26	K	0.23913	.	0.0429799	183.696	56.6807	81.9914	30.8913	10.5042	15.3725	39.2174	6.55462	55.616	1610.22	1439.92	1269.34	101.283	38.0252	18.1519	7369.57	2979.83	179.513
IL-129	06	22	J	0.42471	.	0.0253165	191.236	.	84.3291	20.7722	.	17.4684	27.6062	.	40.7089	2091.89	.	.	125.174	.	.	11857.1	.	973.418
IL-129	07	24	J	0.159574	0.645833	0.184332	139.929	168.688	84.6313	25.7447	11.0833	18.3641	36.4716	17.0417	34.8041	1430.5	3247.92	1279.95	68.9894	87.4375	17.5115	7959.22	23229.2	993.894
IL-130	01	20	I	.	0.545145	0.141612	.	121.21	.	.	6.89949	15.5882	.	12.3169	25.9477	.	2752.98	1281.05	.	107.888	22.3529	.	27938.7	1100.22
IL-130	02	18	H	0.343053	0.706402	0.206186	138.37	158.631	126.77	12.7616	7.61589	21.7526	19.9657	12.1854	.	2053.17	2547.46	1444.33	159.108	135.099	32.457	11691.3	23730.7	1190.72
IL-130	03	14	G	0.161812	1.10553	0.222531	154.919	256.784	109.958	20.0647	7.21106	19.847	31.1003	13.0653	26.0362	2282.52	3231.16	1247.57	112.071	80.4774	26.1752	12372.2	44773.9	.
IL-130	04	16	G	.	1.66667	0.236518	142.5	308.485	114.002	29.6875	11.9394	15.5629	31.5625	22.3939	25.2602	1708.44	1958.18	983.917	78.4375	140.727	25.6859	8043.75	36484.8	743.33
IL-130	05	15	F	0.227964	0.943026	0.209877	101.641	216.306	123.704	13.7994	7.85855	20.4691	19.8176	8.8998	26.7407	2117.02	2412.57	1340.74	129.529	114.067	28.0864	10437.7	18687.6	1170.74
IL-130	06	20	F	0.0819672	0.728291	0.160142	53.7432	137.759	106.068	13.6339	5.40616	17.4199	20.765	14.2297	34.306	1606.56	2005.88	1268.33	140.574	134.398	34.3416	8385.25	22607.8	1140.57
IL-130	07	16	E	0.272374	1.23596	0.260618	180.078	242.322	115.927	20.7782	5.97378	15.3089	28.8521	13.1086	24.527	1982.49	2050.56	962.741	110.778	89.0824	25.5309	11219.8	27696.6	707.529
IL-131	01	17	I	0.103806	0.657439	0.210526	122.63	155.952	104.737	26.2284	6.02076	19.7719	25.2249	14.6713	26.6491	2245.33	2610.73	1393.16	128.131	73.8754	29.1754	12519	33259.5	1572.81
IL-131	02	14	H	0.225989	0.738916	0.184615	187.232	119.409	87.1692	24.2938	6.94581	18.8615	25.1977	10.2709	22.4615	2715.25	3541.87	1629.85	193.107	89.532	31.3231	13751.4	32069	2400.31
IL-131	03	17	G	0.241935	0.882353	0.295567	161.183	220.029	.	25.1344	9.5	.	26.9892	13.0294	34.6305	2782.26	1990.59	1362.81	227.769	98.4412	30.7143	15112.9	17723.5	1110.59
IL-131	04	20	G	0.141509	1.11429	0.182292	133.113	93.5714	95.599	28.2075	9	17.8646	31.8868	15.8571	.	1838.68	3560	1417.97	105.896	83	29.2578	7971.7	26791.4	1237.37
IL-131	05	14	F	0.102669	1.92857	0.248366	109.281	303.214	97.1242	.	19.5714	18.8497	27.3717	11.6429	27.7516	1747.64	6479.29	1407.84	174.928	195.214	30.366	8940.45	62914.3	1720.26
IL-131	06	19	F	0.10101	1.49321	0.295276	138.923	160.362	97.3622	26.0269	10.543	22.4803	29.2593	15.2489	33.2874	2027.61	4271.49	1705.12	158.114	121.742	.	7801.35	37488.7	2584.65
IL-131	07	18	E	0.118644	1.20721	0.19943	163.186	176.541	82.6781	24.9492	7.94595	18.0057	28.661	12.973	29.3162	1764.41	3360.36	1170.09	143.322	120.342	27.1225	7730.51	39927.9	1502.28
IL-132	01	42	M	0.0692042	.	.	110.9	51.3659	.	28.2007	15.2195	.	40.8651	39.9024	.	2066.78	1557.07	.	70	54.6829	.	6716.26	5473.17	.
IL-132	02	44	L	.	0.175	0.0645161	308.383	91.825	122.129	38.2979	15.35	21.5484	43.6596	34.75	56.7097	2653.62	1672.25	1458.71	.	53.225	35.6129	11344.7	9870	1301.29
IL-132	03	47	L	0.267176	0.829016	0.322581	233.588	199.56	126.559	32.7863	13.5751	29.5484	34.084	22.2798	49.4086	2755.73	2398.19	1447.31	156.756	70	26.129	13082.1	18557	1611.83
IL-132	04	42	K	0.128205	0.6639	.	120.171	198.797	.	21.7949	21.5768	.	29.4872	35.6432	.	2269.66	2683.82	.	105.214	52.1577	.	11769.2	17402.5	.
IL-132	05	45	K	0.114416	0.381232	0.17094	140.069	118.094	113.533	27.6201	11.5836	23.5613	33.3181	27.2434	38.2621	1901.6	1933.43	1724.5	65.6522	38.2111	28.3476	7837.53	22410.6	1696.01
IL-132	06	43	J	0.106762	.	.	173.274	.	.	24.2527	.	.	35.3915	.	.	1725.09	.	.	88.8434	.	.	7635.23	.	.
IL-132	07	47	J	0.186335	0.315789	0.124224	263.975	87.594	110.559	21.8944	14.9023	24.7205	40.8851	31.3233	65.2795	2324.53	2106.77	1904.35	92.5776	48.9173	36.9565	9442.55	15669.2	2359.01
IL-133	01	17	I	.	0.637119	.	.	259.889	162.555	.	8.31025	.	.	23.241	43.0396	.	2321.61	1506.83	.	70.6371	27.467	.	13775.6	.
IL-133	02	41	I	0.225352	0.0643087	0.0406504	215.803	124.244	112.927	29.9718	13.4727	18.4959	37.7465	32.926	51.9919	2135.77	1799.04	1486.99	115.268	79.9357	35.6098	10470.4	6929.26	1165.85
IL-133	03	35	H	0.206186	0.133333	.	246.598	66.9667	75	.	12.9	13.9674	.	37.2	47.8261	1772.85	1515.33	.	86.701	64.5333	25.8152	9158.08	8493.33	1001.09
IL-133	04	39	G	0.313725	0.24948	0.0819672	279.804	207.859	178.689	30.1765	13.4304	16.3661	36.4118	29.0852	43.1148	2458.82	2024.53	1472.95	125.608	66.9854	33.4153	13074.5	8898.13	827.596
IL-133	05	37	F	0.221169	0.65764	.	235.545	277.756	.	28.2148	17.6596	.	35.9242	29.6518	.	2328.59	2311.41	.	114.882	63.559	.	11966.8	8205.03	.
IL-133	06	40	F	0.231959	0.235756	0.0527704	188.402	179.666	145.594	22.4485	11.8075	14.4591	36.6495	26.5029	45.5673	1620.88	1556.19	1293.67	120.593	85.501	35.6464	10989.7	9738.7	887.335
IL-133	07	39	E	0.0966184	0.374449	0.0531915	202.005	212.335	120.798	31.2319	12.8414	19.6277	35.2415	22.2247	37.1809	1891.3	1751.1	1493.09	85.7971	55.9251	32.9255	9074.88	13363.4	1717.55
IL-134	01	30	D	0.0995025	1.21134	0.214477	92.7861	229.485	127.802	.	13.9433	17.2252	23.6816	15.3866	24.4906	1326.87	2400.26	1264.34	64.6766	103.067	24.7989	5893.03	23033.5	895.308
IL-134	02	33	D	0.0699301	0.813953	.	127.098	180.795	106.858	29.2657	8.41085	17.7732	.	18.9922	35.041	1413.29	2178.29	1180.46	62.4825	81.1822	18.9617	6272.73	34651.2	834.426
IL-134	03	29	C	0.159236	0.867052	0.20794	157.834	269.104	161.89	27.5796	12.7746	18.3743	26.4013	39.422	34.0076	.	2076.88	1304.54	123.854	111.098	32.8544	8840.76	18106.9	893.762
IL-134	04	28	B	0.078534	0.657895	0.195313	117.565	195	153.255	23.5602	14.7105	18.5026	26.5707	24.8947	31.875	1385.08	2298.68	1240.23	79.6859	110.105	28.763	6986.91	16721.1	1100.39
IL-134	05	31	B	0.0477327	0.904523	0.195695	98.6396	158.961	110.372	21.8377	13.4673	17.4755	29.5943	15.8961	23.8356	1184.96	2979.9	1202.54	38.568	88.2915	18.3268	4727.92	26984.9	1224.07
IL-134	06	33	B	0.16158	0.574713	0.249653	183.662	125.661	119.071	28.1149	9.32471	.	27.7379	18.0891	37.7531	1757.09	2632.18	1435.51	101.975	52.9023	21.7753	.	22241.4	.
IL-134	07	34	A	0.0793651	0.758294	0.269414	105.476	114.408	105.626	26.9841	10.4028	19.8732	21.3757	19.3839	28.7322	1430.95	2317.77	.	87.0899	58.128	23.8669	7248.68	21658.8	1154.04
IL-135	01	44	M	0.12959	.	0.0261097	124.492	67.4766	91.5666	22.8726	11.028	16.1358	31.6631	29.7196	52.5065	1719.01	1836.92	1153.79	76.4147	66.4019	31.436	7371.49	8098.13	757.963
IL-135	02	46	M	0.103093	0.242215	0.129032	106.598	113.599	100.645	17.5773	15.8131	28.8387	.	26.4014	52.7742	1780.67	2637.02	2226.45	72.8093	48.8235	37.0968	7257.73	20993.1	2616.77
IL-135	03	42	L	0.15544	0.223881	0.0572246	129.611	108.184	87.525	24.8446	11.9154	18.4549	34.5337	21.5174	54.3205	1831.61	2448.76	1279.97	83.1865	98.9303	27.4249	5906.74	10539.8	424.034
IL-135	04	45	L	.	0.142857	0.0952381	168.342	79.3469	93.746	19.7487	14.0612	17.619	34.7404	24.9388	42.8889	2061.98	2027.76	1477.14	.	52.8571	30.5714	10330	8877.55	1347.94
IL-135	05	44	K	0.130293	0.604288	0.215827	116.14	122.651	96.259	25.2606	21.7154	20.8393	31.987	22.1442	37.1703	1559.93	3089.67	1723.02	53.6645	77.7973	31.5348	6965.8	18454.2	1619.42
IL-135	06	47	K	0.13624	0.5	0.218069	161.499	91.4545	107.072	19.5913	14.6818	35.6386	33.4332	25.7273	40.1869	2050.95	2453.64	1785.98	79.5095	59.3182	30.7477	10272.5	29772.7	2984.74
IL-135	07	46	J	0.105105	0.24602	0.0952381	126.667	128.77	104.143	23.6186	18.5528	26.1429	34.1592	24.3126	51.6667	1424.62	2606.37	1991.9	62.1622	70.5499	.	6582.58	16324.2	2350
IL-136	01	15	D	0.0806452	0.943775	0.160643	101.552	189.337	103.695	24.5766	5.40161	17.1888	.	11.2651	23.427	1425.4	3369.48	1272.29	77.0968	78.6747	26.6934	5711.69	44698.8	2017.4
IL-136	02	17	D	.	1.4902	0.218688	111.593	259.608	113.718	17.7504	3.5098	15.5567	22.9392	7.60784	28.5487	.	3068.63	1270.38	.	92.9804	23.9563	9745.48	34490.2	1114.31
IL-136	03	19	D	0.0980392	1.70678	0.330073	65.902	288.84	136.064	14.7843	7.78993	18.6186	18.6471	14.5514	23.9731	1471.37	3039.39	1421.76	67.3333	106.477	25.0733	6239.22	36389.5	851.956
IL-136	04	14	B	0.0442478	0.415512	0.131772	60	59.3629	87.8624	14.5575	6.5097	15.8272	19.0708	14.1274	37.5403	1317.7	2641.27	1480.23	78.0531	86.5374	27.3206	6232.3	23490.3	1270.57
IL-136	05	16	B	.	0.697051	0.25066	28.4916	141.609	106.161	10.6704	5.30831	17.2955	21.6201	9.00804	21.3456	1676.54	2764.08	1277.31	83.1844	69.6515	26.9525	.	32681	1226.52
IL-136	06	19	B	0.1	0.997442	0.295082	76.05	113.887	89.0984	17.325	5.88235	19.6066	19.925	36.6496	29.6557	1604	2910.49	1389.34	98.025	71.4066	26.8361	6810	40102.3	.
IL-136	07	18	A	0.0750469	0.526316	0.142544	76.3977	85.5166	78.4978	17.9925	9.47368	15.5154	17.5422	9.61014	32.2478	1478.99	2771.93	1370.61	93.3396	96.2768	23.7829	7626.64	22339.2	786.623
IL-137	01	28	I	0.10917	.	.	96.1354	.	.	21.9432	.	.	32.4017	.	.	1467.25	.	.	61.4847	.	.	5971.62	.	.
IL-137	02	32	I	.	0.823529	0.197287	.	129.078	90.9618	.	11.2745	18.5327	.	19.902	21.492	.	2762.75	1267.57	.	109.275	25.6597	.	25196.1	1617.76
IL-137	03	34	H	0.269542	0.0996016	0.0220264	112.695	51.992	71.7401	.	10.3386	10.5947	27.7358	18.8048	23.6344	2136.12	1694.82	1059.69	.	69.243	31.4317	13115.9	9509.96	889.868
IL-137	04	28	F	0.0630252	0.368272	0.0702247	104.034	129.207	76.4185	27.479	15.2833	11.1376	31.3235	19.8725	25.6601	1429.41	2777.62	1137.22	50.7983	70.5807	25.1124	5117.65	15240.8	865.871
IL-137	05	30	E	0.241379	0.814332	0.275862	124.655	193.192	124.166	25	6.48208	22.3724	27	28.1759	21.4207	1634.83	2138.44	1324	61.5862	68.1433	28.8966	8706.9	28967.4	1634.48
IL-137	06	32	E	0.0883002	0.820189	0.171429	116.225	133.612	81.4057	24.415	9.51104	16.16	28.6755	13.7066	23.5657	1471.08	3402.21	1292.57	46.7108	77.082	20.9943	5342.16	35867.5	1221.71
IL-137	07	34	E	0.0735294	1.05263	0.288115	93.2721	237.121	108.583	25.8824	7.33746	14.3938	23.5294	13.5913	20.4682	2017.65	2195.67	987.515	65.5515	73.096	20.9964	9058.82	29513.9	648.86
IL-138	01	08	I	0.0543478	0.562249	.	71.413	103.414	131.446	17.7174	9.91968	20.7162	31.7391	17.3896	40.4865	1580.43	2739.76	1162.57	66.5761	32.9317	27.3919	8614.13	29694.8	866.892
IL-138	02	10	I	0.284464	0.297398	0.223464	122.123	76.2825	119.078	16.1926	7.28625	24.5531	29.256	21.8959	34.9162	2693.65	1953.16	1787.15	120.306	65.4647	29.6369	12704.6	17446.1	1432.96
IL-138	03	09	H	0.149701	1.81556	0.364742	76.7665	142.45	111.884	16.7365	12.9683	26.8389	.	10.8069	32.2492	2170.96	3740.63	2020.97	96.018	71.0086	31.7325	10278.4	30518.7	2571.12
IL-138	04	12	G	0.107143	0.623701	0.185923	61.7143	188.191	107.012	13.2143	13.2017	18.8712	28.3214	16.6944	40.6242	2310.71	2854.47	1470.12	117.5	128.586	27.8619	11278.6	22910.6	1096.55
IL-138	05	11	F	0.0789474	1.28378	0.314961	84.3158	99.7072	96.7126	21.4211	6.26126	23.5039	27.6316	17.7027	28.937	1753.68	2567.57	1833.66	70.6842	71.2162	35.2559	5926.32	28828.8	2303.15
IL-138	06	08	E	0.247619	.	0.259067	.	.	141.796	20.4381	.	17.9447	26.2476	.	26.9603	2550.48	.	1222.45	.	.	36.9085	13091.4	.	1065.63
IL-138	07	12	E	0.102564	0.149573	0.235602	88.0256	30.9829	126.518	22.7692	2.62821	25.1832	28.7692	4.76496	42.199	1678.72	609.402	1702.09	100.256	30.2991	41.3089	8217.95	5521.37	2365.71
IL-139	01	30	I	.	0.490654	0.194175	.	161.636	141.578	.	12.1963	.	.	17.6636	37.4515	.	2869.16	1777.91	.	102.313	31.3592	.	17848.1	1210.68
IL-139	02	34	I	0.197044	1.01299	0.24948	166.798	223.117	111.227	26.0591	5.92208	16.0083	38.3251	12.026	28.6902	2006.4	2427.27	1168.4	118.276	79.3506	22.7339	10310.3	33480.5	780.457
IL-139	03	29	H	0.159574	0.275862	.	135.745	143.172	.	.	25.5862	.	34.5213	31.3103	.	2530.32	1819.31	.	151.064	47.3793	.	11521.3	24303.4	.
IL-139	04	33	H	0.147059	0.255682	0.155039	107.426	109.034	145.911	23.652	10.9659	17.5969	32.9657	21.7614	37.655	1528.19	1516.76	1488.18	119.485	83.8352	38.2364	9875	9502.84	808.915
IL-139	05	28	G	.	0.197531	0.0566572	127.531	86.0988	121.926	19.4264	8.81481	16.1473	24.0399	31.5802	32.5212	2528.68	1955.06	1432.58	146.06	78.7901	34.0793	12384	12861.7	1109.07
IL-139	06	30	G	0.145867	0.578231	0.169643	145.981	121.769	91.6964	22.3177	7.77211	17.3036	37.0502	15.4762	24.3036	1551.05	2506.8	1172.32	89.3517	67.449	20.375	8030.79	26292.5	1236.61
IL-139	07	33	E	0.108992	1.0733	0.142857	90.7902	131.99	116	22.7248	10.5236	19.4286	30.218	13.6911	35.0357	1817.44	3157.07	1547.5	73.3515	76.3613	30.4643	7833.79	30759.2	1709.64
IL-140	01	34	D	.	2.1875	0.21483	132.492	598.75	153.638	17.1311	9.21875	14.1303	21.1803	15.4062	33.7422	1824.59	3168.75	.	.	158.344	20.7415	8722.95	22946.9	481.843
IL-140	02	28	C	0.0306748	0.757576	0.184544	118.221	279.437	139.792	27.1779	10.0649	13.6217	28.5583	29.1775	25.8593	1658.9	2798.7	1196.08	69.9693	134.978	25.4671	7257.67	17681.8	687.082
IL-140	03	30	C	0.0784314	.	0.247748	120.235	.	72.2072	28.6275	.	16.8018	30.098	.	21.8018	1622.16	.	1460.59	48.4706	.	.	6990.2	.	1307.43
IL-140	04	32	C	0.040404	0.411311	0.112749	98.9091	120.9	86.7303	22.3434	10.7198	15.1344	26.6465	10.6684	25.3513	1676.97	4542.42	1276.67	52.6869	119.871	18.1093	7969.7	30848.3	1030.36
IL-140	05	29	B	0.0719424	2.73973	.	142.626	411.986	159.324	23.6331	8.90411	20.2914	21.9424	19.863	19.5571	1802.52	3599.32	1322.84	62.6978	102.158	22.2727	6255.4	45205.5	1517.48
IL-140	06	28	A	0.0560748	0.241935	0.0499168	135.813	106.839	97.2879	25.4393	12.7097	12.3794	32.3925	24.4839	29.4509	1396.26	1977.42	1255.91	51.9065	66.1452	23.4942	7325.23	11253.2	977.704
IL-140	07	31	A	.	0.607083	0.153173	88.7662	148.82	92.6477	18.961	13.9629	17.3742	19.2857	14.5531	26.2144	.	2613.83	1342.45	46.4935	94.4351	22.8118	5670.78	18212.5	802.516
IL-141	01	34	D	.	0.560976	0.136986	.	226.146	.	.	16.2683	18.9628	.	24.4146	43.1115	.	3002.44	1726.42	.	120.585	32.6027	.	19661	986.301
IL-141	02	33	I	0.0959233	0.37415	0.141844	120.552	159.116	125.745	17.506	9.93197	19.1135	26.5228	19.7279	35.0532	.	2359.86	1565.6	72.4221	74.2857	28.7766	9657.07	16061.2	.
IL-141	03	32	H	0.047619	0.472973	0.128205	113.238	91.1149	102.93	30.9048	11.7568	14.4872	40.2857	26.4189	42.8755	1633.81	1649.66	1369.23	91.8095	92.4662	31.8864	7166.67	12962.8	749.451
IL-141	04	29	G	.	0.365297	0.11811	83.9884	149.315	119.429	25.3757	10.5479	16.3583	34.5087	22.6027	30.5906	1771.68	1698.17	1402.95	54.3353	93.105	32.7756	6369.94	17219.2	921.457
IL-141	05	30	F	0.0469484	0.721154	0.225694	89.7183	162.212	127.153	25.1643	6.82692	19.7569	32.723	20	38.2639	1598.12	1792.79	1503.65	54.7887	69.6154	32.9861	6107.98	23216.3	1228.12
IL-141	06	28	E	0.188679	0.924574	0.238322	182.594	277.616	122.212	31.1792	13.0535	17.2164	40.4717	15.2433	28.5224	1791.98	3520.68	1324.12	144.292	106.01	.	9551.89	27712.9	912.488
IL-141	07	31	E	0.0921659	0.70122	0.2443	150.115	183.537	142.41	24.1935	12.2561	22.6547	32.3963	18.0183	41.0749	1830.41	2533.23	1499.67	90.9217	98.3232	28.9088	8347.93	25893.3	1067.26
IL-142	01	23	H	0.123711	0.712251	0.243013	155.794	171.738	120.486	27.5258	9.40171	21.5796	30.2062	12.5071	51.8955	1845.57	3096.87	1494.53	124.227	124.758	22.6245	10534	27156.7	884.812
IL-142	02	26	H	0.0892857	0.552017	0.216306	116.518	114.798	95.7737	29.0774	8.87473	16.2895	.	16.7091	23.3444	1643.75	3297.24	1385.02	115.565	73.3758	17.9368	7735.12	20129.5	1672.21
IL-142	03	27	G	0.163599	0.173913	0.0681431	146.462	104.783	123.288	27.5869	12.2391	.	30.7362	34.7826	40.5622	1932.92	1929.57	1425.21	102.495	78.1739	28.3475	9648.26	10213	824.02
IL-142	04	22	F	0.133929	0.580808	0.234375	124.754	166.894	123.016	29.4196	12.9798	21.125	29.5759	13.9646	39.5156	1765.85	2876.26	1662.5	99.933	93.4596	27.0781	7979.91	24179.3	1912.5
IL-142	05	25	F	0.0877193	2.31156	.	98.114	198.191	95.2308	.	13.8191	22.8205	33.9912	15.0251	30.5641	1493.86	3839.2	1630.26	77.7193	80.5025	28.9744	6473.68	35522.6	2140.17
IL-142	06	21	E	0.11976	1.26344	0.306346	84.9701	97.0161	99.081	26.3174	10.4032	21.116	26.0778	18.0376	31.6411	1388.32	2679.3	.	57.6048	60.914	32.2101	5706.59	27768.8	2286.65
IL-142	07	23	E	0.100251	1.27572	0.264706	117.068	149.053	82.5735	28.7218	9.34156	20.9853	31.4286	13.0247	42.5441	1655.14	3689.3	1497.06	94.2607	137.84	22.1618	6817.04	26893	610
IL-143	01	14	M	0.271318	.	.	91.0078	51.711	70.8209	14.0698	11.0646	13.2836	25.3101	36.73	.	1874.03	1622.81	1271.64	209.109	107.414	26.791	16081.4	6627.38	336.119
IL-143	02	16	M	0.225352	.	.	109.859	64.5699	.	16.8169	11.2903	.	28.8732	21.6667	.	1756.62	1483.33	.	.	104.839	.	14726.8	5897.85	.
IL-143	03	20	M	.	.	.	35.9211	97.8378	.	9.47368	12.7928	.	31.0526	28.6486	.	1732.89	1609.01	.	102.105	82.6126	.	12532.9	7164.86	.
IL-143	04	17	L	0.160858	0.153453	0.0519031	121.099	100.332	106.903	15.8445	9.13043	17.6298	23.5657	23.0179	40.7093	2238.34	2424.55	1411.25	148.633	132.123	31.436	11150.1	11943.7	757.093
IL-143	05	14	K	0.165563	0.491803	0.339623	138.013	66.7541	114.189	17.9139	7.90164	27.434	23.245	27.1803	40.8302	.	1776.39	1835.47	165.199	71.5738	38.1132	13615.9	17491.8	2371.7
IL-143	06	18	K	0.143885	0.300885	.	75.6115	178.407	.	12.1223	12.7788	.	21.6547	41.1858	.	1955.4	1695.4	.	248.058	140.425	.	14100.7	9042.48	.
IL-143	07	16	J	.	3.85714	0.335196	50.3797	824.143	143.603	11.5823	43.7143	27.095	15.0633	58.5714	35.838	2014.56	15042.9	1653.63	104.62	347.429	29.8324	.	120357	1936.31
IL-144	01	09	L	0.159817	.	.	127.374	.	.	18.2877	.	.	31.347	.	.	1881.28	.	.	142.534	.	.	12052.5	.	.
IL-144	02	12	L	.	0.311284	0.0957854	.	93.7549	112.529	.	12.3735	21.5326	.	23.716	57.0881	.	2708.17	1665.33	.	190.233	38.6015	.	14138.1	897.318
IL-144	03	07	K	0.331858	0.686499	0.141066	175.996	113.295	115.423	17.3009	11.0755	19.6552	30.1991	16.9336	65.1254	2378.32	2576.66	1478.84	196.881	187.323	28.4483	16236.7	20517.2	713.48
IL-144	04	10	K	0.097561	0.449827	0.153846	93.0976	54.1522	103.974	19.878	8.85813	21.1538	36.439	23.737	50.4359	1567.07	2204.15	1669.23	100.146	91.5917	28.1795	10268.3	23408.3	824.103
IL-144	05	13	K	0.434783	.	.	313.623	.	.	24.9275	.	.	41.5942	.	.	2286.96	.	.	154.638	.	.	14942	.	.
IL-144	06	09	J	0.118343	0.838323	.	152.959	115.389	120.398	35.1479	11.6168	25.3731	45.9172	20.1796	62.0896	3027.81	2690.42	1990.55	234.556	142.275	39.1542	17189.3	24628.7	.
IL-144	07	11	J	0.102249	0.193548	0.126761	121.431	89.871	102.141	26.7485	7.77419	18.6056	39.9591	21.6774	50.9014	1586.3	1862.58	1488.73	122.577	108.871	29.7465	9055.21	10393.5	829.859
IL-145	01	32	M	0.180723	0.0389105	.	160.783	57.1984	.	23.012	12.7626	.	32.1687	23.035	.	2327.71	1954.47	.	188.193	95.1362	.	13572.3	8521.4	.
IL-145	02	31	L	0.155979	0.0621118	.	159.948	110.528	.	24.6274	14.5963	.	31.5078	12.6398	.	1745.23	1948.76	.	115.459	73.4161	.	10078	4894.41	.
IL-145	03	33	L	.	.	0.0243902	.	63.1395	89.1707	.	10.7558	15.0976	.	19.2442	38.6829	.	1805.23	1230.98	.	63.0233	.	.	6162.79	559.756
IL-145	04	28	K	0.271318	0.533049	0.0900901	190.039	167.249	81.4865	26.8992	51.4286	16.3063	31.8605	26.6951	40.9234	2589.15	2281.45	1286.26	184.806	95.9915	22.3649	14926.4	14183.4	421.622
IL-145	05	32	K	0.161871	0.0348432	.	155.27	110.906	96	27.9856	11.5679	24.1739	30.5576	18.1533	.	1673.56	1862.02	1623.48	112.572	64.4948	21.1304	11190.6	5407.67	516.696
IL-145	06	34	K	.	0.267857	.	.	167.165	.	.	20.9375	.	.	52.0089	.	.	2124.78	.	.	95.8929	.	.	5537.95	.
IL-145	07	30	J	0.108893	0.561798	0.169492	137.205	205.702	118.842	27.3503	18.4831	20.8757	.	37.3876	45.8757	1558.26	4455.06	1460.45	75.0635	186.77	21.6667	8194.19	22519.7	.
IL-146	01	09	M	0.217984	0.190996	.	165.014	158.254	.	27.3025	15.4843	.	43.4877	47.1623	.	1571.12	1669.85	.	207.984	114.816	.	13277.9	6177.35	.
IL-146	02	11	M	.	0.0823045	.	136.853	149.835	.	24.5804	16.5432	.	33.0769	26.9136	.	1648.25	1952.47	.	137.657	118.786	.	12594.4	8814.81	.
IL-146	03	13	M	0.150602	.	0.0487805	113.133	.	.	20.5723	.	17.439	34.5482	.	92.9268	1421.23	.	1289.51	149.744	.	25.3659	9612.95	.	401.951
IL-146	04	08	L	0.224949	0.0404858	.	.	114.98	104.914	32.2904	11.7004	21.6379	40.6748	8.90688	119.828	.	1187.45	1532.76	142.965	50.5668	24.3103	9873.21	2772.47	800.776
IL-146	05	11	K	0.236967	0.29872	.	95.9716	180.939	.	14.5735	21.138	.	29.7393	39.7155	.	1359.72	2118.07	.	.	204.694	.	13888.6	9809.39	.
IL-146	06	07	J	0.236486	1.46965	.	138.716	145.655	.	17.8716	11.278	.	29.4595	13.099	.	1728.38	2573.8	.	134.392	84.9201	.	14675.7	28185.3	.
IL-146	07	12	J	0.292553	1.58537	0.193133	130.479	218.841	105.622	17.1277	12.439	18.3798	28.2713	24.5122	51.4485	1624.2	5198.78	1487.12	209.681	213.537	27.5215	14593.1	58591.5	933.584
IL-147	01	19	M	0.124069	0.0350877	.	110.372	79.7544	.	21.2655	11.5789	.	31.3896	18.2807	.	1458.81	1350.88	.	101.911	65.9298	.	.	3719.3	.
IL-147	02	14	L	0.162602	0.540541	0.228311	101.491	83.994	116.712	21.084	8.22823	.	24.4715	23.1231	52.7854	2242.55	1816.82	1997.72	109.079	79.7898	.	11352.3	13732.7	2074.43
IL-147	03	16	L	0.255403	1.02236	0.25	161.434	125.655	97.8167	17.2495	11.885	18.5833	24.165	14.4728	55.8667	2351.67	2025.56	1426.17	176.719	96.7732	24.3667	12013.8	14095.8	961.333
IL-147	04	15	K	0.244499	1.17057	0.208914	206.308	167.124	107.591	24.3032	25.4181	18.1616	31.6381	8.59532	44.8468	1826.89	3137.46	1398.33	134.914	74.0134	24.4429	10364.3	37424.7	1745.13
IL-147	05	17	K	0.144144	0.929705	0.17931	100.27	112.018	98.8	15.4955	11.1791	20.2483	22.9189	22.585	52.2621	1713.87	2193.42	1470.34	131.568	116.916	23.6138	11738.7	16916.1	626.621
IL-147	06	20	K	0.172414	0.309735	.	115.92	123.761	82.5672	23.2184	13.1858	14.89	25.9195	36.0619	47.3594	2381.03	2584.07	1202.93	224.368	195.708	25.7946	.	12898.2	353.056
IL-147	07	19	J	.	6.14035	0.159151	37.1226	94.2456	76.2069	.	10.8772	17.7188	15.9434	14.8421	.	1867.45	4231.58	1870.56	77.5	134.316	29.6817	10268.9	30993	2270.56
IL-148	01	25	M	0.381862	0.4329	.	131.862	182.828	.	18.9499	19.3218	.	30.7876	33.2323	.	2251.31	1972.58	.	98.9021	58.1674	.	13644.4	6180.38	.
IL-148	02	27	M	.	0.307971	.	.	230.072	.	17.6	21.6304	.	31.4133	37.2645	.	.	2077.9	.	150.64	66.5036	.	14682.7	4750	.
IL-148	03	23	L	0.201005	0.366667	0.0733138	162.01	128.7	99.4428	26.3987	12.2667	15.6745	33.4171	4.4	64.3255	1866	1935	1168.77	103.903	86.2	21.349	9812.4	8553.33	273.021
IL-148	04	22	K	0.147059	0.527859	0.148699	117.525	128.651	99.9257	22.6471	10.9677	16.7658	29.8529	30.7918	33.5812	1724.51	2278.59	1260.22	55.9559	68.0059	21.4002	7769.61	13941.3	.
IL-148	05	25	K	0.0982318	0.634058	0.106762	141.69	222.101	96.6074	28.6837	12.5	15.0534	29.9018	20.5254	40.9727	1843.81	2704.71	1109.49	69.3713	93.6051	16.8802	9666.01	14996.4	394.543
IL-148	06	23	J	0.185185	0.558659	0.11811	131.058	155.279	.	22.2487	11.4525	18.4843	.	25.6704	46.8701	1872.75	2368.16	1480.91	139.656	160.754	26.3386	11108.5	15840.8	410.63
IL-148	07	26	J	0.309524	.	.	194.095	.	.	20.7857	.	.	30.1429	.	.	1964.52	.	.	110.881	.	.	11950	.	.
IL-149	01	21	D	0.220588	1.54018	.	143.382	146.116	143.537	27.7022	12.3661	.	29.6507	17.2098	38.7167	.	2537.95	1629.11	149.375	86.7411	33.349	12207.7	29419.6	2248.83
IL-149	02	26	D	0.11236	1.86047	0.37037	112.163	175.698	101.531	27.5562	11.2403	23.9383	29.1854	15.6977	29.0494	1475	3505.81	1588.89	59.382	59.7287	24.4444	6508.43	35523.3	2308.64
IL-149	03	24	C	0.114613	1.28165	0.264423	106.017	141.44	80.5889	26.9628	11.2184	16.7548	27.937	22.5316	26.1899	1483.67	3674.05	1403.85	55.4441	66.6139	18.3894	8633.24	26344.9	994.712
IL-149	04	22	B	0.140515	0.828571	0.21309	90.726	221.886	148.219	17.9157	8.85714	19.5434	17.2834	16.4	24.7489	1826.46	3157.14	1584.47	93.4426	118.571	31.9482	9030.44	36714.3	1986.3
IL-149	05	27	B	.	0.848057	0.229508	.	204.947	135.41	34.3358	11.5018	17.8907	31.4891	14.311	33.3333	1953.28	2392.23	1333.33	134.54	104.011	27.4208	13870.1	20106	1086.23
IL-149	06	23	A	0.141732	2.60331	0.282392	128.283	286.777	150.997	17.8425	8.05785	15.6368	17.4488	8.32645	43.9867	1636.22	2700.41	1253.6	92.4567	150.207	21.1628	9244.09	26818.2	296.013
IL-149	07	25	A	0.0398406	0.789474	0.216216	86.2948	115.877	112.27	19.6813	5.96491	18.1802	21.4741	15.5702	35.009	1564.14	2165.79	1548.29	51.4343	74.6053	31.9279	5752.99	29592.1	1053.15
IL-150	01	03	M	0.428954	0.231481	0.0809717	268.365	126.296	118.3	28.3646	14.537	21.2551	32.5201	28.9352	61.498	2970.51	1920.83	1540.08	257.507	136.481	31.6194	17568.4	15800.9	788.259
IL-150	02	06	M	0.102041	0.138889	.	70.6633	117.205	.	17.449	19.184	.	22.449	46.8924	.	2100	1667.88	.	178.52	86.8229	.	12887.8	5281.25	.
IL-150	03	02	K	.	.	.	.	.	.	.	.	.	.	.	.	.	.	.	.	.	.	.	.	.
IL-150	04	04	K	0.151057	1.07981	0.367647	138.369	112.981	93.3824	24.6526	15.0939	23.2353	33.5045	27.77	28.9706	1887.92	2725.35	2597.06	184.139	48.9437	37.3529	13356.5	29577.5	8573.53
IL-150	05	06	K	0.319149	1.03448	.	176.543	205.991	.	26.0638	24.569	.	30.2128	25.5603	.	2520.21	3035.78	.	188.085	58.1034	.	18989.4	15000	.
IL-150	06	01	J	0.296296	.	.	261.407	.	.	16	.	.	34.3704	.	.	2622.22	.	.	288.963	.	.	21622.2	.	.
IL-150	07	05	J	0.30837	1.40411	0.727273	140.088	132.26	126	22.8194	14.0753	33.4545	19.0749	23.8699	58.9091	2777.09	2827.05	3416.36	221.894	60.7534	50.7273	16484.6	28609.6	10463.6
IL-151	01	02	D	0.273684	1.32275	0.262295	163.179	244.55	133.77	22.4842	12.5132	22.7213	24.3368	16.3492	25.7377	1915.58	2598.15	1821.97	103.137	60.1323	29.1148	9305.26	30396.8	2322.95
IL-151	02	04	D	0.258621	2.1164	0.409357	139.871	382.011	132.047	17.5216	5.29101	15.1111	26.2069	10.8466	16.4211	2247.84	2493.65	1106.67	134.591	93.0159	25.6842	10314.7	35793.7	659.181
IL-151	03	06	D	0.381125	1.34804	0.292135	162.976	160.49	109.64	18.0581	4.65686	18.6966	26.6243	15.0735	31.427	2119.78	2164.22	1280.9	144.955	80.3186	27.3146	10958.3	31053.9	963.82
IL-151	04	01	C	0.0735294	1.63158	0.396825	95.1838	216.842	159.815	19.1544	5.44737	25.291	30.2206	43.4474	26.0582	2000.37	2365.53	1733.33	125.368	105.947	36.6931	10650.7	37710.5	1994.18
IL-151	05	05	C	0.19305	2.12815	.	139.189	225.172	153.158	19.1506	10.2517	.	28.8417	30.3204	26.4561	1765.64	2631.58	2083.86	105.985	81.1442	36.6667	8915.06	44942.8	.
IL-151	06	03	B	0.0869565	1.75676	0.442765	79.3623	253.27	135.097	13.4203	6.86486	19.6112	26.2899	14.4054	25.4644	1338.26	2177.03	1092.87	91.942	138.73	27.9698	7831.88	35351.4	569.33
IL-151	07	02	A	0.367347	1.42458	0.395604	166.571	169.469	161.495	25.5918	8.68715	25.6923	30.2449	19.2737	33.6044	2666.53	1872.63	1501.98	167.959	106.872	38.9451	.	27491.6	953.626
IL-152	01	36	M	.	0.074813	.	.	91.6958	.	24.4776	12.3691	.	39.2836	18.3791	.	2740.9	1626.68	.	196.388	62.6185	.	14847.8	5014.96	.
IL-152	02	38	M	0.550661	.	.	299.339	.	.	23.1498	.	.	33.8767	.	.	2790.75	.	.	169.119	.	.	13850.2	.	.
IL-152	03	40	M	0.162162	.	.	152.432	.	.	28.5135	.	.	35.7027	.	.	1970.27	.	.	116.378	.	.	10602.7	.	.
IL-152	04	39	L	0.180723	0.533597	0.137221	163.815	97.4308	95.3516	29.1165	11.7194	16.9811	36.5863	26.3241	34.6827	1742.57	2090.91	.	94.4779	118.597	24.7856	10592.4	13359.7	.
IL-152	05	36	K	0.175439	0.127796	0.0666667	177.243	67.6038	95.9	31.2531	10.607	20.1333	37.1679	24.377	46.9333	2214.29	1619.17	1472	106.115	56.5176	26.5	10879.7	9555.91	850.667
IL-152	06	40	K	0.0506329	0.126183	.	127.519	93.5016	.	34.1772	15.5521	.	.	36.1199	.	1392.41	2929.97	.	64.5823	101.546	.	6916.46	11167.2	.
IL-152	07	37	J	0.185567	0.425532	0.114504	155.155	135.617	.	23.9794	16.5957	15.5344	27.0722	37.9574	33.7214	1792.78	2647.23	1434.16	117.031	118.17	31.7366	9303.09	13383	897.901
IL-153	01	45	I	.	0.2	0.142857	75.3081	107.3	100	27.2512	13.425	28.2857	35.4502	17.625	36.1071	1709	3207.5	1983.93	51.8009	65.75	27.3571	6388.63	26400	2217.14
IL-153	02	47	I	.	0.367232	0.165289	.	123.672	121.24	27.1289	9.23729	19.5868	37.5977	27.1751	35.0689	2748.05	1518.93	1446.01	130.332	42.2316	28.5399	.	10762.7	1292.01
IL-153	03	42	H	0.0331126	0.288248	0.241287	123.344	115.588	110.643	26.7219	10.9756	26.7828	35.2649	17.2284	33.0027	2117.22	3547.67	1933.24	65.1325	78.9135	24.504	8145.7	33104.2	1497.59
IL-153	04	46	H	0.078329	0.388889	0.10989	230.574	208.222	153.333	29.6345	10	24.359	36.2924	19.5556	.	2235.77	2608.61	1658.97	89.0339	81.8889	32.4908	8391.64	18436.1	1178.75
IL-153	05	43	G	0.0584795	0.388889	0.142349	121.404	131.833	107.9	.	15.1667	23.8434	.	22.1667	27.8292	2439.18	3688.89	2077.22	84.6199	71.7222	26.9395	7146.2	26622.2	1740.93
IL-153	06	42	F	0.0920245	0.253623	0.109589	112.515	117.899	124.329	28.0982	10.4348	18.7397	.	23.9855	36.9863	2279.75	1991.3	1517.53	89.0798	60.7246	31.3151	8469.33	13264.5	1393.7
IL-153	07	44	F	0.0497512	0.630252	0.252294	128.806	180.084	126.583	27.6368	14.895	20.8257	35.8458	20.042	28.6468	1883.58	3042.02	1564.68	53.9303	64.7059	26.4679	6467.66	19277.3	2046.79
IL-157	01	22	D	0.207972	1.06969	0.374332	192.894	341.653	175.098	17.0711	8.37925	21.3547	21.0572	14.4895	32.959	2114.38	3056.73	.	107.678	84.7812	30.3922	9760.83	21782.8	.
IL-157	02	25	C	0.0536193	1.07656	0.193906	140.349	163.278	.	21.3137	5.57416	13.9058	29.9196	14.3301	31.5051	1606.17	2765.55	1215.14	87.1314	97.4163	23.1948	7383.38	29114.8	700.462
IL-157	03	27	C	0.117647	1.08374	0.240964	147.039	296.059	172.169	17.8431	8.30049	15.8916	22.7059	26.2069	39.4096	1724.71	2504.93	1206.02	90.1176	119.384	29.6024	8168.63	19825.1	715.542
IL-157	04	21	B	0.145773	1.62234	0.446154	126.939	248.856	153.169	18.105	8.96277	24.5692	21.1662	26.117	26.0769	1850.15	3226.06	1449.23	81.2245	120.532	32.5692	7976.68	33856.4	1499.23
IL-157	05	23	B	0.171779	2.53876	0.407855	149.816	362.984	152.568	14.2086	8.48837	15.3625	19.1534	11.2984	30.8308	1696.93	3306.2	1293.81	90.8957	150.93	21.4955	8049.08	31279.1	510.498
IL-157	06	24	A	0.216049	2.28516	0.261299	156.79	353.516	176.695	14.0432	8.53516	18.411	18.9198	13.8867	.	1725.31	3593.75	1260.59	103.38	179.863	24.9294	8881.17	20546.9	410.946
IL-157	07	27	A	0.124113	1.12211	0.231533	191.489	247.855	154.024	22.0922	8.20132	18.1698	.	13.8614	44.785	.	2556.11	1326.35	.	79.868	25.0496	6301.42	24158.4	853.473
Sc	01	05	D	0.417288	1.49254	0.376344	257.824	405.784	.	24.4113	15.653	20.9946	29.3592	13.6381	29.1129	1895.68	3236.94	1399.19	122.817	131.567	25.7392	9424.74	24776.1	1230.91
Sc	02	07	D	.	1.39851	0.219966	323.227	321.287	115.398	24.2908	11.8812	15.0592	28.0496	15.1238	31.7851	2441.49	3071.78	1155.67	159.645	113.725	21.912	12966.3	22698	853.638
Sc	03	16	D	0.147493	1.04743	0.280528	155.044	225.889	122.162	26.0767	7.54941	24.2904	29.646	12.5889	24.3399	1625.07	2798.42	1368.98	101.209	95.1581	28.8449	8516.22	39367.6	1963.7
Sc	04	23	D	0.0689655	0.943089	0.167224	128.448	170.244	85.3066	31.3103	10.9593	18.1159	39.069	15.4146	28.4169	1261.72	4312.2	1423.63	54.4138	124.179	19.5875	4279.31	34048.8	1180.6
Sc	05	28	D	0.0641026	1.46006	0.401396	118.846	346.281	162.513	33.8141	6.30854	19.2147	31.0577	13.9669	31.4485	1456.73	2282.64	1449.21	55.3846	93.5262	28.4468	5131.41	37052.3	1270.51
Sc	06	35	D	0.47619	0.539568	0.181269	.	128.201	134.35	.	15.6475	21.2085	48.9524	28.9748	56.7976	2607.14	2025.18	1582.48	179.762	70.7194	26.3142	9423.81	14410.1	1144.71
Sc	07	43	D	0.0798722	0.914634	0.29722	145.799	323.628	137.872	30.3834	11.189	18.1304	33.0032	12.7287	28.5043	1658.15	3022.87	1296.26	65.7668	77.9726	20.8437	6293.93	28201.2	666.539
Sc	08	22	H	0.108893	1.15562	0.254652	155.644	203.698	106.66	30.8167	13.698	18.4133	39.0926	14.8536	39.7845	1526.68	3266.56	1297.75	91.706	147.411	19.9021	7754.99	25038.5	850.735
Sc	09	06	I	0.13289	1.61172	0.49505	61.8272	285.714	.	.	12.5275	25.495	21.3621	12.1612	32.1287	1893.02	2760.07	1698.51	120.233	107.912	37.3267	11627.9	37509.2	2081.44
Sc	10	11	I	0.290698	1.05405	.	.	133.595	162	23.2558	9.81081	.	32.2093	26.027	47.7647	.	2544.05	.	170.349	52.0811	.	.	36054.1	.
Sc	11	18	I	0.0643777	1.03448	0.287611	110.794	166.865	130.022	16.5021	7.42947	24.2478	15.6652	13.9185	31.7257	1122.96	2146.08	1771.68	73.7124	93.605	32.4779	5645.92	24043.9	1560.84
Sc	12	31	I	.	0.470588	0.15873	.	131.647	98.8571	.	16.2745	19.8571	.	20.1961	34.619	.	2666.67	1520.32	.	114.686	25.6825	.	18333.3	1445.4
Sc	13	36	I	0.13308	0.269504	0.0694444	225.856	203.83	115.792	29.4677	17.2482	14.2361	39.943	25.1915	32.625	1756.27	3045.39	1357.22	105.266	122.014	22.7917	9674.9	12241.1	525.833
Sc	14	42	I	0.1	0.90566	0.33264	161.94	214.34	91.6632	33.36	11.3962	23.1601	40.46	9.81132	31.9543	1925.2	4439.62	1810.81	97.56	55.9057	23.7422	9060	27886.8	1771.1
Sc	15	02	M	0.427632	0.136054	.	172.138	152.789	112.153	.	12.9932	17.0833	.	44.4218	49.5139	2439.47	2079.59	1465.97	155.164	153.605	.	.	13353.7	1538.89
Sc	16	07	M	0.151515	0.025641	.	144.459	125.077	.	24.6753	16.4872	.	33.4848	37.7179	.	1827.71	1837.18	.	153.29	86.2821	.	10428.6	4725.64	.
Sc	17	15	M	0.163934	0.10929	.	126.107	94.0984	.	15.3689	20.1093	.	21.6803	37.9508	.	2436.89	1586.07	.	141.311	58.4426	.	15106.6	4926.23	.
Sc	18	24	M	0.16092	.	.	165.678	90.0578	.	33.3793	17.2832	.	41.3103	18.9595	.	1279.77	2283.24	.	91.7701	106.994	.	6921.84	4949.13	.
Sc	19	29	M	0.210158	0.377907	.	210.683	168.081	.	26.725	30.0872	.	41.8039	28.75	.	1659.19	2876.74	.	99.0543	107.849	.	7647.99	15561	.
Sc	20	37	M	0.245184	.	.	266.2	.	.	32.5394	.	.	47.7408	.	.	1922.94	.	.	123.923	.	.	8898.42	.	.
Sc	21	43	M	0.314465	0.237741	0.0548446	248.27	183.061	94.7898	27.0755	20.6389	19.6527	38.1289	23.4918	.	2273.58	2797.92	1324.68	110.44	117.058	22.0475	10946.5	11352.2	255.576
Sc	22	02	C	0.318979	1.48734	0.397351	204.785	367.247	164.636	24.8325	11.0601	22.4338	32.6156	38.1646	30.447	1498.09	2368.67	1455.63	108.501	112.642	28.7086	9907.5	33639.2	1303.31
Sc	23	10	D	0.171429	1.11111	.	193.143	208.618	.	26.9714	11.084	.	33.7714	18.6721	.	2133.14	2983.74	.	115.543	45.1762	.	13405.7	42926.8	.
Sc	24	20	D	0.239899	1.75824	0.423729	155.429	308.168	.	20.947	19.7802	18.1674	20.4419	21.7216	30.053	2047.98	3827.84	1427.97	130.556	118.352	24.1843	10210.9	60036.6	716.208
Sc	25	25	D	0.108225	2.35556	0.341786	145.931	220.222	88.0375	30.6061	6.44444	17.4862	30.7359	12.9333	23.2966	1410.17	3031.11	1447.63	70.2814	54.0444	19.3275	6521.65	30200	1631.75
Sc	26	31	D	.	0.696325	0.141243	87.3837	195.358	94.4492	30.1744	16.0928	17.1045	28.8953	16.5957	31.1299	1667.44	3791.1	1352.82	55.5233	96.8859	22.5424	5550.58	28375.2	1451.98
Sc	27	38	D	0.157618	0.932836	0.24838	206.305	241.231	129.266	35.1664	11.4925	20.5076	35.0963	13.9925	33.8877	1781.09	2559.7	1473	90.8231	57.1082	21.2095	9010.51	18973.9	1180.35
Sc	28	46	D	0.0497512	0.619835	.	148.458	252.893	.	27.8275	14.7245	.	32.3715	17.259	.	1797.68	2856.75	.	57.728	71.2534	.	6699.83	20674.9	.
Sc	29	01	H	0.329218	1.23077	0.378619	187.181	260.577	117.973	24.9588	7.73077	.	38.9506	13.6538	46.4143	1848.35	2842.31	1812.03	122.716	84.1346	33.3853	11940.3	28846.2	2710.47
Sc	30	07	H	.	3.14159	0.477528	.	162.035	105.843	30.198	8.27434	22.6264	32.2112	13.1416	30.0281	.	3828.76	1490.17	.	81.0177	23.3708	15848.2	46858.4	1542.13
Sc	31	16	H	0.0831025	0.839161	0.185714	113.601	179.091	103.457	22.4654	9.67366	19.0143	21.9114	9.13753	30.4857	1895.29	3048.95	1530	108.172	116.224	26.0143	8279.78	34895.1	1437.14
Sc	32	27	H	0.109649	0.989011	0.196078	159.803	125.44	100.84	30.4825	16.5568	21.4566	37.6096	22.4908	35.6583	1622.59	3159.34	1744.54	77.5877	102.527	27.6751	7546.05	21794.9	1175.91
Sc	33	30	H	0.182119	0.610561	0.221704	197.351	183.168	114.492	33.0132	21.5677	17.8296	41.6722	17.5083	28.8915	1468.05	2833.33	1317.39	84.7848	110.941	21.6453	8226.82	15981.8	823.921
Sc	34	47	H	0.110803	0.347222	0.208333	175.54	174.306	148.889	39.9169	14.3056	25.625	46.6759	23.5069	41.1806	1830.75	2218.75	1454.17	80.554	65.0868	27.8125	7872.58	19045.1	2538.54
Sc	35	40	I	0.276968	0.828652	0.125	271.574	324.86	120.75	34.4752	17.9494	18.1964	41.8076	17.0787	53.7321	2071.43	3261.24	1301.07	144.942	148.315	19.8036	11218.7	18581.5	482.321
Sc	36	21	L	0.494505	0.0714286	.	321.703	117.071	.	29.9588	17.7857	.	48.6813	16.2143	.	2030.22	2072.5	.	178.571	60.9643	.	10850.3	3903.57	.
Sc	37	30	L	0.321888	0.238095	.	213.283	180.053	.	30.0215	14.5238	.	38.927	19.0212	.	1518.88	1796.3	.	127.618	69.1005	.	10753.2	4293.65	.
Sc	38	35	L	0.188235	0.27027	.	190.165	166.541	.	36.0235	23.8378	.	42.0706	28.2432	.	1891.29	2427.57	.	101.341	87.4865	.	9352.94	13621.6	.
Sc	39	04	M	0.102564	1.02439	0.10989	124.974	151.512	114.103	27.1795	14.439	14.3956	29.1282	19.3659	45.348	1520	2201.95	1246.15	97.0769	82.439	27.8022	10615.4	27365.9	1090.84
Sc	40	10	M	0.113636	0.147783	.	111.705	132.389	.	23.8636	14.1626	.	33.892	23.2759	.	1750.85	1864.04	.	108.75	107.833	.	9781.25	6591.13	.
Sc	41	18	M	0.0906344	0.0753769	.	83.142	102.236	65.7407	18.3384	13.9196	11.9259	23.0514	21.6834	.	1561.03	2177.14	1077.78	127.341	121.759	19.6296	8589.12	8407.04	258
Sc	42	45	M	0.25641	0.335366	0.122324	228.385	86.25	119.633	34.8718	16.2805	25.6269	32.8974	31.0366	55.1682	2112.56	2170.43	1735.78	124.308	93.0793	.	10610.3	13475.6	1003.98
Sc	43	04	C	0.248756	1.47122	0.445682	333.831	233.902	106.63	24.9751	6.84435	25.1393	41.0945	24.435	25.9053	1933.83	2481.88	1315.04	108.433	64.4136	20.4457	8706.47	39424.3	1047.35
Sc	44	09	C	.	2.16327	0.104384	310.581	542.449	56.6945	20.6581	10.4898	23.2289	21.9355	15.6122	42.2617	2514.84	3516.33	1067.5	138.968	96.7347	20.4454	13793.5	24265.3	581.976
Sc	45	14	C	0.117647	0.756303	0.201183	167.647	176.331	118.58	30.2824	5.60224	18.0355	29.3647	17.1148	31.4201	1326.12	2577.31	1416.57	63.0118	59.1036	24.7929	6402.35	32941.2	1926.63
Sc	46	34	C	0.0617284	1.05376	0.34188	124.753	324.516	136.264	31.9753	5.95699	16.1905	33.3333	11.914	26.2393	1277.47	2520.43	1354.09	49.1358	91.5699	24.2125	5895.06	31935.5	1179.85
Sc	47	41	C	0.106101	0.82716	0.281543	162.069	159.753	100.083	28.8727	13.1605	19.8123	31.4987	13.1481	38.4567	1427.06	3918.52	1427.53	57.7454	98.7654	19.7185	7505.31	24567.9	1120.96
Sc	48	42	C	0.0421941	0.711061	.	121.245	161.964	.	28.481	12.7652	.	36.5823	21.8623	.	1393.25	2801.35	.	39.4515	64.6953	.	5369.2	25112.9	.
Sc	49	27	D	0.181113	1.48066	0.472973	203.622	343.978	153.958	33.4929	16.9724	23.3591	38.5123	11.2707	39.0058	1781.37	3701.66	1590.73	96.727	104.575	24.7683	9191.46	26464.1	1101.35
Sc	50	15	G	0.21645	1.24224	0.402299	199.567	255.932	149.866	26.9697	4.31677	23.5249	30.4762	15.4658	40.4598	1978.35	1940.99	1406.13	162.078	112.174	32.8736	14207.8	32826.1	1019.16
Sc	51	21	G	0.126582	0.426621	0.0939597	200.844	113.72	98.6443	33.8608	13.8567	15.9866	31.73	17.9352	31.0738	1698.52	3122.87	1339.06	104.81	145.819	28.7248	7147.68	15660.4	964.161
Sc	52	31	G	0.148976	0.762053	0.204082	169.646	135.21	96.6122	37.2812	17.8538	20.966	40.2607	15.8165	33.7823	1732.4	3167.96	1379.59	117.002	128.771	23.7687	8776.54	25676.5	1446.26
Sc	53	44	G	0.0306748	0.612745	0.318471	117.638	125.809	117.643	32.454	13.8971	27.1019	36.227	26.1765	35.2866	1441.41	2055.39	1632.8	69.6626	68.4559	34.2994	7269.94	22681.4	2707.64
Sc	54	03	H	0.173745	1.71904	0.410256	155.695	342.144	155.205	23.3205	9.6488	20.2308	26.6988	13.1054	25.641	1505.98	2635.86	1451.03	72.7606	84.7689	26.641	8156.37	35674.7	1845.64
Sc	55	10	H	.	0.263158	.	355.891	128.816	.	24.6224	18.8158	.	34.0181	61.9956	.	2434.44	1569.08	.	.	48.9912	.	.	6043.86	.
Sc	56	39	H	0.392157	0.592593	0.241327	306.275	141.241	102.097	33.0588	13.9815	21.5686	36.7059	24.8148	43.3635	2017.65	2811.11	1385.52	168.392	94.7593	23.0317	12845.1	13396.3	772.097
Sc	57	03	L	.	.	.	82.7778	.	.	.	.	.	40.9259	.	.	1135.74	.	.	60	.	.	12020.4	.	.
Sc	58	11	L	0.111524	0.111732	0.0514139	140.669	128.436	100.257	29.0706	12.905	16.2982	50.4089	18.7709	.	1247.58	1552.51	1209	102.639	100.447	27.0951	7527.88	7044.69	466.324
Sc	59	19	L	0.372881	0.144928	.	152.814	175.048	91.8235	19.2203	14.8068	16.0588	21.2542	31.2802	47.4706	2688.47	2196.62	1517.65	183.051	137.077	31.1176	.	8393.72	609.412
Sc	60	27	L	0.290621	0.0274725	.	236.856	109.341	.	30.568	17.5275	.	43.1968	29.9725	.	1618.23	1545.88	.	113.923	42.8571	.	9871.86	1832.69	.
Sc	61	32	L	0.124688	0.0660066	.	160.898	143.465	.	34.8379	18.0198	.	45.3117	16.5017	.	1434.41	2652.81	.	74.6135	131.716	.	7319.2	8089.11	.
Sc	62	41	L	0.115741	0.151692	.	125.926	117.503	.	26.4815	16.2894	.	31.1111	21.9137	.	1614.58	1892.65	.	100.648	84.7375	.	8918.98	4824.97	.
Sc	63	47	M	0.197044	0.279851	.	195.517	175.056	.	35.2956	23.1157	.	45.3695	41.8097	.	1939.41	1746.27	.	133.054	63.4328	.	10825.1	6207.09	131.778
Sc	64	01	B	0.171103	1.85464	0.46	135.779	319.048	.	21.1217	6.09023	22.9	27.2243	11.2281	32.38	1577.19	1947.37	1575	75.9506	92.9323	32.9	7509.51	36190.5	1228.4
Sc	65	30	B	0.0639659	0.805369	0.220884	154.883	167.114	115.462	30.6183	15.3423	20.7229	29.0192	15.5302	26.2751	1622.6	3120.81	1349.4	65.3518	92.4295	20.3213	6432.84	28349	1671.69
Sc	66	36	B	0.0945626	0.975057	0.25788	191.962	181.678	123.166	30.2364	8.11791	24.4269	37.7778	33.356	30.9742	1393.62	2859.41	1425.5	71.8913	60.7256	27.106	6491.73	34059	2297.99
Sc	67	13	C	0.20202	1.49515	0.330189	245.455	324.078	150.708	32.4242	11.6893	20.4127	31.0303	16.6796	31.6156	1514.34	3025.24	1442.22	114.141	117.262	28.0307	9157.58	30194.2	2058.96
Sc	68	18	C	0.160966	1.28975	0.302013	233.602	214.311	120.47	32.0523	10.053	20.7271	34.2857	26.6078	31.7897	1532.6	2881.63	1392.62	89.7384	67.1555	23.3445	7651.91	34593.6	1815.44
Sc	69	22	C	0.0769231	1.15854	0.248162	136.154	232.927	120.221	27.1154	5.30488	16.0386	33.5192	18.9228	27.4173	1109.62	2703.25	1262.87	37.1538	56.7886	20.818	4715.38	36626	1201.29
Sc	70	47	C	0.199667	0.795229	0.335821	238.103	195.905	119.614	30.8153	10.3777	19.9378	40.599	17.6342	30.3607	2096.51	2622.27	1339.55	100.399	45.0696	20.3483	9056.57	26839	1332.09
Sc	71	05	G	.	0.684411	0.396476	96.6935	108.707	120.573	26.9355	11.597	28.6344	29.6774	8.87833	29.9119	1256.45	1697.53	.	66.8145	31.635	32.0264	6838.71	22015.2	.
Sc	72	08	G	0.157303	1.10276	0.302267	132.292	224.486	127.96	26.2247	10.8521	20.403	30.3146	21.0025	36.0076	1333.48	2347.87	1376.57	65.5281	110.927	26.335	6651.69	18142.9	770.781
Sc	73	19	G	0.15411	1.32013	0.263852	131.935	246.205	134.433	22.4486	11.1386	20.6201	23.2021	12.6733	31.8997	1767.12	3244.22	1643.8	110.514	116.584	28.1926	9409.25	38135.3	1844.33
Sc	74	23	G	0.233516	0.923077	0.304569	284.753	269.67	96.5192	32.5962	7.95604	18.6149	44.739	8.81319	35.2357	1903.85	2307.69	1244.38	90.522	25.4725	14.235	9607.14	22659.3	518.927
Sc	75	33	G	0.203046	0.293454	0.093633	141.32	73.9052	90.2247	30.533	13.1151	13.1273	29.2893	30.8126	37.4906	2015.74	2045.15	1341.57	161.218	98.623	31.6854	11731	10047.4	810.674
Sc	76	36	G	0.211864	0.411585	0.0839161	252.542	144.512	101.678	34.0678	15.8384	14.7133	40.4025	20.6555	32.9231	1884.75	2579.27	1305.03	119.936	107.881	23.6783	10944.9	15777.4	756.783
Sc	77	46	G	0.197694	1.24528	0.228245	226.359	452.075	104.379	29.9671	38.4906	19.2867	40.7414	48.6415	27.8745	1957.17	6856.6	1268.05	107.1	192.604	21.5835	9601.32	46075.5	1108.27
Sc	78	16	K	0.289256	0.903226	0.31746	354.421	170.839	99.9206	36.6942	11.1935	25	34.4628	35.5161	39.7619	2471.49	2947.42	1922.62	176.612	58.129	26.627	14487.6	32290.3	2138.1
Sc	79	24	K	.	0.329068	.	.	323.035	.	21.6917	22.8885	.	32.2556	35.9049	.	2490.6	2963.44	.	.	138.044	.	14975.6	7802.56	.
Sc	80	29	K	0.176322	0.239234	.	207.456	269.378	.	30.7557	19.6651	.	27.8841	22.9904	.	2402.02	1779.67	.	122.116	43.8038	.	11254.4	4949.76	.
Sc	81	39	K	.	0.194444	.	.	141.528	.	28.9038	17.25	.	40.6154	14.5833	.	2701.92	2476.94	.	166.904	76.3889	.	13792.3	7450	.
Sc	82	43	K	0.0913242	0.230608	0.0729927	152.991	94.9476	101.363	33.2192	13.6268	19.3431	36.6438	21.0273	41.6788	1733.79	2551.36	1292.94	61.0502	87.065	23.2847	6936.07	10995.8	502.433
Sc	83	06	L	0.521739	0.0469484	.	250.739	101.69	73.125	21.3043	18.4507	13.25	40.9565	30.3756	.	2455.65	1476.53	1288.75	131.522	59.4836	25.625	15508.7	8516.43	916.25
Sc	84	13	L	0.0833333	0.298507	0.0675676	96.4583	167.463	109.189	23.4583	23.8806	20.1577	33.5	38.9179	53.3108	1477.5	2625	1392.12	94.5417	132.799	32.2072	8266.67	13626.9	872.748
Sc	85	14	A	0.181159	0.656168	0.215983	130.236	123.123	97.9806	21.5761	7.11286	17.3758	20.0906	9.34383	37.365	1849.64	2439.11	1482.72	111.703	55.6693	23.6717	9427.54	23238.8	873.866
Sc	86	06	B	0.314286	0.967742	0.254669	240.714	139.597	121.664	25.4	8.64919	21.4601	34.8571	20.5444	34.4652	1481.43	1978.63	1277.76	93.7429	96.1694	28.0985	7900	31895.2	1434.3
Sc	87	10	B	0.301724	2.11624	0.328185	273.534	160.507	97.8185	35.2586	16.3338	22.027	23.5776	12.921	27.1622	2389.22	3549.93	1659.07	.	88.4352	25.6371	14323.3	33248.9	1866.02
Sc	88	24	B	0.16129	1.10151	0.167488	147.231	149.87	90.5025	32.0161	12.4622	18.3842	31.2366	23.2829	38.2956	1262.1	3023.76	1338.92	77.2849	82.1166	19.8818	7067.2	32829.4	1234.48
Sc	89	32	B	0.110803	0.873108	0.260521	166.482	172.643	97.3948	32.8255	14.5169	18.5271	31.4681	14.0745	33.1263	1376.45	3251.46	1401.8	58.8643	91.3853	21.6132	6929.36	21140.9	1351.7
Sc	90	40	B	0.18018	1.06952	0.240964	156.216	210.267	117.47	33.3784	14.893	21.1446	26.0811	28.5027	32.8313	1963.96	3342.25	1669.28	114.099	63.2888	27.8313	9135.14	33796.8	2212.95
Sc	91	43	B	0.0760456	1.7192	0.307868	144.696	231.146	114.709	30.076	4.95702	20.7526	29.7909	14.6705	30.0798	1361.98	4180.52	1434.44	53.346	82.5501	21.7218	6110.27	38309.5	1738.88
Sc	92	42	E	0.0660066	0.580645	0.17199	102.343	156.258	128.428	29.835	18.4301	20.0491	29.901	19.0968	34.8894	1687.79	2483.87	1586.73	44.1584	81.3763	30.5405	5673.27	20118.3	1525.31
Sc	93	03	F	0.0392157	2.64631	.	120.196	452.163	.	25.098	11.883	.	31.9608	23.4097	26.6866	1687.06	2097.2	.	77.6078	97.8372	30.0597	11427.5	43893.1	1477.91
Sc	94	17	F	0.0738007	1.38716	0.228311	164.723	330.849	118.037	24.5387	6.16977	16.8721	23.7269	10.7453	24.3721	2152.4	2550.72	1089.04	152.657	99.2961	22.7854	10505.5	26418.2	1195.21
Sc	95	32	F	0.100402	0.699208	0.229192	191.687	167.15	101.496	37.1084	15.9367	20.9047	37.3092	21.0026	31.2304	1776.71	3158.31	1383.59	75.7831	100.013	22.4849	7445.78	22651.7	1344.99
Sc	96	13	G	0.187354	0.810811	0.245399	165.012	101.432	101.595	29.719	11	19.7239	29.1101	16.1892	21.2883	2089.23	2642.16	1753.07	164.941	52.4324	31.7178	11070.3	26683.8	2478.22
Sc	97	25	G	0.18	0.923077	0.174216	208.8	137.369	95.9001	36.16	13.5077	18.5482	38.64	11.0769	32.0325	1764.4	3378.46	1314.75	88.8	102.723	21.7305	8356	24492.3	1315.91
Sc	98	38	G	0.427509	0.355556	0.212121	274.535	187.511	134.621	25.5948	13.4889	21.0606	33.2714	17.2	31	2321.56	2482.22	1522.73	159.201	91.8222	24	12684	14244.4	1417.27
Sc	99	14	J	0.077821	1.58537	0.299003	75.6809	165.122	91.2957	17.9377	9.93902	20.1827	28.0545	26.9207	39.5847	1433.46	3304.88	1347.51	174.163	153.659	32.9236	9735.41	49359.8	1774.09
Sc	100	21	J	0.136674	0.724638	0.217899	132.551	164.058	100.389	29.5672	5.94203	15.6887	33.7813	17.3913	37.7276	1389.52	1377.9	1119.84	92.3007	53.7319	19.7977	7444.19	17775.4	374.63
Sc	101	35	J	0.266667	.	.	209.333	.	.	30.4	.	.	39.4	.	.	1870	.	.	118.05	.	.	12190	.	.
Sc	102	01	K	.	0.977995	0.46332	.	166.186	162.162	24.7518	10.6112	.	45.1773	36.2836	46.3707	.	1596.09	1869.5	174.645	46.4303	33.2046	.	27310.5	1556.37
Sc	103	09	K	0.31941	0.9375	0.1983	138.894	152.617	131.006	15.0123	7.53906	19.9575	23.3661	16.3281	42.6204	2545.45	2407.03	1432.01	153.145	136.133	33.1445	15513.5	22257.8	929.462
Sc	104	31	K	0.112994	0.14885	.	145.65	138.295	.	31.0169	20.8119	.	28.5593	30.7578	.	1902.82	2362.65	.	103.983	81.9892	.	9474.58	8457.37	.
Sc	105	46	K	0.235294	0.836576	0.469799	201.008	144.942	101.678	29.8487	25.0973	.	41.0084	24.0272	54.7651	1798.32	4404.67	.	83.2269	75.3113	30.2013	9058.82	26186.8	.
Sc	106	03	A	0.159858	2.22222	0.483871	144.316	240.395	157.166	20.8881	6.74074	.	25.222	13.3333	32.0507	1386.15	2312.84	1752.76	89.8224	90.1975	35.2995	6946.71	36592.6	2071.66
Sc	107	16	A	0.160643	0.508982	0.140237	133.655	127.006	93.2362	21.747	7.2006	16.6235	18.3936	11.1228	31.6289	1966.27	2681.14	1475.73	128.414	108.473	25.8252	9405.62	25898.2	818.986
Sc	108	29	A	0.114754	1.00855	0.174002	171.639	254.872	126.203	26.6885	6.83761	14.8209	29.7377	9.35043	34.4319	1176.56	2517.95	1281.47	53.2787	90.1368	22.4565	5540.98	20085.5	700.205
Sc	109	37	A	0.169082	0.997921	0.267131	201.715	193.139	144.135	35.3623	11.4761	23.7398	34.3478	15.9252	.	1506.76	2690.23	1469.22	82.5845	131.975	26.2485	7777.78	22432.4	561.324
Sc	110	12	B	0.114943	1.57143	0.504202	81.6475	133.686	125.742	.	9.37143	30.3641	21.4943	15.8	35.2941	1506.9	2363.14	1864.43	114.1	86.1143	.	11942.5	29200	.
Sc	111	26	B	0.100604	1.46552	0.298879	172.294	142.5	90.3985	42.1328	9.62069	20.1245	45.8551	13.8793	26.5629	1187.32	2822.41	1367.37	50.9054	55.0517	20.0374	5366.2	38793.1	1557.91
Sc	112	46	B	0.0323625	0.808824	0.290698	88.0583	101.201	135.64	24.1424	11.3235	26.25	30	22.3775	45.5523	1166.34	2434.8	1779.65	34.0453	86.6912	36.8314	4116.5	28063.7	2014.83
Sc	113	07	E	0.187266	0.85	0.200286	165.318	135.95	93.5479	24.5693	7.4	16.2518	38.2397	25.5	36.9242	1509.36	2360.5	1327.75	119.738	99.825	24.6209	11344.6	40150	882.403
Sc	114	15	E	0.166415	1.67883	0.279948	220.424	402.92	134.31	26.7474	5.76642	15.5664	33.3283	6.64234	25.332	2152.8	2604.01	1158.85	136.687	97.5182	22.3503	10776.1	26970.8	938.802
Sc	115	35	E	0.132275	1.05528	0.288066	101.164	130.377	105.412	22.8571	13.995	22.1811	22.2487	22.6131	42.7572	1950	2597.99	1628.4	87.4868	84.7487	28.9712	9357.14	18273.9	1134.36
Sc	116	44	E	0.0911854	0.696203	0.269542	138.328	196.835	149.299	37.0517	14.7468	27.7898	40.3951	19.8101	35.0404	1580.55	2405.06	1551.21	46.9605	77.1308	30.7008	4990.88	21286.9	2115.36
Sc	117	06	F	0.143885	0.848485	0.322581	125.378	106	105.71	22.5	10.1818	20.5645	27.1223	21.2121	35.9355	1437.95	1590	1464.19	115.036	66.4242	28.7581	8471.22	13324.2	1401.13
Sc	118	26	F	0.0961538	0.348432	0.078125	147.476	111.707	101.297	34.5913	9.30314	10.8906	36.5144	19.9303	34.2656	1652.4	1046.69	1154.06	81.3462	42.23	25.75	7947.12	6400.7	709.844
Sc	119	34	F	0.289474	0.776699	0.157895	173.447	121.133	103.421	33.4737	13.9159	15.3333	29.5263	29.5146	33.8246	1954.47	1426.86	1306.14	85.3158	47.2168	27.8947	8839.47	10838.2	823.333
Sc	120	03	J	0.179856	1.25874	0.252427	241.259	184.196	88.0971	29.2446	16.9231	20.2913	33.4532	38.7762	22	2083.81	2575.17	1361.75	136.223	56.2937	28.8932	11453.2	35559.4	1694.76
Sc	121	08	J	0.0657895	2.22973	.	82.2697	362.5	128.359	17.2039	9.02027	19.974	19.1447	18.2095	39.7656	1123.68	2113.18	1138.02	78.75	130.439	25.9635	7141.45	34121.6	918.88
Sc	122	17	J	0.181818	2.68519	0.254453	117.273	202.593	96.8448	.	13.3333	20.3308	.	43.7963	52.3919	2300	5300.93	1631.3	132.455	187.222	33.2316	.	68370.4	2349.87
Sc	123	25	J	0.103986	0.434109	0.0582363	170.763	190.543	88.8519	31.7331	14.7287	14.1597	42.4437	19.4729	40.99	1470.54	2885.27	1120.63	89.1508	166.977	18.8436	7019.06	13370.5	247.504
Sc	124	28	J	.	0.204918	.	.	247.951	112.319	.	21.6393	25.2899	.	22.582	.	.	2819.67	1684.78	.	162.787	27.2464	.	8952.87	444.058
Sc	125	38	J	0.151515	0.904255	.	233.712	462.766	.	30.3598	29.3351	.	46.0227	33.1383	.	1492.8	4026.6	.	82.7273	148.138	.	8140.15	15289.9	.
Sc	126	42	J	0.0539084	0.521472	0.241379	116.388	149.785	95.2759	34.6092	19.9693	28.2759	46.8464	22.9141	46.5862	1544.47	4156.44	.	58.0054	88.8037	27.6897	5854.45	26785.3	1962.41
Sc	127	05	A	0.2331	0.973872	0.330189	222.028	209.739	151.675	30.4196	13.3492	27.2642	33.7296	21.829	32.4292	1791.38	1961.28	1613.44	133.613	72.9691	30.1651	10519.8	24275.5	1518.63
Sc	128	07	A	0.125448	0.482456	0.168971	141.846	149.561	96.6513	24.1219	14.1082	19.4777	25.5556	9.66374	38.7558	1485.13	2640.35	1488.48	97.4731	92.0614	26.4363	8629.03	19926.9	980.952
Sc	129	19	A	0.243531	0.83014	0.182685	180.822	131.034	80.8578	23.7139	8.16092	14.9563	26.8037	11.3921	27.6251	2242.01	2726.69	1254.96	130.974	69.3359	19.6585	12564.7	28582.4	948.372
Sc	130	21	A	0.127592	1.1501	0.25731	121.579	171.189	121.053	20.925	7.154	17.8596	17.7671	9.53216	24.1871	1649.12	2508.77	1423.39	69.7448	68.5185	25.0994	7062.2	31384	1111.35
Sc	131	33	A	0.0862069	0.316027	0.15625	149.885	106.05	101	31.8678	11.7381	20.9375	23.4483	17.4492	37.0781	2157.47	2112.64	1441.25	96.0057	78.3521	27.4688	10502.9	15893.9	1472.5
Sc	132	39	A	0.0982318	0.528233	0.228659	163.517	208.561	118.918	25.167	10.3279	23.3689	32.1415	16.0838	33.6738	1205.5	3737.7	1660.06	39.7642	44.5173	24.1006	4840.86	35810.6	2121.95
Sc	133	44	A	0.351438	1.63873	.	236.422	119.926	.	15.8147	28.5847	.	.	33.6127	.	.	3136.87	.	144.089	47.8026	.	.	27486	.
Sc	134	02	E	0.275974	2.15152	0.506135	222.078	606.515	.	25.2922	10.6061	21.7331	31.2662	18.2727	23.6963	1719.16	2846.97	1290.8	97.4188	107.606	26.5491	9162.34	32848.5	903.834
Sc	135	10	E	0.104439	.	0.265152	103.76	.	112.942	22.0366	.	20.8081	23.9164	.	27.1212	1501.31	.	1450.76	67.154	.	26.5657	6832.9	.	1511.36
Sc	136	19	E	0.170068	1.67901	0.367534	133.707	313.58	130.092	29.1837	8.76543	20.9801	30.4082	11.284	24.5023	1885.37	2869.14	1387.29	80.8503	95.0123	24.977	7523.81	42518.5	1179.63
Sc	137	25	E	0.228571	0.835031	0.206452	280.257	140.448	82.2581	27.0857	3.21792	17.1097	35.8	12.3422	30.1806	2046.29	2303.46	1240.52	76.3429	52.7291	23.4581	8920	29246.4	1344.52
Sc	138	29	E	0.151515	.	.	189.807	.	.	29.3388	.	.	31.7493	.	.	1787.88	.	.	91.9835	.	.	9376.03	.	.
Sc	139	41	E	0.26764	0.438095	0.260708	262.53	112	93.352	30.9976	14.1524	22.7188	35.6448	22.3619	33.0912	1917.03	2203.81	1487.34	120.414	70.6095	26.0894	11394.2	16550.5	1061.45
Sc	140	46	E	0.02331	0.329114	0.187166	133.66	157.19	145.963	25.641	10.3544	27.4599	31.5152	18.3291	35.0802	1630.54	1763.8	1584.49	49.697	64.2278	32.7807	6240.09	15286.1	1652.41
Sc	141	06	J	0.167364	1.60714	0.243902	133.18	171.821	116.829	26.2343	17.125	28.2927	32.1339	18.125	37.8049	1687.87	2544.64	.	134.854	36.0357	33.9024	10715.5	32053.6	.
Sc	142	13	J	0.243363	0.0534759	0.047619	205.819	67.5936	87.5	20.7743	9.83957	15.619	30.9513	19.6257	50.2381	2089.38	1759.36	1362.86	155.022	91.2834	28.8571	13199.1	7058.82	433.095
Sc	143	20	J	0.169492	0.925926	0.145577	81.5981	135.648	80.3024	15.7143	4.62963	14.1545	23.5109	17.9012	41.019	1661.99	2316.36	1218.37	173.39	129.352	29.2161	12937	33240.7	773.796
Sc	144	27	J	0.518519	0.59322	0.064	236.84	221.78	90.272	21.037	21.1582	16.672	29.7284	37.4859	46.704	2093.33	3906.78	1115.04	187.086	210.65	20.544	15466.7	17395.5	306.4
Sc	145	33	J	0.19084	0.297619	0.0769231	230.267	181.101	86.6593	33.0916	16.3095	14.0879	49.3511	23.6607	42.8352	2227.86	3282.74	1008.46	133.168	97.5	15.1538	14271	12196.4	258.681
Sc	146	40	J	0.226337	0.166667	0.14218	213.992	276.833	122.275	29.8765	32.1667	18.436	37.7572	28.3333	55.6161	1644.24	5650	1325.83	81.0288	166	20.5095	8864.2	14588.3	396.209
Sc	147	45	J	0.0373832	0.515152	0.0900901	106.561	228.121	110.09	23.3832	11.8182	22.973	33.9626	27.7576	47.2072	1176.82	2551.82	1548.2	51.514	71.8182	32.6577	5085.98	12542.4	1677.93

## Sheet: LSmeans_SD_&_full_ANOVA
Supplemental Dataset 1. Element concentrations in all ILs and all tissues (least-square means)
	young leaf											flag leaf											grains
			LSMEANS (µg g-1 dry biomass)											LSMEANS (µg g-1 dry biomass)											LSMEANS (µg g-1 dry biomass)
	Chromosome	IL no.	Cd	Zn	Cu	Fe	Mn	Mg	Ca			Chromosome	IL no.	Cd	Zn	Cu	Fe	Mn	Mg	Ca			Chromosome	IL no.	Cd	Zn	Cu	Fe	Mn	Mg	Ca		Sc: Scarlett
	1	101	0.199247	162.184	21.067	28.442	103.253	1732.8	9064.97			1	101	0.903947	194.422	7.83833	16.9321	96.2861	2953.26	25416.3			1	101	0.235048	116.916	17.5061	34.4226	24.4355	1359.69	870.073		LSMEANS: least-square means
	1	102	0.0905593	103.416	17.1888	30.5948	102.815	1514.15	7246.29			1	102	0.580857	136.725	10.4018	26.9194	119.79	2506.45	14999.9			1	102	0.225137	119.551	20.2305	41.3523	39.1261	1724.25	1794.98		SD: standard deviation
	1	103	0.199377	166.096	21.8777	30.9747	109.161	2033.31	9957.42			1	103	0.604181	175.105	9.97711	24.9951	62.7942	1648.23	16314.7			1	103	0.201664	137.33	20.0019	44.8013	28.081	1398.72	888.853
	1	104	0.134256	123.967	20.5831	27.305	107.417	1620.87	9760.04			1	104	0.799535	157.113	10.6056	22.8129	97.8536	2561.33	23399.8			1	104	0.193937	109.675	17.7067	31.7154	25.5811	1443.43	1833.01		Full model ANOVA
	1	105	0.115408	122.337	17.3702	29.6831	84.6944	1655.12	9414.11			1	105	0.586637	166.375	10.274	21.1165	91.0353	2047.63	21242.7			1	105	0.10879	121.881	18.9533	40.8302	30.1241	1444.04	1233.12
	2	106	0.151978	128.737	21.8004	25.31	111.712	1954.51	10542.5			2	106	1.29336	255.395	12.3705	22.5758	97.4148	2790.78	28012.8			2	106	0.241578	123.974	18.9598	37.4824	27.2719	1376.96	905.42		TRAIT	Model	Effect	NumDF	DenDF	FValue	ProbF	P
	2	107	0.285874	153.675	22.4362	32.3188	224.309	3091.62	19295.2			2	107	1.01344	174.849	15.2737	20.2668	190.244	3216.65	19653.3			2	107	0.0534271	67.9021	13.5828	34.1049	17.1007	1220.97	665.038		Cd	Mixed	genotype	54	1130	1.75286	0.000776956	< 0.05
	2	108	0.339158	194.402	21.6144	37.9823	198.071	3551.23	21698.3			2	108	1.97214	354.125	11.2187	17.0162	218.381	4257.99	40549.5			2	108	0.270172	94.8818	16.386	23.2752	18.8377	1227.76	996.548		Cd	Mixed	Tissue	2	1130	379.188	9.98669e-127	< 0.05
	2	109	0.11005	127.1	22.4943	37.024	100.074	1973.64	9056.79			2	109	0.895723	127.389	11.2289	15.3675	106.29	3178.14	32818.2			2	109	0.223969	98.2283	17.5137	32.9288	25.5229	1557.62	1502.03		Cd	Mixed	genotype*Tissue	107	1130	2.80914	3.15783e-17	< 0.05
	2	110	0.120834	176.677	21.8731	32.2968	128.223	2121.44	10761.7			2	110	1.22835	181.216	7.49626	15.0216	97.6577	2863.14	32672.5			2	110	0.214766	97.3035	17.918	32.821	21.6972	1425.71	1064.48		Cd	Mixed	column	46	0	1.88939
	3	111	0.0699311	119.188	18.1051	27.4555	99.1527	1797.43	8873.87			3	111	0.493639	103.704	9.96583	27.0658	104.758	2932.68	27371.1			3	111	0.144496	96.9401	18.0421	32.2496	25.5821	1266.05	740.913		Cd	Mixed	row	12	0	9.17183
	3	112	0.204457	150.874	20.9916	26.109	127.573	1957.62	13182.9			3	112	0.445457	118.747	8.299	22.223	68.2832	1555.42	15560.8			3	112	0.111755	115.277	16.4709	36.4829	31.8624	1342.3	1006.03		Zn	Mixed	genotype	54	1173	3.2045	3.66401e-13	< 0.05
	3	113	0.275554	153.493	22.324	36.2224	119.776	1543.5	10576.4			3	113	0.534815	167.408	12.7554	16.197	86.547	2603.92	19915.1			3	113	n.a.	n.a.	n.a.	n.a.	n.a.	n.a.	n.a.		Zn	Mixed	Tissue	2	1173	75.9385	9.71213e-32	< 0.05
	3	114	0.201976	155.263	20.8082	27.8306	133.908	2018.29	9956.53			3	114	1.02248	193.992	14.7649	20.5386	108.496	2984.27	25281.9			3	114	0.13241	105.606	17.9348	35.9897	26.5172	1378.95	970.454		Zn	Mixed	genotype*Tissue	107	1173	2.60187	7.66811e-15	< 0.05
	3	115	0.182111	125.816	21.3778	28.9814	97.6947	1554.88	9507.09			3	115	1.25925	269.39	13.2821	24.9206	89.8829	2781.5	20719.4			3	115	0.385573	141.771	23.2085	36.8504	27.8619	1528.73	1708.68		Zn	Mixed	column	46	0	2.49755
	4	116	0.11397	108.716	23.0659	32.3829	72.5055	1753.64	8966.82			4	116	0.66005	122.598	14.1827	16.467	95.6418	3152.18	23765.4			4	116	0.21543	99.7154	21.78	32.9596	32.5993	1598.92	2000.7		Zn	Mixed	row	12	0	6.01238
	4	117	0.113002	106.523	23.4387	26.7204	96.1939	1726.02	8677.13			4	117	0.774273	144.992	11.1437	24.6219	58.2902	2189.81	19890.9			4	117	0.222869	108.341	18.2624	36.3366	25.5776	1479.83	1332.61		Cu	Mixed	genotype	54	1174	3.75661	3.19513e-17	< 0.05
	4	118	0.117505	107.5	20.3316	23.4447	128.427	1941.53	11630			4	118	0.929885	130.915	11.297	21.8066	107.814	2505.13	23325.5			4	118	0.256351	104.976	21.3561	29.3938	31.7118	1434.57	1140.16		Cu	Mixed	Tissue	2	1174	538.408	1.17917e-166	< 0.05
	4	119	0.159018	103.724	17.2453	27.1372	120.829	1795.44	11679.8			4	119	0.803001	140.004	18.2442	22.4249	84.0436	2393.03	29777.1			4	119	0.23257	104.26	19.7174	35.3774	29.4327	1412.32	1367.34		Cu	Mixed	genotype*Tissue	107	1174	3.74562	4.47534e-29	< 0.05
	4	120	0.222246	164.036	21.7158	28.684	148.149	2405.64	11512.8			4	120	0.665818	144.893	14.7707	31.1032	83.9441	2534.83	23037.5			4	120	0.244107	122.817	20.2693	40.6819	32.9241	1511.86	1782.28		Cu	Mixed	column	46	0	2.92637
	4	121	0.165273	150.633	22.849	27.3225	97.9365	1969.48	10707.1			4	121	0.712654	229.225	14.5192	20.6973	100.296	2699.4	17231.9			4	121	0.138039	102.056	18.6765	30.6736	20.9781	1223.37	1005.13		Cu	Mixed	row	12	0	2.48988
	4	122	0.233181	183.966	21.1046	26.8937	101.044	2071.25	11108.7			4	122	0.436022	187.452	14.0727	25.396	81.0939	2664.12	19610			4	122	0.158705	122.14	20.1378	38.1289	27.0739	1480.7	1218.52		Fe	Mixed	genotype	54	1173	3.18196	5.32324e-13	< 0.05
	4	123	0.168455	166.041	23.1459	31.8755	84.4659	1801.08	8508.48			4	123	1.04189	196.563	7.69684	12.2777	90.2211	2608.9	26805.7			4	123	0.193987	107.946	16.8183	18.9889	20.9596	1285.42	1317.37		Fe	Mixed	Tissue	2	1173	382.256	1.49402e-128	< 0.05
	4	124	0.213886	163.919	25.8054	27.0564	122.841	1994.03	10054			4	124	0.707	112.645	6.36763	19.0753	57.9512	1702.71	20936.7			4	124	0.280569	119.431	24.8793	40.0936	30.8895	1637.24	1542.44		Fe	Mixed	genotype*Tissue	107	1173	3.84597	2.32933e-30	< 0.05
	5	125	0.203602	150.797	23.1239	26.2183	147.62	2257.39	10347.3			5	125	0.791548	145.285	11.7392	21.1596	99.4663	2958.37	28618.5			5	125	0.229626	108.87	20.4014	41.6322	28.0459	1403.35	1301.07		Fe	Mixed	column	46	0	2.2627
	5	126	0.147967	112.035	24.206	26.889	130.963	1929.16	8904.88			5	126	0.61116	143.579	11.2711	19.4395	107.162	2995.98	23243.5			5	126	0.166828	105.753	19.2358	35.5635	26.6243	1737.55	1840.15		Fe	Mixed	row	12	0	8.82877
	5	127	0.125638	99.499	25.0686	31.4008	112.987	1691.16	8603.63			5	127	0.539873	119.317	13.9095	21.8603	129.375	2955.29	23734.9			5	127	0.181506	86.3944	17.6779	37.728	28.912	1422.97	1987.38		Mg	Mixed	genotype	54	1175	2.11608	7.14984e-06	< 0.05
	6	128	0.120909	97.4085	21.3196	24.8692	78.4746	1666.88	8762.63			6	128	0.579672	122.35	10.2639	20.7391	76.1682	2842.52	22109.5			6	128	0.150775	94.3399	19.3609	36.1948	27.7665	1705.46	1498.06		Mg	Mixed	Tissue	2	1175	254.644	1.34192e-92	< 0.05
	6	129	0.252506	157.575	23.2572	27.322	101.678	1782.85	9431.56			6	129	0.765989	165.217	10.9349	8.31818	57.1148	2324	20255.4			6	129	0.164129	106.023	19.6676	41.4356	22.4098	1410.94	955.21		Mg	Mixed	genotype*Tissue	107	1175	1.83414	1.58256e-06	< 0.05
	6	130	0.245795	151.053	21.9258	32.9236	96.5509	1788.37	9305.8			6	130	0.80999	205.545	11.481	17.2603	109.072	2269.66	18392.8			6	130	0.172618	118.406	19.002	35.471	26.2262	1211.88	768.897		Mg	Mixed	column	46	0	1.05786
	6	131	0.178507	176.037	30.3457	35.9117	135.223	2017.27	9498.38			6	131	0.928058	181.193	15.0301	16.741	103.112	3833.86	27930.5			6	131	0.188682	94.7266	19.9793	33.5526	27.3051	1384.1	1405.97		Mg	Mixed	row	12	0	4.39851
	6	132	0.173151	207.533	26.305	30.235	106.094	2193.52	10409.7			6	132	1.0564	185.825	9.51308	24.4209	66.1783	2124.44	24802.2			6	132	0.220491	118.339	21.8758	38.7794	29.864	1632.58	1443.73		Mn	Mixed	genotype	54	1174	3.88467	3.50344e-18	< 0.05
	7	133	0.190922	194.163	24.2884	31.7078	105.355	1927.15	10611			7	133	0.462949	190.179	11.8333	29.8704	66.4695	1816.08	12550.2			7	133	0.08038	131.274	15.8256	43.7186	31.9007	1395.68	1108.93		Mn	Mixed	Tissue	2	1174	556.887	8.31122e-171	< 0.05
	7	134	0.132974	132.396	22.5639	27.5189	104.971	1504.46	8268.49			7	134	0.788678	165.412	11.555	26.1787	91.3609	2285.12	21838.4			7	134	0.22459	121.8	19.4333	36.5573	26.175	1302.38	1023.62		Mn	Mixed	genotype*Tissue	107	1174	3.32825	9.25657e-24	< 0.05
	7	135	0.152364	144.715	20.6579	26.5219	79.418	1763.07	8617.57			7	135	0.992193	157.781	8.25636	15.904	74.8294	2475.78	27036.7			7	135	0.198343	102.083	21.2183	34.5612	29.4382	1647.32	1735.5		Mn	Mixed	column	46	0	1.21815
	7	136	0.0962484	94.1122	20.8174	30.5448	74.7365	1446.82	7236.49			7	136	0.368539	122.304	11.3367	21.4802	83.506	2565.6	17471.3			7	136	0.133159	93.3988	16.6774	35.0663	25.985	1288.66	801.366		Mn	Mixed	row	12	0	4.08457
	7	137	0.183857	116.756	19.5046	26.4305	77.3349	1798.45	8778.31			7	137	0.795844	136.636	10.4928	22.4422	70.4346	2621.22	28706.9			7	137	0.176529	90.5084	16.5479	27.7793	25.5116	1214.71	1211.85		Ca	Mixed	genotype	54	1175	1.65103	0.00247193	< 0.05
	7	138	0.17403	95.807	20.5547	34.1994	79.3117	2054.81	8767.16			7	138	0.476991	82.7557	11.3268	16.1207	64.7971	2559.61	19834.3			7	138	0.228292	109.172	20.9798	40.0116	31.8827	1593.09	1624.65		Ca	Mixed	Tissue	2	1175	885.421	3.0663e-235	< 0.05
	7	139	0.168703	130.497	18.0135	31.3758	122.573	1955.1	9905.51			7	139	0.750149	135.336	10.3494	23.4273	74.8567	2462.21	27059.7			7	139	0.18214	120.529	18.9965	37.2617	30.2787	1458.58	1235.13		Ca	Mixed	genotype*Tissue	107	1175	3.65344	6.7196e-28	< 0.05
	3	140	0.106657	126.546	19.7098	26.2599	88.1023	1875.67	9326.47			3	140	1.21795	269.623	10.1381	22.1163	113.571	3087.03	24803			3	140	0.171782	110.966	17.1744	32.1327	23.6085	1346.63	1056		Ca	Mixed	column	46	0	1.47956
	1	141	0.147738	132.456	21.3203	33.3059	100.448	1827.64	8922.12			1	141	0.700285	163.867	10.2554	24.5233	91.3679	2413.88	23578.1			1	141	0.192338	122.801	19.6887	42.7454	32.6867	1518.86	1010.1		Ca	Mixed	row	12	0	10.365
	1	142	0.133393	108.416	25.0654	27.7242	109.901	1828.14	9136.94			1	142	0.885227	159.468	13.679	23.1909	95.4941	3115.69	25125			1	142	0.212524	116.258	22.4016	41.9351	28.7723	1605.08	1653.09
	1	143	0.189864	111.678	19.3677	28.9121	119.315	1637.18	11295.5			1	143	1.43833	247.539	15.6442	29.0853	127.114	3931.5	26893			1	143	0.286875	125.762	23.3861	30.7474	29.7664	1564.86	1549.5
	2	144	0.203806	160.99	27.7593	38.7807	121.519	1949.58	10320.5			2	144	0.478729	100.246	8.29626	15.2544	128.414	2406.74	21477			2	144	0.190807	122.855	21.0623	49.1306	32.6107	1677.64	1132.29
	4	145	0.199114	174.102	22.5058	26.4727	138.944	2021.97	11832.4			4	145	1.00224	181.822	15.7678	23.2786	86.0142	2685.6	24667			4	145	0.203053	113.147	21.3916	33.0027	23.4777	1501.56	1108.17
	4	146	0.212676	137.786	26.2874	35.0104	127.228	1471.91	10279.9			4	146	0.728744	175.684	12.9622	19.3375	116.246	2736.73	25715.4			4	146	0.236079	107.357	20.3496	77.2484	23.995	1542.69	1292.09
	5	147	0.178143	146.102	25.5791	30.1902	101.425	1715.1	8886.03			5	147	1.70898	146.896	13.2346	16.1019	97.5604	2665.54	18884			5	147	0.247862	111.588	19.5162	42.7356	24.9861	1600.89	1499.37
	6	148	0.212387	135.517	21.3904	25.1958	101.027	1993.95	11182.7			6	148	0.952878	229.226	13.1014	23.6398	80.5914	2453.77	21525.5			6	148	0.18074	125.947	19.6698	37.2881	27.402	1423.75	1183.79
	6	149	0.148179	101.52	22.3799	24.2501	120.729	1914.37	11655.7			6	149	1.16619	189.51	13.4556	22.638	102.189	2654.92	25226.2			6	149	0.263416	131.403	20.7425	38.6633	32.2611	1561.77	1565.23
	6	150	0.181409	176.655	27.1736	27.1774	195.753	2427.85	14619.5			6	150	0.848095	144.523	15.342	24.4388	81.241	3113.08	22183.3			6	150	0.333419	107.898	25.6017	46.9146	36.3735	2539.06	6698.8
	6	151	0.165559	126.954	21.4311	29.4138	132.295	2095.4	9902.96			6	151	0.877291	128.955	11.2002	23.1662	112.111	2456.79	21075			6	151	0.175866	111.262	18.3432	34.8016	29.3018	1395.41	652.011
	7	152	0.161017	138.854	25.7501	28.2016	103.711	1860.66	9182.23			7	152	0.904663	108.34	6.49058	19.7608	63.8257	1782.98	21721.1			7	152	0.18576	103.926	17.0023	25.6086	28.3676	1423.05	1099.25
	2	153	0.134882	159.04	25.1889	32.0014	108.202	2277.32	9740.57			2	153	0.420824	156.02	9.68207	20.8697	81.3127	2439.96	20899.1			2	153	0.137129	111.317	19.328	35.5439	25.8515	1589.5	1013.18
	1	157	0.162548	145.84	16.0701	21.3904	126.237	2045.71	10204.6			1	157	1.36449	291.434	11.6414	22.331	125.304	2803.38	22391.4			1	157	0.30432	168.123	20.3332	39.5303	31.9825	1399.11	1065.3
		Sc	0.173544	175.829	28.2024	33.2399	103.787	1757.93	9234				Sc	0.856473	197.747	13.3527	20.9733	91.0809	2642.77	22856.4				Sc	0.227268	111.897	19.754	37.4976	25.681	1410.7	1145.43
	young leaf											flag leaf											grains
			SD (µg g-1 dry biomass)											SD (µg g-1 dry biomass)											SD (µg g-1 dry biomass)
	Chromosome	IL no.	Cd	Zn	Cu	Fe	Mn	Mg	Ca			Chromosome	IL no.	Cd	Zn	Cu	Fe	Mn	Mg	Ca			Chromosome	IL no.	Cd	Zn	Cu	Fe	Mn	Mg	Ca
	1	101	0.10148	31.921	4.13478	5.00671	23.9228	319.371	1821.9			1	101	0.259414	47.1099	1.50584	7.62658	59.3594	1129.81	9439.44			1	101	0.00885779	18.5891	2.00969	24.3919	3.24498	196.078	228.94
	1	102	0.0498465	25.988	3.0849	2.97935	37.1612	230.475	2335.51			1	102	0.344993	47.3923	1.63978	8.93461	62.8388	697.636	7620.87			1	102	0.109739	18.3187	2.0462	13.9335	11.9617	172.944	478.825
	1	103	0.121795	68.3226	5.85072	7.32339	44.1275	426.504	2844.68			1	103	0.421418	70.7963	4.00553	7.23111	19.8101	564.118	7763.51			1	103	0.191128	27.6282	6.9571	11.8131	3.78425	205.382	335.462
	1	104	0.039413	14.0593	3.15563	2.70303	28.5162	223.832	1876.89			1	104	0.455223	40.1152	4.65773	4.30328	11.7936	640.682	5249.37			1	104	0.0254217	2.33497	1.09759	4.71119	3.42076	34.517	383.848
	1	105	0.0376042	19.4479	2.50646	3.92365	16.219	383.51	2061.97			1	105	0.297261	45.2369	4.26246	5.05848	23.2251	817.335	6805.12			1	105	0.0391169	9.77006	8.20574	5.54812	5.96857	288.271	822.483
	2	106	0.0509015	34.656	3.84422	6.56131	26.8657	181.289	1453.73			2	106	0.462613	95.3984	2.03331	7.69984	18.2402	386.4	5828.86			2	106	0.0342704	18.2086	3.47548	3.7646	2.77614	173.367	348.546
	2	107	0.129729	82.0441	6.00555	5.82684	121.339	454.307	3598.62			2	107	0.631138	79.5294	3.1386	5.77698	78.2623	659.95	7600.85			2	107	0.030599	16.4628	1.04429	6.93815	2.08042	61.6104	311.854
	2	108	0.172803	55.1921	4.38361	8.93106	35.8105	827.957	5458.33			2	108	1.42368	238.376	6.77602	19.9696	218.012	4888.25	31924.8			2	108	0.10628	19.3972	0.462376	7.4754	3.87846	88.0855	103.61
	2	109	0.0286392	19.7415	4.15441	4.17385	27.77	354.348	2031.61			2	109	0.356562	22.6205	3.24866	2.83617	21.8677	399.679	6393.18			2	109	0.0426771	10.9646	2.43612	6.46743	4.90006	69.0712	147.273
	2	110	0.0209515	41.4054	2.67765	3.44156	11.1801	246.41	1170.8			2	110	0.287044	55.781	1.63715	3.97479	17.6185	562.41	6703.34			2	110	0.0410018	10.4496	1.44586	3.52954	0.949678	61.1604	191.936
	3	111	0.0709784	38.4529	4.90361	6.13732	27.9731	263.606	1986.16			3	111	0.426319	73.7283	2.58822	20.3162	33.5456	439.532	4054.44			3	111	0.111678	19.1655	1.61116	4.10694	3.68693	127.17	363.003
	3	112	0.122196	56.3317	3.63266	2.51104	51.0222	369.872	769.289			3	112	0.105858	28.6323	2.41828	8.23858	24.7474	471.232	4790.77			3	112	0.029411	11.2159	2.39117	2.8256	7.94779	89.5505	334.533
	3	113	0.163876	22.0977	0.769589	7.72499	24.5538	31.2841	3230.68			3	113	0.387404	45.2309	1.59017	12.5704	56.2527	398.467	9144.86			3	113
	3	114	0.0562724	26.8783	5.91663	6.03054	36.7686	492.907	2417.73			3	114	0.203325	64.6215	5.63366	9.01786	51.9893	681.478	3481.5			3	114	0.0313102	3.22559	0.789349	4.66525	6.88084	89.2413	297.361
	3	115	0.0568889	21.3916	2.18728	2.48208	36.1546	268.301	2038.61			3	115	0.605438	122.859	3.04975	6.33756	3.58652	593.842	4851.47			3	115	0.132571	21.3414	3.81056	5.39908	3.10364	196.716	411.694
	4	116	0.062793	38.1456	4.00631	4.27249	19.2085	473.333	3136.76			4	116	0.499297	63.4875	3.20698	5.65971	38.2404	405.037	5000.29			4	116	0.0712977	27.0048	2.98641	3.15518	4.82111	124.211	440.724
	4	117	0.0655971	48.7359	4.62016	7.37372	33.3515	379.296	1720.97			4	117	0.525983	42.1185	3.56884	7.7093	23.2901	531.22	8502.01			4	117	0.120854	17.896	3.01769	4.73632	0.74746	170.309	555.38
	4	118	0.138153	43.9494	2.60036	3.5907	43.5362	525.827	3142.85			4	118	0.894913	139.963	3.33489	10.5939	45.1755	446.62	13383.2			4	118	0.115113	24.8968	3.66222	8.14809	5.23181	371.721	641.114
	4	119	0.0590789	33.9092	5.84814	3.82094	22.4848	396.07	3465.02			4	119	0.348554	66.5613	21.2253	4.09414	20.5859	427.178	9608.55			4	119	0.0867937	24.8215	2.50915	5.54584	2.70767	36.3363	319.415
	4	120	0.117726	64.0726	6.57001	1.52613	39.3313	185.996	2024.06			4	120	0.48994	83.3879	3.31079	22.0398	18.8772	751.282	7205.99			4	120	0.116071	24.4818	1.90135	5.81637	3.32238	245.858	500.665
	4	121	0.100414	44.2882	3.22183	1.56216	17.4704	150.234	1911.04			4	121	0.732045	161.4	6.54838	5.7847	28.9312	712.084	12028.8			4	121	0.112937	25.7203	5.73642	7.34808	0.96891	226.042	902.281
	4	122	0.073392	21.6205	3.56669	4.0231	13.2267	141.028	1548.54			4	122	0.40005	76.0094	2.23961	3.9042	15.053	667.324	8731.63			4	122	0.100896	23.3183	3.55278	3.57887	4.34829	102.578	259.607
	4	123	0.116371	29.6879	3.05433	2.82389	25.9955	328.896	2284.65			4	123	0.153013	70.2884	3.79193	5.61962	21.2382	476.321	2949.81			4	123	0.0612832	10.3674	1.79058	1.58137	6.67935	140.407	277.362
	4	124	0.138494	94.3179	4.86709	5.44424	51.4096	695.304	3079.22			4	124	0.471485	78.4987	2.94705	9.84859	22.0903	936.222	11192			4	124	0.100157	27.833	1.37626	6.05501	2.29002	98.9136	552.997
	5	125	0.0925389	34.2108	3.77143	6.6392	56.9156	505.571	2424.49			5	125	0.276785	22.897	2.97886	2.15572	17.5606	382.547	6421.17			5	125	0.0488848	15.9419	3.19196	3.05951	5.92527	177.27	539.972
	5	126	0.106416	29.1287	2.18043	2.08514	48.4198	316.605	2797.11			5	126	0.407491	93.232	2.88457	4.63512	35.6037	600.456	5737.75			5	126	0.0834961	13.4184	2.02439	2.74595	3.051	289.582	1170.95
	5	127	0.0168117	15.1251	2.38936	3.32995	39.9352	440.877	2444.04			5	127	0.228116	40.2116	1.43334	6.33539	34.9531	479.488	5619.27			5	127	0.061569	8.06805	2.46304	3.71683	4.07392	154.342	430.93
	6	128	0.0268703	14.205	1.14195	2.66729	11.0159	289.149	2001.61			6	128	0.264595	40.3324	1.6255	6.60806	11.2065	493.25	4981.64			6	128	0.0711334	9.42109	3.52407	11.0082	4.71944	114.382	306.749
	6	129	0.143576	45.3193	4.05177	4.93892	35.4222	225.42	2388.18			6	129	0.302283	43.7991	2.45399	5.21821	23.5846	681.076	8057.73			6	129	0.0733718	1.44485	1.27305	9.39154	0.605507	26.6654	416.655
	6	130	0.100442	44.6355	6.5037	5.73665	27.9303	255.364	1779.39			6	130	0.383132	69.0382	2.12071	4.1604	23.6489	466.611	8967.23			6	130	0.0417305	7.93041	2.6747	3.59202	4.21291	179.64	221.937
	6	131	0.0605888	26.8657	1.37598	2.37404	41.0649	437.817	3154.07			6	131	0.449378	69.2395	4.5186	2.01116	40.9711	1432.86	14043.6			6	131	0.0492299	7.92051	1.70104	4.47258	1.49741	177.411	560.163
	6	132	0.0707946	76.6305	6.0384	5.08637	32.9682	377.423	2419.55			6	132	0.266988	61.6008	3.35632	6.33603	10.2749	430.116	6177.41			6	132	0.110307	7.42698	3.39868	11.4496	5.3292	221.252	444.965
	7	133	0.0696667	33.1028	3.5036	0.927857	17.4085	327.673	1571.67			7	133	0.233819	74.1294	2.7545	5.2871	10.1386	331.913	2636.95			7	133	0.0175402	37.5083	2.4662	5.00916	4.18992	88.626	358.101
	7	134	0.0443874	33.3755	2.88369	2.93657	28.0305	189.131	1391.42			7	134	0.205129	55.2055	2.4608	8.40188	23.8116	305.443	6007.64			7	134	0.0305653	22.7552	0.956945	5.32854	5.22817	91.7173	162.445
	7	135	0.0198085	22.97	2.95806	1.31686	11.2395	235.9	1767.91			7	135	0.181717	22.8444	3.73183	2.75438	16.9995	412.801	7784.27			7	135	0.0740077	7.01942	7.11903	7.04829	3.14191	384.043	962.091
	7	136	0.0225154	27.4297	4.27668	1.99966	11.2898	128.006	1467.79			7	136	0.481955	87.0587	1.91829	10.0211	13.5882	244.999	8203.13			7	136	0.0774449	19.306	1.58886	5.67793	1.50046	83.2671	441.006
	7	137	0.0905777	12.1684	2.0368	3.18587	8.03657	308.163	3072.49			7	137	0.354817	63.3859	3.14158	5.34945	15.696	605.246	9838.88			7	137	0.107473	20.3761	4.49828	1.92153	4.18282	137.412	414.277
	7	138	0.0873728	20.8663	3.35048	1.83522	22.6901	441.954	2590.8			7	138	0.636855	54.105	4.11784	6.09401	35.5967	1053.81	9696.42			7	138	0.0652929	15.3941	3.3751	6.08632	5.16486	323.528	717.887
	7	139	0.0316136	27.1664	2.39585	5.19559	30.5908	451.227	1826.46			7	139	0.360176	44.0566	6.48242	8.08992	16.6506	588.459	9027.96			7	139	0.0636483	20.1155	1.37986	5.27533	6.7929	233.695	340.185
	3	140	0.0202528	19.7501	4.20113	4.98133	9.08214	154.016	1016.48			3	140	1.04137	195.703	2.00952	6.87751	32.3827	885.467	12106.3			3	140	0.0717001	35.3891	2.68401	4.68104	2.51295	90.448	356.759
	1	141	0.0577406	37.4614	5.0381	5.29818	33.4901	102.702	1555.65			1	141	0.205393	59.5097	2.91512	3.83394	17.5796	713.448	5421.96			1	141	0.0567779	12.7837	2.63441	5.87056	1.95672	136.234	161.445
	1	142	0.0271312	24.9297	1.17079	2.58616	22.5411	191.589	1733.15			1	142	0.707674	38.4048	1.98241	7.77646	28.312	647.734	7834.43			1	142	0.0815315	16.404	2.24251	9.38155	4.90256	110.211	689.426
	1	143	0.0533333	37.3269	3.06906	5.18403	57.7726	187.029	1717.96			1	143	1.77629	279.416	12.5597	12.978	94.3014	5026.56	42018.3			1	143	0.164852	29.9238	7.04571	2.848	4.78492	250.848	960.403
	2	144	0.141781	78.5284	6.73354	6.09773	49.443	559.69	3323.04			2	144	0.265143	24.6589	1.94202	2.83838	44.7158	366.519	6131.75			2	144	0.0249707	7.71381	2.57995	6.55995	5.5597	207.072	76.1153
	4	145	0.0596056	18.9922	2.08466	0.698354	49.465	452.45	2694.34			4	145	0.246498	56.1261	14.3122	13.5018	42.4831	943.307	6546.26			4	145	0.0726584	16.1087	4.19211	3.6806	0.618983	178.047	70.6805
	4	146	0.0456238	23.6286	6.30644	5.87488	35.319	141.242	2111.26			4	146	0.716323	35.2921	3.77507	14.7954	65.1871	1423.48	21296.9			4	146	0.102073	0.501002	2.20345	34.4476	1.63666	129.294	276.686
	5	147	0.0539085	53.0229	3.41664	5.36606	49.6563	352.71	794.873			5	147	2.10794	30.2815	5.59517	8.79398	45.2836	958.682	11609.6			5	147	0.0365571	15.1289	1.94556	4.44055	2.4239	305.817	799.474
	6	148	0.105767	27.645	3.93848	1.36204	34.2226	179.398	2405.32			6	148	0.123628	44.705	4.57446	11.7981	37.6168	290.831	4813.1			6	148	0.0311336	1.79277	1.50355	13.1062	3.86381	162.962	75.2362
	6	149	0.0585034	21.885	6.23514	6.0393	39.0314	194.28	2893.44			6	149	0.670474	58.2955	2.31468	4.19828	32.186	576.793	5674.11			6	149	0.0595101	26.9297	2.90628	6.92342	5.83072	146.166	762.383
	6	150	0.120142	76.9773	4.89025	6.38491	45.1469	411.259	3343.6			6	150	0.560364	38.2317	4.44698	9.31282	35.4798	602.449	10229.3			6	150	0.323836	17.0493	6.54703	18.0787	9.80523	940.647	5128.29
	6	151	0.12292	34.8697	3.85216	2.25961	26.671	412.224	1193.18			6	151	0.342159	73.3744	2.92927	11.5182	25.1664	274.155	5764.35			6	151	0.071845	18.583	4.12544	5.44928	5.44786	379.772	733.064
	7	152	0.170906	61.0566	4.12501	4.24631	44.9112	522.837	2671.53			7	152	0.207308	24.4736	2.57523	8.23994	30.0182	593.58	3460.9			7	152	0.0360149	0.387756	2.3516	7.36612	3.6212	26.7567	33.3996
	2	153	0.0232618	51.9768	1.03699	0.930556	27.1181	344.778	956.826			2	153	0.139535	38.1772	2.43476	3.58097	13.1925	806.797	7972.4			2	153	0.0585097	17.351	3.62963	3.88565	2.80427	252.913	391.944
	1	157	0.0565645	25.1795	3.11999	4.0559	10.08	178.698	1090.49			1	157	0.629587	72.5232	1.12423	6.23387	36.2732	407.782	5598.22			1	157	0.0991606	11.8199	3.70529	6.71266	4.11745	89.6547	385.224
		Sc	0.10488	61.9302	5.44186	7.46955	37.3043	375.103	2704.77				Sc	0.614459	93.8064	5.84669	9.19108	34.1142	822.445	12083.6				Sc	0.114922	22.0274	3.90807	8.10652	4.69681	188.452	579.632

## Sheet: 25_50_75_percentiles
Supplemental Dataset 1. Element concentrations in all ILs and all tissues (median and 25/75 percentiles).
	young leaf											flag leaf											grains										Sc: Scarlett
			median (µg g-1 dry biomass)											median (µg g-1 dry biomass)											median (µg g-1 dry biomass)								n.d.: not determined
	Chromosome	IL no.	Cd	Zn	Cu	Fe	Mn	Mg	Ca			Chromosome	IL no.	Cd	Zn	Cu	Fe	Mn	Mg	Ca			Chromosome	IL no.	Cd	Zn	Cu	Fe	Mn	Mg	Ca
	1	101	0.1875	153.373	21.6565	30.3824	110.791	1967.07	9062.5			1	101	0.117647	138.431	14.6397	24.1761	79.0102	2327.81	7251.53			1	101	0.0942285	99.0027	14.8524	43.3856	21.013	1354.53	436.335
	1	102	0.101695	68.3596	10.0795	25.5109	144.069	1762.78	9785.91			1	102	0.104657	118.696	10.2206	31.7279	159.603	2546.13	9494.46			1	102	0.135232	97.264	16.9048	51.6235	38.953	1571.74	1501.79
	1	103	0.184818	209.055	26.309	33.1935	116.156	1986.22	10680.6			1	103	0.271429	149.648	11.1065	24.8	59.2188	1994.08	8589.92			1	103	0.10123	140.507	19.971	47.8762	30.2417	1364.82	1015.24
	1	104	0.0697674	110.88	24.0422	30.595	67.3244	1460.46	6588.37			1	104	0.770642	178.749	10.7066	21.226	76.5865	2927.19	31020.4			1	104	0.250571	120.003	21.3165	30.1309	26.8979	1558.32	2311.68
	1	105	0.0563421	103.76	20.5721	33.0145	58.7088	1575.37	7960.23			1	105	0.415332	149	12.7647	18.7991	72.4013	2171.17	21494.1			1	105	0.11991	132.023	18.9526	37.9967	30.4898	1451.29	1860.6
	2	106	0.114155	139.37	23.4965	26.7039	76.2011	1623.28	8009.31			2	106	1.52577	200.622	7.35802	12.5582	78.8804	2933.15	33927.6			2	106	0.256955	110.149	16.0381	30.5409	22.3986	1314.94	732.293
	2	107	0.207078	131.948	16.3701	19.9606	245.464	3088.8	18318.1			2	107	1.16822	146.505	9.4986	16.4806	216.774	3415	33670			2	107	0.0894085	69.6705	12.4124	28.9538	16.912	1179.64	806.008
	2	108	0.409942	244.194	25.7382	41.7489	228.146	4152.92	25384.2			2	108	1.0179	226.46	18.3758	19.2416	149.686	2299.67	19376.2			2	108	0.160666	81.5753	16.3468	37.5669	18.3871	1237.88	610.531
	2	109	0.0803213	125.715	20.6553	32.5	117.661	1922.5	10370.4			2	109	1.18902	145.901	8.67495	14.4304	111.925	2886.45	35487.8			2	109	0.257993	98.4904	17.882	27.2307	25.6127	1602.53	1573.48
	2	110	0.0623053	143.805	26.1544	34.0948	114.113	2108.92	10049.5			2	110	1.12524	143.268	9.38095	12.2412	102.571	2693.39	29385.5			2	110	0.169021	96.8063	16.0325	26.8335	21.0535	1399.72	967.164
	3	111	0.0990099	109.373	15.011	28.8779	121.912	1757.1	8970.3			3	111	1.11181	146.023	7.68316	18.6133	94.8679	2669.53	36431.8			3	111	0.285317	126.409	21.0373	25.3877	30.2246	1372.6	1221.45
	3	112	0.246637	173.767	23.982	29.4536	147.294	2175.41	13010.8			3	112	0.307018	110.433	10.9888	27.3491	68.9875	1633.14	9356.16			3	112	0.108785	120.441	17.992	39.6375	33.0663	1472.49	979.003
	3	113	0.302926	151.197	18.9815	33.9957	151.891	1745.89	13930.7			3	113	0.207373	115.833	14.7556	19.0678	81.1982	2018.2	7775.86			3	113	n.d.	n.d.	n.d.	n.d.	n.d.	n.d.	n.d.
	3	114	0.187266	155.983	23.9851	31.387	129.013	1978.83	10155.4			3	114	0.289855	154.425	19.5013	27.5679	112.463	2632.63	11661.7			3	114	0.0496278	91.6544	16.7831	39.9256	27.6427	1286.21	709.231
	3	115	0.157618	104.04	16.9961	19.7845	100.768	1646.9	10082.3			3	115	1.64271	237.235	7.62626	18.7591	89.4674	2896.91	37617.7			3	115	0.461216	145.304	21.574	25.7532	27.1409	1507.38	2052.41
	4	116	0.0746269	88.449	19.8074	26.0465	84.8972	1765.67	9420.29			4	116	1.10063	150.292	10.3774	12.963	78.6508	3200	29937.1			4	116	0.263505	113.307	24.1266	27.4246	32.4891	1631.69	1977.19
	4	117	0.120482	152.836	24.0659	29.7358	62.1117	1728.67	7394.66			4	117	0.853816	166.151	13.0534	21.9483	56.838	2939.36	24190			4	117	0.204521	114.429	18.995	34.9	24.6634	1486.21	1376.29
	4	118	0.20339	120.186	17.8795	24.72	160.746	1954.58	13091.5			4	118	0.897853	128.955	12.5714	32.104	109.793	2295.48	25589.3			4	118	0.315457	105.836	23.1373	34.0295	36.0197	1471.01	1394.32
	4	119	0.128866	86.7924	21.7067	26.3775	92.8291	1637.96	8744.36			4	119	0.792793	176.382	8.46551	15.2649	80.536	2677.48	35853.8			4	119	0.20073	118.871	18.117	29.5224	26.4095	1383.3	1286.28
	4	120	0.163603	148.268	21.2061	25.7568	170.855	2499.36	12318.5			4	120	0.66838	135.803	11.2308	20.1286	89.426	2579.92	26847.5			4	120	0.247678	134.558	21.989	36.8889	36.9757	1623.84	2166.23
	4	121	0.248963	146.031	19.8669	23.8828	83.3595	1779.56	9452.91			4	121	1.14841	272.4	7.93182	18.2932	72.5312	2678.42	27898.8			4	121	0.369393	123.44	19.611	23.3333	23.901	1320.38	1500
	4	122	0.184211	205.253	23.1535	30.5382	81.3317	1890.18	9412.79			4	122	0.27907	152.411	12.4814	22.4236	77.6706	2398.21	13654.8			4	122	0.0851064	102.767	17.9417	35.1375	24.484	1399.76	940.316
	4	123	0.264706	203.648	25.2009	38.6607	101.475	1850	9063.79			4	123	0.0956023	125.868	12.3242	19.8535	98.0254	2439.32	7833.65			4	123	0.132576	88.0058	15.4006	33.4564	21.0326	1197.57	591.305
	4	124	0.259067	221.413	31.2774	29.4636	119.197	1963.13	9204.86			4	124	0.733175	133.24	9.36548	16.1702	52.3502	2826.7	24526.8			4	124	0.26178	130.06	26.8517	40.7302	28.0915	1733.74	1593.19
	5	125	0.171415	148.632	25.9925	28.6598	135.614	2192.83	9399.08			5	125	0.695489	132.739	9.87261	16.8598	90.5414	2982.83	25476.3			5	125	0.181893	100.392	18.2519	34.9452	23.2519	1357.61	1072.17
	5	126	0.179623	99.2969	21.8112	25.5369	108.068	1670.79	8658.16			5	126	1.04682	178.497	7.35016	14.1225	104.322	2525.49	32921.9			5	126	0.336809	127.862	21.3139	26.6569	30.8282	1823.73	2614.49
	5	127	0.082989	93.6142	21.5591	26.2151	112.073	1418.67	7584.02			5	127	0.957447	123.292	9.34513	18.6173	110.239	3075.01	33870.3			5	127	0.218341	88.065	18.5993	31.5004	28.514	1523.56	2134.35
	6	128	0.0420168	79.1892	23.3981	26.4918	33.692	1489.92	4890.32			6	128	0.586509	99.4559	9.12634	22.4952	51.0069	3313.5	28422.1			6	128	0.192762	106.355	23.159	34.3644	29.5464	1822.56	2183.15
	6	129	0.235849	157.247	24.5095	34.5534	97.5256	1639.55	9330.19			6	129	0.288632	98.4229	13.3962	12.0072	51.9725	1895.73	6319.72			6	129	0.08146	84.3291	17.4898	45.6018	17.5115	1269.34	671.791
	6	130	0.227964	140.435	16.9321	24.8086	120.8	2017.83	10828.8			6	130	0.943026	216.306	7.05527	12.6911	114.067	2412.57	25713.7			6	130	0.209877	114.964	17.4199	25.9919	26.1752	1268.33	1120.39
	6	131	0.118644	138.923	25.5807	27.3717	158.114	2027.61	8940.45			6	131	1.11429	158.157	8.47297	13.0294	93.9866	3451.12	32664.2			6	131	0.210526	96.3616	18.8556	28.5339	29.8119	1407.84	1572.81
	6	132	0.121311	173.274	27.6201	35.3915	90.7105	2269.66	9442.55			6	132	0.381232	104.959	14.9023	33.0367	52.1577	2020.1	16535.8			6	132	0.147582	117.831	24.1409	53.0591	31.9802	1591.61	1653.92
	7	133	0.223261	225.674	29.9718	36.4118	115.075	2013.54	10730.1			7	133	0.24948	207.859	12.9	29.0852	66.9854	1799.04	8695.73			7	133	0.052981	133.196	16.3661	44.341	33.1704	1486.99	1001.09
	7	134	0.0793651	117.565	27.2819	26.486	79.6859	1399.18	6629.82			7	134	0.786124	180.795	12.7746	18.5407	88.2915	2308.23	21950.1			7	134	0.211208	119.071	18.0738	31.875	23.8669	1252.29	997.849
	7	135	0.129941	126.667	22.8726	33.7962	74.612	1780.67	7257.73			7	135	0.244117	108.184	14.3715	24.9388	62.86	2453.64	16324.2			7	135	0.0952381	96.259	20.8393	51.6667	31.0918	1723.02	1619.42
	7	136	0.077846	76.05	17.325	19.4979	80.6187	1475.18	6524.61			7	136	0.943775	141.609	5.64198	10.4376	86.5374	2910.49	34490.2			7	136	0.218688	103.695	17.1888	28.5487	26.6934	1370.61	1170.42
	7	137	0.0987353	108.365	25	28.2057	61.4847	1552.95	7339.26			7	137	0.820189	131.409	9.92484	19.3387	70.5807	2479.21	27081.8			7	137	0.184358	86.1837	15.2769	22.5288	25.386	1202.4	1055.79
	7	138	0.107143	80.5411	17.7174	28.5453	98.1372	2170.96	10278.4			7	138	0.592975	101.56	8.60296	17.3896	65.4647	2739.76	28828.8			7	138	0.247335	119.078	23.5039	34.9162	31.7325	1702.09	1432.96
	7	139	0.147059	131.638	22.7248	33.7435	118.881	1911.92	10092.7			7	139	0.490654	126.879	9.66919	17.6636	79.0704	2427.27	24303.4			7	139	0.162341	118.963	17.3036	33.7785	30.9118	1460.38	1159.87
	3	140	0.0560748	120.235	23.6331	26.6465	52.2967	1667.93	7257.67			3	140	0.607083	214.128	10.3924	17.6346	111.014	2983.73	18212.5			3	140	0.168859	97.2879	15.1344	25.8593	22.5423	1299.76	977.704
	1	141	0.0698925	116.895	25.27	33.6158	81.6719	1771.68	7757.3			1	141	0.560976	160.664	11.7568	20	93.105	2359.86	19661			1	141	0.141844	123.978	18.9628	38.2639	32.2446	1499.67	953.879
	1	142	0.11976	117.068	28.1544	30.4712	99.933	1655.14	7735.12			1	142	0.646529	149.053	10.4032	14.4949	79.3382	3096.87	27024.8			1	142	0.238694	99.081	21.1205	39.5156	27.0781	1495.8	1672.21
	1	143	0.160858	91.0078	14.0698	23.5657	156.916	1914.71	13858.3			1	143	0.300885	82.296	11.1775	27.9145	106.127	1659.11	8103.67			1	143	0.335196	110.546	22.3624	40.7093	30.6342	1532.44	1346.7
	2	144	0.13908	140.167	22.4028	38.1991	148.586	2084.12	13497.3			2	144	0.449827	93.7549	11.0755	21.6774	142.275	2633.54	20517.2			2	144	0.133913	112.529	21.1538	57.0881	29.7465	1665.33	826.981
	4	145	0.161871	159.948	26.8992	31.6841	115.459	1745.23	11190.6			4	145	0.164984	110.906	13.6795	21.1396	84.2762	1951.62	5850.37			4	145	0.0900901	92.5854	18.591	40.9234	21.6667	1373.36	516.696
	4	146	0.230718	133.666	20.5723	33.0769	146.355	1597.66	13277.9			4	146	0.244858	149.835	13.9617	25.7129	116.801	1952.47	8814.81			4	146	0.120957	105.268	18.3798	92.9268	25.3659	1487.12	800.776
	5	147	0.162602	110.372	21.1748	24.4715	131.568	1867.45	11352.3			5	147	0.735123	112.018	11.379	16.5614	88.2815	2109.49	13914.3			5	147	0.208914	98.3083	18.1616	52.2621	24.4429	1448.26	1353.23
	6	148	0.193095	136.776	22.2487	30.4652	103.903	1869.37	11108.5			6	148	0.48038	169.054	12.2667	30.7918	68.0059	2178.25	11247.3			6	148	0.112436	99.4428	16.2201	43.9214	21.3746	1214.5	394.543
	6	149	0.127564	109.09	26.9628	27.937	92.4567	1600.18	9030.44			6	149	1.28165	175.698	11.2293	16.0488	80.6732	2700.41	29419.6			6	149	0.246966	135.41	18.0354	33.3333	27.4208	1548.29	1086.23
	6	150	0.302333	158.315	23.736	31.3664	204.99	2571.22	17026.5			6	150	1.03448	121.751	14.8155	26.6651	59.4284	2725.35	15800.9			6	150	0.367647	118.3	23.2353	58.9091	37.3529	2597.06	8573.53
	6	151	0.258621	139.871	19.1506	26.6243	125.368	2000.37	9809.96			6	151	1.63158	221.007	6.15612	15.7114	87.08	2365.53	35351.4			6	151	0.396215	135.097	21.1663	26.0582	29.1148	1501.98	958.723
	7	152	0.178081	159.485	28.5135	36.1445	116.378	1970.27	10602.7			7	152	0.126989	92.5987	12.3691	26.3241	101.546	2090.91	12263.4			7	152	0.114504	95.6258	16.9811	34.6827	26.5	1453.08	874.284
	2	153	0.0584795	122.374	27.444	35.8458	84.6199	2235.77	7645.95			2	153	0.32774	120.785	10.9756	20.042	68.7361	3042.02	19277.3			2	153	0.142857	121.24	23.8434	34.0358	27.3571	1658.97	1497.59
	1	157	0.145773	149.816	17.8431	21.1117	90.5067	1725.01	8049.08			1	157	1.10293	296.059	8.43381	13.8867	119.384	3056.73	24158.4			1	157	0.261299	163.096	18.1698	32.232	25.0496	1277.2	708.002
		Sc	0.16	164.723	29.2446	32.9503	100.399	1733.79	9033.54				Sc	0.808824	166.99	12.6464	18.2411	88.8037	2575.17	23238.8				Sc	0.245399	110.09	20.1245	33.7823	25.8252	1406.13	1180.6
	young leaf											flag leaf											grains
			25 percentile (µg g-1 dry biomass)											25 percentile (µg g-1 dry biomass)											25 percentile (µg g-1 dry biomass)
	Chromosome	IL no.	Cd	Zn	Cu	Fe	Mn	Mg	Ca			Chromosome	IL no.	Cd	Zn	Cu	Fe	Mn	Mg	Ca			Chromosome	IL no.	Cd	Zn	Cu	Fe	Mn	Mg	Ca
	1	101	0.143523	126.82	20.6414	28.3764	94.5703	1606.86	8688.31			1	101	0.0865184	136.429	14.0034	18.0442	75.2784	1836.19	6413.77			1	101	0.0896072	85.3854	14.2749	34.4842	20.8595	1204.67	273.324
	1	102	0.0857802	62.4768	9.17069	24.5461	118.121	1633.68	7814.58			1	102	0.0872698	71.6804	9.11089	23.232	90.037	1921.18	8347.26			1	102	0.100541	92.4071	15.4172	41.1838	29.7088	1488.17	1177.2
	1	103	0.131779	150.506	22.0032	29.9374	74.2186	1788.32	8591.54			1	103	0.14902	140.179	10.4939	19.6939	54.6606	1738.93	8102.69			1	103	0.0368566	125.374	14.8559	36.3256	27.9493	1332.23	918.163
	1	104	0.0417347	108.986	20.3091	28.4704	42.0141	1265.83	5369.74			1	104	0.59576	156.49	9.1085	19.4919	72.2463	2679.34	28992			1	104	0.250205	119.414	20.8502	25.4013	24.1304	1535.53	2160.5
	1	105	0.0375514	100.065	18.9193	30.2564	49.793	1389.12	5726.67			1	105	0.322005	139.995	10.0277	16.3736	64.2275	1944.87	16842.3			1	105	0.111809	128.926	16.5856	35.8137	27.4276	1380.13	1132.95
	2	106	0.0984069	121.607	22.1775	22.9566	57.004	1562.13	6790.03			2	106	1.10764	191.63	5.90722	11.3705	76.7804	2734.28	26911.3			2	106	0.24414	100.268	14.1051	29.3932	22.0699	1149.25	476.567
	2	107	0.169166	90.5426	12.4562	18.4356	180.439	2988.12	16568.8			2	107	0.786268	122.302	7.04243	12.6706	176.747	2609.15	31441.7			2	107	0.0693941	59.4387	11.9311	22.4966	16.3557	1169.06	679.359
	2	108	0.310436	198.495	19.4553	36.8448	206.571	3449.87	23623.7			2	108	0.424445	203.86	12.0038	14.4434	103.611	2109.91	13089.2			2	108	0.0798374	73.2867	16.2815	30.21	15.4482	1141.27	553.048
	2	109	0.0581514	119.756	19.855	28.8718	97.4618	1723.6	9114.94			2	109	1.10196	125.674	7.04955	13.4792	94.6589	2798.63	29805.1			2	109	0.234989	95.512	16.9829	23.5162	23.9031	1555.82	1537.05
	2	110	0.0507876	138.807	25.1184	30.3973	107.495	2008.46	9441.62			2	110	0.987702	126.845	8.59455	11.4462	86.4654	2427.66	22271.3			2	110	0.142975	86.035	15.4142	25.4774	20.3759	1332.59	843.334
	3	111	0.0773841	97.425	13.0766	23.281	83.795	1554.89	8538.82			3	111	0.789849	135.914	5.90767	13.4808	71.8008	2554.51	33669.5			3	111	0.226118	104.282	19.4642	22.5117	29.5488	1309.39	1210.09
	3	112	0.149833	135.934	22.8578	28.9674	95.7176	1745.61	12319.7			3	112	0.255315	95.4927	9.84239	19.5357	59.2527	1513.7	8921.92			3	112	0.0864265	106.957	16.2433	37.9996	24.8869	1350.75	792.518
	3	113	0.143704	130.037	18.6996	28.0068	137.97	1727.7	10880			3	113	0.169654	108.644	13.181	17.3084	47.4576	1805.3	6222.22			3	113	n.d.	n.d.	n.d.	n.d.	n.d.	n.d.	n.d.
	3	114	0.166205	136.486	20.4847	27.8956	117.36	1656.77	10111.8			3	114	0.11194	138.266	16.9164	21.2578	103.315	2312.12	9092.59			3	114	0.0401985	89.2019	16.1915	39.3378	22.1577	1255.88	544.689
	3	115	0.155684	88.1066	15.5035	18.0212	82.304	1421.16	8063.13			3	115	1.33362	220.535	4.99369	16.8397	88.6131	2706.29	35766.7			3	115	0.403302	128.916	20.41	25.2464	26.1321	1411.41	1791.73
	4	116	0.0500375	75.1643	17.7433	22.3731	65.2365	1363.46	6697.87			4	116	0.968953	108.507	7.83342	10.5335	60.0839	2855.99	27634.4			4	116	0.240524	94.8503	20.6156	26.5201	28.8774	1487.39	1669.42
	4	117	0.0816038	106.66	22.3089	24.2095	57.0987	1475.48	6736.72			4	117	0.428171	123.72	9.8303	20.2224	55.2501	2515.04	16322.8			4	117	0.175574	107.616	18.1407	34.0026	24.1411	1434.71	1166.02
	4	118	0.122276	81.7721	16.8265	22.9223	129.744	1720.34	12365.9			4	118	0.875706	121.489	11.5828	20.7931	74.6337	2006.54	13851.4			4	118	0.280579	102.709	21.5441	30.0343	32.3824	1291.78	1105.2
	4	119	0.0774942	75.6908	17.6743	25.3096	83.9623	1299.75	7246.8			4	119	0.555108	87.1495	6.87516	14.6135	68.9518	2306.04	24558			4	119	0.177458	82.6687	17.0976	26.5326	24.7833	1364.8	1176.1
	4	120	0.148904	122.166	14.1014	25.3053	144.564	2378.77	11284.3			4	120	0.643684	114.828	10.4719	18.8764	76.5309	1864.53	19710.1			4	120	0.21638	119.418	20.9987	32.5955	33.0688	1404.55	1499.63
	4	121	0.1298	128.797	17.8266	23.7273	80.6203	1713.62	8858.8			4	121	0.878182	194.245	6.11785	12.8102	70.938	1983.91	20063.9			4	121	0.219373	114.408	18.0446	18.1863	23.7736	1306.18	1122.75
	4	122	0.167959	178.552	22.9128	28.2456	79.8595	1816.23	8611.46			4	122	0.226088	118.606	10.932	18.4563	62.8656	2199.76	13035.8			4	122	0.072098	92.6577	15.4692	30.7224	20.2445	1360.49	829.205
	4	123	0.181477	187.299	24.0483	36.5648	94.3021	1744.54	8483.84			4	123	0.0694444	90.1645	12.0915	15.1895	89.3236	2146.11	7338.55			4	123	0.0813029	84.9746	15.004	33.3351	15.627	1133.42	453.212
	4	124	0.125614	114.517	25.9774	26.5102	72.1387	1479.09	7746.26			4	124	0.533827	111.792	6.17868	11.8763	47.8182	1873.45	18197.1			4	124	0.22705	107.523	25.4343	37.7798	27.2824	1698.86	1386.12
	5	125	0.147973	134.061	22.6642	24.3805	94.0266	1814.34	7067.24			5	125	0.61587	120.025	7.93818	15.06	85.9418	2871.3	23401.1			5	125	0.170938	88.3051	16.2396	34.1942	20.0289	1177.96	817.664
	5	126	0.110729	91.6908	20.567	25.2857	99.1099	1663.52	7541.06			5	126	0.991093	156.025	5.17339	13.192	74.1555	2162.48	31857.9			5	126	0.286555	119.968	20.33	24.0378	28.8134	1728.69	1647.84
	5	127	0.0748128	84.1578	19.5876	23.407	88.9352	1217.13	6551.86			5	127	0.814292	102.578	8.749	14.8112	100.636	2822.4	25203.4			5	127	0.200641	87.0665	17.4336	30.6308	27.5042	1378.7	1973.21
	6	128	0.0350944	65.7257	22.8136	23.7186	30.2592	1320.63	3955.11			6	128	0.533803	97.0936	9.07671	14.1925	47.8181	3004.45	25655.4			6	128	0.183586	102.834	21.0848	25.8383	26.2712	1756.04	1998.95
	6	129	0.189597	135.232	22.5829	28.5056	82.0812	1606.07	7664.39			6	129	0.0680717	69.0367	11.0833	6.55462	38.0252	1798.62	4239.45			6	129	0.0385641	83.1603	16.9444	39.2327	17.2265	1249.36	322.502
	6	130	0.161812	110.824	13.6753	20.1655	111.101	1776.95	8898.36			6	130	0.717347	148.195	6.43664	12.2511	98.485	2028.22	23169.3			6	130	0.183164	110.969	15.5756	25.4321	25.6084	1115.74	832.552
	6	131	0.103238	127.871	24.9955	26.1071	135.727	1801.54	7886.52			6	131	0.810635	137.68	7.44588	12.3079	86.266	2985.54	29430.2			6	131	0.192023	89.2767	18.2167	26.9248	29.196	1377.98	1369.82
	6	132	0.108675	130.12	23.0735	33.701	74.7109	1984.19	7736.38			6	132	0.315789	88.6517	13.9069	28.2634	49.7274	1737.55	11319.8			6	132	0.109297	112.789	23.058	46.622	27.7929	1455.86	1534.19
	7	133	0.209931	205.454	28.2148	35.9242	93.7462	1802.47	9486.16			7	133	0.184545	151.955	12.3244	24.872	64.0462	1653.64	8349.18			7	133	0.0497404	114.895	14.4591	43.0584	28.8316	1472.95	887.335
	7	134	0.0742321	102.058	24.4162	24.3615	63.5796	1341.42	5987.96			7	134	0.708094	142.311	9.86378	16.9926	69.6551	2238.49	19882.9			7	134	0.198756	108.615	17.55	26.6114	20.3685	1211.97	894.148
	7	135	0.111226	120.316	19.67	32.3485	64.8239	1639.47	6774.19			7	135	0.228464	85.4007	12.9883	23.2284	56.0877	2238.26	9708.68			7	135	0.0762314	92.6563	18.037	41.5379	30.6155	1378.56	1052.95
	7	136	0.0750469	62.951	14.6709	18.753	77.3359	1436.9	6234.03			7	136	0.611683	99.702	5.35496	9.30909	75.0407	2768	28085.6			7	136	0.151593	88.4804	15.6919	23.7001	24.5148	1274.8	917.546
	7	137	0.0772221	98.1099	24.415	27.184	50.7983	1468.21	5499.53			7	137	0.479787	129.111	7.88086	14.9812	69.5775	2152.74	17729.6			7	137	0.0955257	77.6653	11.9517	21.4385	22.0254	1079.07	871.87
	7	138	0.0907557	72.7514	16.4645	27.804	77.0176	1716.2	8416.04			7	138	0.363611	82.1387	6.51751	12.2788	41.065	2106.76	18812.2			7	138	0.226498	109.448	19.7937	30.5931	28.7494	1346.29	1081.09
	7	139	0.145867	112.453	22.3177	30.9049	96.5827	1617.65	8491.85			7	139	0.265772	115.401	8.29346	14.5836	71.9051	1887.19	15354.9			7	139	0.145903	112.42	16.1473	29.648	24.6665	1237.39	883.952
	3	140	0.040404	108.565	20.6522	21.5614	49.3296	1631.34	6622.8			3	140	0.460254	127.88	9.4303	14.7664	96.3657	2660.05	17814.5			3	140	0.122855	89.689	13.876	23.5765	21.1243	1261.1	744.799
	1	141	0.047619	95.5983	24.4362	32.478	59.1971	1633.81	6569.12			1	141	0.423561	154.215	10.24	18.8731	83.376	1745.48	16640.2			1	141	0.132596	120.125	16.7873	32.8219	29.6532	1386.09	914.73
	1	142	0.0947682	107.316	27.5411	29.7335	85.99	1568.8	6645.36			1	142	0.566413	109.79	9.37164	13.4947	75.7749	2777.78	22154.4			1	142	0.220823	95.5022	21.018	31.1026	22.3932	1442.54	854.416
	1	143	0.160858	62.9956	11.8523	22.4499	115.623	1785.97	12803.6			1	143	0.264027	65.662	10.0975	25.0991	93.7257	1615.91	6896.12			1	143	0.193549	97.8826	16.5432	38.2737	29.0721	1376.34	651.85
	2	144	0.106273	122.917	18.6853	32.62	127.566	1660.04	10714.3			2	144	0.311284	89.871	8.85813	20.1796	108.871	2204.15	14138.1			2	144	0.119017	103.974	19.6552	50.9014	28.4483	1488.73	796.447
	4	145	0.155979	155.27	24.6274	31.2702	112.572	1673.56	10078			4	145	0.0447108	86.8337	12.1653	18.6987	68.9555	1905.39	5472.81			4	145	0.0572402	87.2497	16.0041	39.8032	21.3986	1272.44	469.159
	4	146	0.219725	117.469	17.4996	29.5994	138.984	1458.71	11233.8			4	146	0.109477	146.7	11.8851	15.9523	92.3941	1740.5	6836.72			4	146	0.0848686	105.091	17.9094	72.1877	24.8381	1388.32	601.364
	5	147	0.148759	100.88	18.2081	23.542	105.495	1770.38	10364.3			5	147	0.425138	89.1198	11.0282	14.6575	76.9016	1921.19	13315.5			5	147	0.17931	86.3796	17.7188	47.3594	24.3667	1405.29	710.299
	6	148	0.15659	131.259	19.8678	29.962	84.1367	1849.36	9739.2			6	148	0.383225	135.345	11.6561	21.8116	66.8792	1998.91	6773.61			6	148	0.0983996	98.0251	15.5192	39.1248	20.2318	1153.95	333.782
	6	149	0.112923	94.5488	18.7985	19.4615	57.4131	1503.79	7570.83			6	149	0.838314	143.778	8.4575	14.9406	70.6096	2465.09	26581.6			6	149	0.219539	106.901	17.0388	27.6196	22.8036	1368.59	1023.93
	6	150	0.187367	138.798	18.7916	24.3899	185.126	2205.05	14138.5			6	150	0.231481	117.205	14.537	25.5603	58.1034	1920.83	15000			6	150	0.224309	105.841	22.2452	43.9398	34.4862	2068.57	4680.89
	6	151	0.140003	117.187	17.7898	26.2484	104.561	1840.61	9012.61			6	151	1.38631	193.156	5.36919	14.7395	80.7314	2170.62	30725.4			6	151	0.318002	132.909	18.9253	25.601	27.6422	1193.78	732.793
	7	152	0.165481	153.113	24.2285	34.3332	100.297	1767.68	9947.73			7	152	0.126183	91.6958	11.7194	24.377	62.6185	1626.68	9555.91			7	152	0.0905852	95.4887	16.2577	34.202	25.6428	1443.62	862.475
	2	153	0.0497512	114.737	27.1595	35.4502	59.5314	2000.4	6637.3			2	153	0.270936	116.743	10.2174	18.5903	62.7153	2299.96	15850.3			2	153	0.126119	109.272	20.2062	29.7358	26.7037	1541.11	1342.85
	1	157	0.12088	143.694	15.6398	19.6293	87.8779	1703.88	7680.03			1	157	1.08015	248.356	8.25091	13.8741	91.0987	2660.83	21164.8			1	157	0.236248	153.383	15.6271	30.9994	24.0621	1226.51	557.989
		Sc	0.104212	132.866	24.475	29.1685	75.9506	1492.8	7178.24				Sc	0.377907	135.32	9.70795	14.6051	65.4212	2202.42	13781.3				Sc	0.17199	96.748	17.2427	30.2707	22.3503	1310.45	823.921
	young leaf											flag leaf											grains
			75 percentile (µg g-1 dry biomass)											75 percentile (µg g-1 dry biomass)											75 percentile (µg g-1 dry biomass)
	Chromosome	IL no.	Cd	Zn	Cu	Fe	Mn	Mg	Ca			Chromosome	IL no.	Cd	Zn	Cu	Fe	Mn	Mg	Ca			Chromosome	IL no.	Cd	Zn	Cu	Fe	Mn	Mg	Ca
	1	101	0.251837	182.443	23.5546	34.8666	124.019	2064.17	11477.4			1	101	0.295279	169.614	15.8606	29.3851	124.401	3344.75	13049.8			1	101	0.0984621	110.879	16.2307	49.305	23.7433	1389.11	574.821
	1	102	0.126922	102.621	10.7019	25.9814	166.553	1956.4	10408			1	102	0.610586	138.8	10.8976	35.0177	179.146	2806.98	19637.1			1	102	0.195859	119.247	17.8645	53.684	47.569	1717.96	1638.55
	1	103	0.279051	242.152	27.6703	40.0984	143.734	2368.45	11278.8			1	103	0.693623	217.557	13.009	29.6421	87.8331	2177.88	13834.9			1	103	0.338033	141.541	26.8117	51.5411	31.6735	1578.28	1084.89
	1	104	0.0903817	120.045	24.7935	31.2832	80.8973	1541.27	7724.99			1	104	1.01921	194.064	14.0465	25.9208	88.5297	3495.97	31797			1	104	0.263246	121.09	21.8743	30.4432	28.4779	1586.51	2487.46
	1	105	0.084517	107.92	21.5387	34.6132	72.1202	1855.01	8394.88			1	105	0.527864	186.999	15.3436	25.4669	85.2184	2804.5	25915.4			1	105	0.153322	140.039	27.3282	41.9557	35.5749	1827.14	1979.08
	2	106	0.152461	148.026	26.5274	30.924	84.3249	1771.77	8809.1			2	106	1.80754	255.737	9.21639	21.1	95.0562	3218.9	36381.9			2	106	0.266201	127.499	18.5987	32.3491	23.7011	1415.35	911.054
	2	107	0.285524	168.569	19.4255	25.2464	312.653	3417.91	21142.7			2	107	1.6701	210.833	10.3104	18.1506	238.985	3798.65	34381.2			2	107	0.10522	78.9048	12.9414	31.5944	18.3286	1228.18	1000.28
	2	108	0.473403	262.966	26.943	51.6876	246.848	4252.71	25951.8			2	108	1.76173	400.817	21.5677	25.4875	266.554	3544.43	26302.9			2	108	0.252627	99.0677	16.4472	40.0049	19.8821	1276.05	678.468
	2	109	0.0904528	129.715	21.3437	33.5164	140.361	2194.18	12009.3			2	109	1.52031	149.319	11.9408	16.3219	118.146	3334.93	37338.5			2	109	0.269868	104.5	20.3949	29.3481	28.9922	1614.04	1690.33
	2	110	0.0855465	193.433	28.1	35.5449	125.701	2281.76	10167.7			2	110	1.18155	187.192	11.4482	12.5706	113.839	3320.75	32592.6			2	110	0.196455	102.049	16.7879	29.7411	21.1141	1432.09	1152.67
	3	111	0.201748	148.906	20.7799	31.1775	127.528	2048.78	11176.6			3	111	1.40498	193.036	10.3646	36.2208	119.073	2703.44	36968			3	111	0.357537	137.438	21.6291	28.3213	31.3224	1465.57	1438.6
	3	112	0.30716	219.941	26.7765	31.1741	165.965	2335.22	13743.1			3	112	0.352907	137.992	12.0647	28.2698	80.0373	1878.33	13199.7			3	112	0.128546	123.303	18.758	39.8889	37.4773	1492.92	1237.6
	3	113	0.405794	154.276	19.2903	38.9424	166.906	1750.46	16037.2			3	113	0.552101	135.369	15.5069	33.4562	128.444	2325.33	10868.2			3	113	n.d.	n.d.	n.d.	n.d.	n.d.	n.d.	n.d.
	3	114	0.230263	157.971	28.0837	36.0604	140.305	2410.68	10387.8			3	114	0.421456	217.832	23.2641	30.2911	170.459	3297.26	14475.9			3	114	0.0707698	92.2426	16.9399	43.6397	28.4983	1343.73	841.464
	3	115	0.19334	113.227	18.4684	20.4367	131.55	1750.6	10272			3	115	2.12685	329.612	8.64436	23.2314	92.2404	3555.95	39338.1			3	115	0.547261	167.064	23.5445	32.9525	29.6803	1684.18	2389.27
	4	116	0.147258	143.294	22.7103	28.0044	89.0795	2153.72	11648.3			4	116	1.51313	218.291	12.5774	17.479	127.783	3557.71	35568.3			4	116	0.319751	128.253	25.3662	28.6984	35.3558	1665.64	2296.31
	4	117	0.173842	163.3	30.1451	32.2706	106.578	1858.65	9127.22			4	117	1.05462	178.364	14.1376	29.723	85.1744	3352.32	29632.1			4	117	0.306233	131.095	20.0266	39.6907	25.2411	1657.98	1627.06
	4	118	0.335758	151.913	18.0986	28.1381	196.183	2457.24	16112.9			4	118	1.00386	146.44	16.2823	39.6736	146.695	2405.43	29054			4	118	0.393023	125.663	25.1964	38.1819	37.4578	1663.42	1745.32
	4	119	0.162902	105.648	24.0323	27.6194	98.3	1850.22	11761.6			4	119	1.00935	198.63	13.216	19.6782	90.7993	2782.71	37891.8			4	119	0.293731	125.61	20.1151	32.5146	28.2201	1412.03	1526.43
	4	120	0.199674	192.828	21.3798	25.7705	183.693	2569.13	12890.2			4	120	0.944777	153.642	13.4863	24.683	101.644	2761.44	28829.5			4	120	0.333725	146.091	23.3352	42.6644	37.6728	1704.7	2336.73
	4	121	0.296082	187.78	21.0998	24.5257	96.5564	1909.98	11980.8			4	121	2.00925	446.112	10.5402	20.8852	88.9479	2967.85	34102.3			4	121	0.393047	147.561	24.7547	27.1493	23.9156	1441.3	1937.53
	4	122	0.25469	208.59	27.3376	34.0514	98.8024	1997.08	10843.4			4	122	0.803361	196.826	13.3085	23.3183	87.0175	3006.6	22391.3			4	122	0.235001	121.457	19.2308	36.7289	25.2538	1479.97	1244.73
	4	123	0.28244	219.591	25.4254	40.2975	120.768	2239.06	12101.4			4	123	0.289157	178.331	14.3874	24.6522	110.925	2741.13	9666.64			4	123	0.136009	94.5603	16.3635	34.7613	26.5007	1296.71	753.172
	4	124	0.331567	274.981	32.7694	32.9938	156.062	2493.15	10964.9			4	124	0.946294	184.291	9.99087	19.7315	61.2484	2903.48	31601.4			4	124	0.389641	139.794	27.4403	43.17	30.1199	1761.41	1882.33
	5	125	0.197701	183.394	28.2653	34.4333	148.612	2316.44	10799.4			5	125	1.04666	152.346	11.729	17.4996	110.288	3169.46	29494.6			5	125	0.24027	105.244	20.2176	36.0609	27.5752	1436.26	1495.36
	5	126	0.207796	112.219	22.349	28.7113	171.858	1820.29	8939.86			5	126	1.33611	215.175	9.49554	17.0398	121.847	2862.04	36127.6			5	126	0.403323	136.877	22.6133	28.0223	32.0885	1919.85	2873.15
	5	127	0.0949074	100.034	22.9981	26.4156	134.787	1886.79	10612.7			5	127	1.09524	162.415	10.6773	22.6882	152.13	3303.68	35047.7			5	127	0.252244	91.0557	19.9952	32.5747	30.189	1598.86	2367.35
	6	128	0.0749351	87.2651	24.1864	27.641	35.5538	1712.31	6762.07			6	128	0.82959	132.972	11.1765	23.3708	62.0648	3577.6	31251.1			6	128	0.229274	110.773	24.7034	35.4812	32.1339	1889.15	2506.9
	6	129	0.33192	187.466	26.212	35.7785	113.228	1766.28	10594.8			6	129	0.537802	110.981	13.578	15.2453	80.9057	2079.62	9759.86			6	129	0.136038	84.4802	17.7244	51.7751	17.8317	1274.65	978.537
	6	130	0.272374	151.814	20.5998	30.5383	137.813	2101.06	11573.4			6	130	1.17074	249.553	7.73722	13.6692	134.749	2650.22	32211.8			6	130	0.229525	121.759	20.1581	26.5646	30.2717	1310.89	1163.2
	6	131	0.183749	162.185	26.178	28.9601	184.018	2480.29	13135.2			6	131	1.35021	198.285	10.0215	14.9601	121.042	3915.75	38708.3			6	131	0.271821	97.3027	19.5443	32.2946	30.6272	1523.91	2060.28
	6	132	0.171803	248.781	30.4935	40.8751	102.055	2489.08	11557			6	132	0.6639	178.621	15.3174	35.4199	54.3184	2325.33	18268.4			6	132	0.20885	123.237	25.9275	58.8521	35.9488	1769.46	1861.76
	7	133	0.230307	243.835	30.1765	36.6495	119.261	2280.39	11722.5			7	133	0.505784	236.112	13.4515	31.2889	75.2864	2167.97	11551.1			7	133	0.0603854	158.315	18.4959	47.2614	35.0611	1493.09	1165.85
	7	134	0.129369	142.466	27.9811	27.4461	94.5324	1426.54	7183.24			7	134	0.885787	212.242	13.7053	22.1393	106.586	2516.22	25009.2			7	134	0.240859	140.528	18.4705	34.5243	26.781	1294.49	1140.63
	7	135	0.134753	145.555	24.2316	34.44	78.7358	1941.28	8821.98			7	135	0.436505	118.125	17.183	26.0643	74.1736	2621.7	19723.6			7	135	0.17243	102.394	27.4908	52.6404	31.5101	1888.94	2483.39
	7	136	0.0980392	88.9751	17.8715	21.1963	90.8008	1572.75	7422.48			7	136	1.24382	224.473	7.14981	14.3394	94.6286	3054.01	38245.9			7	136	0.272871	109.939	17.957	30.9518	26.8943	1405.55	1259.56
	7	137	0.208327	115.343	25.8824	30.6615	61.5862	1921.94	8970.84			7	137	0.822694	178.297	11.0405	19.8946	76.0855	2773.9	29377.3			7	137	0.256218	104.178	17.9395	23.6172	28.0873	1286.32	1518.75
	7	138	0.19866	87.0982	20.9296	29.1343	113.189	2430.6	11991.6			7	138	1.11876	132.691	12.2061	17.6244	71.1643	2825.79	29478.3			7	138	0.300987	128.982	24.8682	40.5553	36.0822	1810.41	2334.43
	7	139	0.159574	143.422	23.652	36.418	139.416	2398.11	11218.5			7	139	0.795609	152.404	11.5811	26.5359	81.5929	2687.98	28525.8			7	139	0.188042	136.665	17.5969	36.8475	33.3993	1532.67	1230.13
	3	140	0.0719424	134.152	26.3086	29.3282	60.1951	1771.13	7647.47			3	140	1.83002	378.849	12.2122	23.3287	131.202	3491.67	28873			3	140	0.207259	146.715	17.088	27.8327	23.3236	1337.55	1168.89
	1	141	0.0959233	142.724	29.5225	38.8415	91.5876	1791.98	9250.9			1	141	0.711187	204.841	12.6548	23.5087	102.166	2767.84	24554.8			1	141	0.232008	126.801	19.4352	41.9752	32.7324	1534.62	1047.02
	1	142	0.12882	135.608	28.9885	31.2555	109.03	1805.71	8814.09			1	142	1.26958	169.316	12.6095	17.3734	109.109	3493.27	27462.8			1	142	0.259283	121.751	21.4659	41.5531	28.6609	1596.96	2026.34
	1	143	0.225352	115.479	16.3307	27.0917	198.131	1999.77	14570.3			1	143	1.33314	139.37	12.7858	38.9579	136.274	2100.47	14717.8			1	143	0.337409	121.542	27.1797	40.7698	33.1053	1699.09	2045.16
	2	144	0.288848	170.236	26.2932	41.1854	186.32	2355.48	15913.1			2	144	0.686499	113.295	11.6168	23.716	187.323	2690.42	23408.3			2	144	0.144261	115.423	21.5326	62.0896	38.6015	1669.23	846.724
	4	145	0.180723	160.783	27.3503	31.9375	184.806	2327.71	13572.3			4	145	0.466751	167.207	19.7103	32.0414	95.9422	2203.11	11352.4			4	145	0.129791	101.71	21.7003	43.3996	22.0158	1501.21	538.226
	4	146	0.236847	138.25	25.9414	37.6115	193.424	1642.24	14240.9			4	146	1.17692	175.268	16.2785	36.515	183.217	2459.87	23591.3			4	146	0.157045	105.445	20.0089	106.377	26.4437	1509.94	867.18
	5	147	0.226478	138.677	22.7302	28.6546	155.817	2297.11	11738.7			5	147	1.09647	124.708	12.5354	22.8541	125.616	2860.76	23954.5			5	147	0.228311	105.393	18.5833	52.7854	25.7946	1770.5	1992.1
	6	148	0.282394	156.93	24.5229	31.2569	125.269	1941.58	12797.2			6	148	0.550959	212.283	17.6163	32.6222	91.7538	2345.77	14732.6			6	148	0.125757	99.6842	17.1954	51.2339	22.6348	1315.39	402.587
	6	149	0.141428	124.253	27.6292	29.4181	113.991	1778.9	10725.9			6	149	1.70032	213.416	11.371	16.8049	111.291	3331.48	32557.7			6	149	0.2779	145.878	19.2026	36.8629	31.9381	1586.68	2117.56
	6	150	0.316454	240.191	25.711	33.2584	248.604	2738.37	18634.1			6	150	1.07981	132.26	19.184	28.9352	86.8229	2827.05	28609.6			6	150	0.54746	122.15	28.3449	60.2035	44.0401	3006.71	9518.58
	6	151	0.320516	163.078	20.8193	29.5311	139.773	2183.81	10566.7			6	151	1.93658	248.91	9.46943	24.7971	106.409	2545.9	36752.1			6	151	0.406224	156.486	24.6486	28.9416	36.6799	1777.65	1736.59
	7	152	0.184356	173.886	30.1848	37.0225	143.075	2477.59	12365			7	152	0.425532	97.4308	15.5521	36.1199	118.17	2647.23	13359.7			7	152	0.125863	95.7629	18.5572	40.808	29.1183	1462.54	886.092
	2	153	0.078329	127.441	27.9828	36.2924	89.0568	2359.47	8330.16			2	153	0.388889	155.959	14.16	23.0761	75.3179	3377.59	26511.1			2	153	0.203288	125.456	25.5709	35.8476	29.9275	1958.59	1893.86
	1	157	0.189876	174.14	19.7093	22.321	100.259	1818.94	8524.9			1	157	1.95375	347.584	8.51176	20.3032	135.731	3266.13	30197			1	157	0.391093	174.366	19.8829	37.797	29.9973	1318.21	818.99
		Sc	0.230836	213.638	32.0342	38.9447	128.414	1978.35	10844				Sc	1.15854	232.482	16.3278	25.0973	110.314	3041.82	32692.1				Sc	0.31746	125.972	22.3074	39.7751	28.8449	1526.36	1560.84
