# Supplementary material for: Quantitative Trait Loci and Inter-Organ Partitioning for Essential Metal and Toxic Analogue Accumulation in Barley
Source: PLoS One. 2016 Apr 14;11(4):e0153392. doi: 10.1371/journal.pone.0153392 (PMC4831800; doi:10.1371/journal.pone.0153392)
Supplement: S2 Dataset — (XLS) [file pone.0153392.s002.xls]

## Sheet: ILX
Supplemental Figure X: Putative candidate genes in target introgression of selected ILS:
Loci contained in the target introgressions of ILs were predicted using the GenomeZipper data described in details in Mayer et al 2011, The Plant Cell
For loci syntenic with Brachypodium and/or Sorghum the best Arabidopsis BLASTX hit is shown. For loci syntenic with rice annotations from the Rice Annotation Project Data Base is shown.
Putative gene functions were retrieved from either the MSU Rice Genome Annotation Project (http://rice.plantbiology.msu.edu), Phytozome (www.phytozome.net) or from HarvEST Barley (http://harvest.ucr.edu).
Candidate genes have been manually selected for know or putative functions in ion homeostasis.
For each analyzed IL one sheet was made. This sheet contains data from XXX which showed the following effects:
						Brady Annotation		Sorghum Annotation
ID	marker	cm	Brachypodium hit	Sorghum hit	Rice hit	TAIR10 Hit	TAIR10 annotation	TAIR10 Hit	TAIR10 annotation	Rice Annotation	all non red ESTs
	Criteria Range			Mapman Annotation Brady	Mapman Annotation Sorghum	Mapman Annotation Rice
	enter criteria here			=*transport.metal*
	each criteria in its own row			=*metal handling*
	update the named range				=*transport.metal*
	use advanced filter				=*metal handling*
						=*transport.metal*
						=*metal handling*
	Element	tissue	FDR_P	rel. to Sc
	Cd	young leaf	< 0.05	higher
	Zn	flag leaf	< 0.01	lower
	Fe	grain	< 0.001
	Cu
	Mn
	Mg
	Ca

## Sheet: TAIR10_MAPMAN
BINCODE	NAME	AGI	IDENTIFIER_OLD	DESCRIPTION	TYPE
'1'	'PS'	at5g38660	'at5g38660'	'Symbols: APE1 | APE1 (ACCLIMATION OF PHOTOSYNTHESIS TO ENVIRONMENT) | chr5:15473109-15475552 REVERSE'	T
'1.1'	'PS.lightreaction'		''	''
'1.1.1'	'PS.lightreaction.photosystem II'		''	''
'1.1.1.1'	'PS.lightreaction.photosystem II.LHC-II'	at1g15820	'at1g15820'	'Symbols: LHCB6, CP24 | LHCB6 (LIGHT HARVESTING COMPLEX PSII SUBUNIT 6); chlorophyll binding | chr1:5446462-5447859 REVERSE'	T
'1.1.1.1'	'PS.lightreaction.photosystem II.LHC-II'	at1g29910	'at1g29910'	'Symbols: CAB3, AB180, LHCB1.2 | CAB3 (CHLOROPHYLL A/B BINDING PROTEIN 3); chlorophyll binding | chr1:10472280-10473299 REVERSE'	T
'1.1.1.1'	'PS.lightreaction.photosystem II.LHC-II'	at1g29920	'at1g29920'	'Symbols: CAB2, AB165, LHCB1.1 | CAB2 (CHLOROPHYLL A/B-BINDING PROTEIN 2); chlorophyll binding | chr1:10474784-10475959 REVERSE'	T
'1.1.1.1'	'PS.lightreaction.photosystem II.LHC-II'	at1g29930	'at1g29930'	'Symbols: CAB1, AB140, CAB140, LHCB1.3 | CAB1 (CHLOROPHYLL A/B BINDING PROTEIN 1); chlorophyll binding | chr1:10478005-10479048 FORWARD'	T
'1.1.1.1'	'PS.lightreaction.photosystem II.LHC-II'	at1g76570	'at1g76570'	'chlorophyll A-B binding family protein | chr1:28729132-28730825 FORWARD'	T
'1.1.1.1'	'PS.lightreaction.photosystem II.LHC-II'	at2g05070	'at2g05070'	'Symbols: LHCB2.2, LHCB2 | LHCB2.2; chlorophyll binding | chr2:1799234-1800392 REVERSE'	T
'1.1.1.1'	'PS.lightreaction.photosystem II.LHC-II'	at2g05100	'at2g05100'	'Symbols: LHCB2.1, LHCB2 | LHCB2.1; chlorophyll binding | chr2:1823240-1824425 REVERSE'	T
'1.1.1.1'	'PS.lightreaction.photosystem II.LHC-II'	at2g34420	'at2g34420'	'Symbols: LHB1B2, LHCB1.5 | LHB1B2; chlorophyll binding | chr2:14522524-14523568 REVERSE'	T
'1.1.1.1'	'PS.lightreaction.photosystem II.LHC-II'	at2g34430	'at2g34430'	'Symbols: LHB1B1, LHCB1.4 | LHB1B1; chlorophyll binding | chr2:14524756-14525763 FORWARD'	T
'1.1.1.1'	'PS.lightreaction.photosystem II.LHC-II'	at2g40100	'at2g40100'	'Symbols: LHCB4.3 | LHCB4.3 (light harvesting complex PSII); chlorophyll binding | chr2:16745803-16747400 FORWARD'	T
'1.1.1.1'	'PS.lightreaction.photosystem II.LHC-II'	at3g08940	'at3g08940'	'Symbols: LHCB4.2 | LHCB4.2 (light harvesting complex PSII); chlorophyll binding | chr3:2717675-2718883 FORWARD'	T
'1.1.1.1'	'PS.lightreaction.photosystem II.LHC-II'	at3g27690	'at3g27690'	'Symbols: LHCB2.4, LHCB2.3, LHCB2 | LHCB2.3; chlorophyll binding | chr3:10255947-10257011 FORWARD'	T
'1.1.1.1'	'PS.lightreaction.photosystem II.LHC-II'	at4g10340	'at4g10340'	'Symbols: LHCB5 | LHCB5 (LIGHT HARVESTING COMPLEX OF PHOTOSYSTEM II 5); chlorophyll binding | chr4:6408016-6409677 FORWARD'	T
'1.1.1.1'	'PS.lightreaction.photosystem II.LHC-II'	at5g01530	'at5g01530'	'chlorophyll A-B binding protein CP29 (LHCB4) | chr5:208937-210445 FORWARD'	T
'1.1.1.1'	'PS.lightreaction.photosystem II.LHC-II'	at5g54270	'at5g54270'	'Symbols: LHCB3, LHCB3*1 | LHCB3 (LIGHT-HARVESTING CHLOROPHYLL B-BINDING PROTEIN 3); structural molecule | chr5:22038273-22039568 FORWARD'	T
'1.1.1.2'	'PS.lightreaction.photosystem II.PSII polypeptide subunits'	at1g03600	'at1g03600'	'photosystem II family protein | chr1:898876-899655 FORWARD'	T
'1.1.1.2'	'PS.lightreaction.photosystem II.PSII polypeptide subunits'	at1g05385	'at1g05385'	'photosystem II 11 kDa protein-related | chr1:1582671-1583718 REVERSE'	T
'1.1.1.2'	'PS.lightreaction.photosystem II.PSII polypeptide subunits'	at1g06680	'at1g06680'	'Symbols: PSBP-1, OEE2, PSII-P, OE23 | PSBP-1 (PHOTOSYSTEM II SUBUNIT P-1); poly(U) binding | chr1:2047825-2049418 FORWARD'	T
'1.1.1.2'	'PS.lightreaction.photosystem II.PSII polypeptide subunits'	at1g14150	'at1g14150'	'oxygen evolving enhancer 3 (PsbQ) family protein | chr1:4839853-4840751 FORWARD'	T
'1.1.1.2'	'PS.lightreaction.photosystem II.PSII polypeptide subunits'	at1g44575	'at1g44575'	'Symbols: NPQ4, PSBS | NPQ4 (NONPHOTOCHEMICAL QUENCHING); chlorophyll binding / xanthophyll binding | chr1:16871696-16873383 FORWARD'	T
'1.1.1.2'	'PS.lightreaction.photosystem II.PSII polypeptide subunits'	at1g51400	'at1g51400'	'photosystem II 5 kD protein | chr1:19052023-19052582 REVERSE'	T
'1.1.1.2'	'PS.lightreaction.photosystem II.PSII polypeptide subunits'	at1g67740	'at1g67740'	'Symbols: PSBY, YCF32 | PSBY | chr1:25394068-25395154 REVERSE'	T
'1.1.1.2'	'PS.lightreaction.photosystem II.PSII polypeptide subunits'	at1g76450	'at1g76450'	'oxygen-evolving complex-related | chr1:28684551-28686244 FORWARD'	T
'1.1.1.2'	'PS.lightreaction.photosystem II.PSII polypeptide subunits'	at1g77090	'at1g77090'	'thylakoid lumenal 29.8 kDa protein | chr1:28960387-28961922 REVERSE'	T
'1.1.1.2'	'PS.lightreaction.photosystem II.PSII polypeptide subunits'	at1g79040	'at1g79040'	'Symbols: PSBR | PSBR (photosystem II subunit R) | chr1:29736016-29737009 FORWARD'	T
'1.1.1.2'	'PS.lightreaction.photosystem II.PSII polypeptide subunits'	at2g01918	'at2g01918'	'calcium ion binding | chr2:424110-425713 REVERSE'	T
'1.1.1.2'	'PS.lightreaction.photosystem II.PSII polypeptide subunits'	at2g06520	'at2g06520'	'Symbols: PSBX | PSBX (photosystem II subunit X) | chr2:2587729-2588358 REVERSE'	T
'1.1.1.2'	'PS.lightreaction.photosystem II.PSII polypeptide subunits'	at2g28605	'at2g28605'	'Encodes a PsbP domain-OEC23 like protein localized in thylakoid (peripheral-lumenal side). | chr2:12254888-12255837 FORWARD'	T
'1.1.1.2'	'PS.lightreaction.photosystem II.PSII polypeptide subunits'	at2g30570	'at2g30570'	'Symbols: PSBW | PSBW (PHOTOSYSTEM II REACTION CENTER W) | chr2:13019028-13020194 REVERSE'	T
'1.1.1.2'	'PS.lightreaction.photosystem II.PSII polypeptide subunits'	at2g30790	'at2g30790'	'Symbols: PSBP-2 | PSBP-2 (photosystem II subunit P-2); calcium ion binding | chr2:13119047-13120090 REVERSE'	T
'1.1.1.2'	'PS.lightreaction.photosystem II.PSII polypeptide subunits'	at2g39470	'at2g39470'	'Symbols: PPL2 | PPL2 (PsbP-like protein 2); calcium ion binding | chr2:16476216-16477843 FORWARD'	T
'1.1.1.2'	'PS.lightreaction.photosystem II.PSII polypeptide subunits'	at3g01440	'at3g01440'	'oxygen evolving enhancer 3 (PsbQ) family protein | chr3:168435-169618 FORWARD'	T
'1.1.1.2'	'PS.lightreaction.photosystem II.PSII polypeptide subunits'	at3g21055	'at3g21055'	'Symbols: PSBTN | PSBTN (photosystem II subunit T) | chr3:7376635-7377186 REVERSE'	T
'1.1.1.2'	'PS.lightreaction.photosystem II.PSII polypeptide subunits'	at3g50820	'at3g50820'	'Symbols: PSBO2, PSBO-2, OEC33 | PSBO2 (PHOTOSYSTEM II SUBUNIT O-2); oxygen evolving/ poly(U) binding | chr3:18890876-18892426 REVERSE'	T
'1.1.1.2'	'PS.lightreaction.photosystem II.PSII polypeptide subunits'	at3g55330	'at3g55330'	'Symbols: PPL1 | PPL1 (PsbP-like protein 1); calcium ion binding | chr3:20513825-20515351 REVERSE'	T
'1.1.1.2'	'PS.lightreaction.photosystem II.PSII polypeptide subunits'	at3g56650	'at3g56650'	'thylakoid lumenal 20 kDa protein | chr3:20984752-20986131 FORWARD'	T
'1.1.1.2'	'PS.lightreaction.photosystem II.PSII polypeptide subunits'	at4g05180	'at4g05180'	'Symbols: PSBQ, PSBQ-2, PSII-Q | PSBQ-2; calcium ion binding | chr4:2671822-2673243 REVERSE'	T
'1.1.1.2'	'PS.lightreaction.photosystem II.PSII polypeptide subunits'	at4g15510	'at4g15510'	'photosystem II reaction center PsbP family protein | chr4:8860616-8862665 FORWARD'	T
'1.1.1.2'	'PS.lightreaction.photosystem II.PSII polypeptide subunits'	at4g21280	'at4g21280'	'Symbols: PSBQ, PSBQA, PSBQ-1 | oxygen-evolving enhancer protein 3, chloroplast, putative (PSBQ1) (PSBQ) | chr4:11334402-11335773 FORWARD'	T
'1.1.1.2'	'PS.lightreaction.photosystem II.PSII polypeptide subunits'	at4g28660	'at4g28660'	'Symbols: PSB28 | PSB28 (PHOTOSYSTEM II REACTION CENTER PSB28 PROTEIN) | chr4:14149916-14151104 FORWARD'	T
'1.1.1.2'	'PS.lightreaction.photosystem II.PSII polypeptide subunits'	at4g37230	'at4g37230'	'oxygen-evolving enhancer protein, chloroplast, putative / 33 kDa subunit of oxygen evolving system of photosystem II, putative | chr4:17516424-17517587 FORWARD'	T
'1.1.1.2'	'PS.lightreaction.photosystem II.PSII polypeptide subunits'	at5g02120	'at5g02120'	'Symbols: OHP | OHP (ONE HELIX PROTEIN) | chr5:419091-419773 FORWARD'	T
'1.1.1.2'	'PS.lightreaction.photosystem II.PSII polypeptide subunits'	at5g11450	'at5g11450'	'oxygen-evolving complex-related | chr5:3654427-3656555 FORWARD'	T
'1.1.1.2'	'PS.lightreaction.photosystem II.PSII polypeptide subunits'	at5g51545	'at5g51545'	'Symbols: LPA2 | LPA2 (low psii accumulation2) | chr5:20936426-20937413 FORWARD'	T
'1.1.1.2'	'PS.lightreaction.photosystem II.PSII polypeptide subunits'	at5g66570	'at5g66570'	'Symbols: PSBO-1, OEE1, OEE33, OE33, PSBO1, MSP-1 | PSBO1 (PS II OXYGEN-EVOLVING COMPLEX 1); oxygen evolving/ poly(U) binding | chr5:26568653-26570278 FORWARD'	T
'1.1.1.2'	'PS.lightreaction.photosystem II.PSII polypeptide subunits'	atcg00020	'atcg00020'	'Symbols: PSBA | Encodes chlorophyll binding protein D1, a part of the photosystem II reaction center core | chrC:383-1444 REVERSE'	T
'1.1.1.2'	'PS.lightreaction.photosystem II.PSII polypeptide subunits'	atcg00070	'atcg00070'	'Symbols: PSBK | PSII K protein | chrC:7017-7202 FORWARD'	T
'1.1.1.2'	'PS.lightreaction.photosystem II.PSII polypeptide subunits'	atcg00080	'atcg00080'	'Symbols: PSBI | PSII I protein | chrC:7583-7693 FORWARD'	T
'1.1.1.2'	'PS.lightreaction.photosystem II.PSII polypeptide subunits'	atcg00220	'atcg00220'	'Symbols: PSBM | PSII low MW protein | chrC:28707-28811 REVERSE'	T
'1.1.1.2'	'PS.lightreaction.photosystem II.PSII polypeptide subunits'	atcg00270	'atcg00270'	'Symbols: PSBD | PSII D2 protein | chrC:32711-33772 FORWARD'	T
'1.1.1.2'	'PS.lightreaction.photosystem II.PSII polypeptide subunits'	atcg00280	'atcg00280'	'Symbols: PSBC | chloroplast gene encoding a CP43 subunit of the photosystem II reaction center. promoter contains a blue-light responsive element. | chrC:33720-35141 FORWARD'	T
'1.1.1.2'	'PS.lightreaction.photosystem II.PSII polypeptide subunits'	atcg00300	'atcg00300'	'Symbols: YCF9 | encodes PsbZ, which is a subunit of photosystem II. In Chlamydomonas, this protein has been shown to be essential in the interaction between PS II and the light harvesting complex II. | chrC:35751-35939 FORWARD'	T
'1.1.1.2'	'PS.lightreaction.photosystem II.PSII polypeptide subunits'	atcg00550	'atcg00550'	'Symbols: PSBJ | PSII component | chrC:63538-63660 REVERSE'	T
'1.1.1.2'	'PS.lightreaction.photosystem II.PSII polypeptide subunits'	atcg00560	'atcg00560'	'Symbols: PSBL | PSII L protein | chrC:63804-63920 REVERSE'	T
'1.1.1.2'	'PS.lightreaction.photosystem II.PSII polypeptide subunits'	atcg00570	'atcg00570'	'Symbols: PSBF | PSII cytochrome b559 | chrC:63942-64061 REVERSE'	T
'1.1.1.2'	'PS.lightreaction.photosystem II.PSII polypeptide subunits'	atcg00580	'atcg00580'	'Symbols: PSBE | PSII cytochrome b559. There have been many speculations about the function of Cyt b559, but the most favored at present is that it plays a protective role by acting as an electron acceptor or electron donor under conditions when electron flow through PSII is not optimized. | chrC:64071-64322 REVERSE'	T
'1.1.1.2'	'PS.lightreaction.photosystem II.PSII polypeptide subunits'	atcg00680	'atcg00680'	'Symbols: PSBB | encodes for CP47, subunit of the photosystem II reaction center. | chrC:72371-73897 FORWARD'	T
'1.1.1.2'	'PS.lightreaction.photosystem II.PSII polypeptide subunits'	atcg00690	'atcg00690'	'Symbols: PSBT, PSBTC | Encodes photosystem II 5 kD protein subunit PSII-T. This is a plastid-encoded gene (PsbTc) which also has a nuclear-encoded paralog (PsbTn). | chrC:74082-74183 FORWARD'	T
'1.1.1.2'	'PS.lightreaction.photosystem II.PSII polypeptide subunits'	atcg00700	'atcg00700'	'Symbols: PSBN | PSII low MW protein | chrC:74249-74380 REVERSE'	T
'1.1.1.2'	'PS.lightreaction.photosystem II.PSII polypeptide subunits'	atcg00710	'atcg00710'	'Symbols: PSBH | Encodes a 8 kD phosphoprotein that is a component of the photosystem II oxygen evolving core. Its exact molecular function has not been determined but it may play a role in mediating electron transfer between the secondary quinone acceptors, QA and QB, associated with the acceptor side of PSII. | chrC:74485-74706 FORWARD'	T
'1.1.1.3'	'PS.lightreaction.photosystem II.biogenesis'	at5g23120	'at5g23120'	'Symbols: HCF136 | HCF136; protein binding | chr5:7778121-7780628 FORWARD'	T
'1.1.2'	'PS.lightreaction.photosystem I'	at3g21740	'at3g21740'	'Symbols: APO4 | APO4 (ACCUMULATION OF PHOTOSYSTEM ONE 4) | chr3:7662361-7664010 REVERSE'	T
'1.1.2.1'	'PS.lightreaction.photosystem I.LHC-I'	at1g19150	'at1g19150'	'Symbols: LHCA6, LHCA2*1 | LHCA6; chlorophyll binding | chr1:6612749-6613972 FORWARD'	T
'1.1.2.1'	'PS.lightreaction.photosystem I.LHC-I'	at1g34000	'at1g34000'	'Symbols: OHP2 | OHP2 (ONE-HELIX PROTEIN 2) | chr1:12357910-12358966 REVERSE'	T
'1.1.2.1'	'PS.lightreaction.photosystem I.LHC-I'	at1g45474	'at1g45474'	'Symbols: LHCA5 | LHCA5; pigment binding | chr1:17179302-17180530 FORWARD'	T
'1.1.2.1'	'PS.lightreaction.photosystem I.LHC-I'	at1g61520	'at1g61520'	'Symbols: LHCA3 | LHCA3; chlorophyll binding | chr1:22700010-22701383 FORWARD'	T
'1.1.2.1'	'PS.lightreaction.photosystem I.LHC-I'	at3g47470	'at3g47470'	'Symbols: LHCA4, CAB4 | LHCA4 (LIGHT-HARVESTING CHLOROPHYLL-PROTEIN COMPLEX I SUBUNIT A4); chlorophyll binding | chr3:17493372-17495033 REVERSE'	T
'1.1.2.1'	'PS.lightreaction.photosystem I.LHC-I'	at3g54890	'at3g54890'	'Symbols: LHCA1 | LHCA1; chlorophyll binding | chr3:20339504-20341103 REVERSE'	T
'1.1.2.1'	'PS.lightreaction.photosystem I.LHC-I'	at3g61470	'at3g61470'	'Symbols: LHCA2 | LHCA2; chlorophyll binding | chr3:22745653-22747282 FORWARD'	T
'1.1.2.1'	'PS.lightreaction.photosystem I.LHC-I'	at5g28450	'at5g28450'	'chlorophyll A-B binding protein, chloroplast, putative / LHCI type II CAB, putative | chr5:10372938-10374190 REVERSE'	T
'1.1.2.2'	'PS.lightreaction.photosystem I.PSI polypeptide subunits'	at1g03130	'at1g03130'	'Symbols: PSAD-2 | PSAD-2 (photosystem I subunit D-2) | chr1:753307-754198 REVERSE'	T
'1.1.2.2'	'PS.lightreaction.photosystem I.PSI polypeptide subunits'	at1g08380	'at1g08380'	'Symbols: PSAO | PSAO (photosystem I subunit O) | chr1:2640813-2641828 REVERSE'	T
'1.1.2.2'	'PS.lightreaction.photosystem I.PSI polypeptide subunits'	at1g30380	'at1g30380'	'Symbols: PSAK | PSAK (photosystem I subunit K) | chr1:10722197-10723247 FORWARD'	T
'1.1.2.2'	'PS.lightreaction.photosystem I.PSI polypeptide subunits'	at1g31330	'at1g31330'	'Symbols: PSAF | PSAF (photosystem I subunit F) | chr1:11214824-11216037 REVERSE'	T
'1.1.2.2'	'PS.lightreaction.photosystem I.PSI polypeptide subunits'	at1g52230	'at1g52230'	'Symbols: PSAH2, PSAH-2, PSI-H | PSAH2 (PHOTOSYSTEM I SUBUNIT H2) | chr1:19454836-19455668 FORWARD'	T
'1.1.2.2'	'PS.lightreaction.photosystem I.PSI polypeptide subunits'	at1g55670	'at1g55670'	'Symbols: PSAG | PSAG (PHOTOSYSTEM I SUBUNIT G) | chr1:20802670-20803449 REVERSE'	T
'1.1.2.2'	'PS.lightreaction.photosystem I.PSI polypeptide subunits'	at2g20260	'at2g20260'	'Symbols: PSAE-2 | PSAE-2 (photosystem I subunit E-2); catalytic | chr2:8736734-8737767 FORWARD'	T
'1.1.2.2'	'PS.lightreaction.photosystem I.PSI polypeptide subunits'	at2g46820	'at2g46820'	'Symbols: PTAC8, TMP14, PSAP, PSI-P | PSI-P (PHOTOSYSTEM I P SUBUNIT); DNA binding | chr2:19243589-19245141 FORWARD'	T
'1.1.2.2'	'PS.lightreaction.photosystem I.PSI polypeptide subunits'	at3g16140	'at3g16140'	'Symbols: PSAH-1 | PSAH-1 (photosystem I subunit H-1) | chr3:5468509-5469481 REVERSE'	T
'1.1.2.2'	'PS.lightreaction.photosystem I.PSI polypeptide subunits'	at4g02770	'at4g02770'	'Symbols: PSAD-1 | PSAD-1 (photosystem I subunit D-1) | chr4:1229111-1229945 REVERSE'	T
'1.1.2.2'	'PS.lightreaction.photosystem I.PSI polypeptide subunits'	at4g12800	'at4g12800'	'Symbols: PSAL | PSAL (photosystem I subunit L) | chr4:7521322-7522670 FORWARD'	T
'1.1.2.2'	'PS.lightreaction.photosystem I.PSI polypeptide subunits'	at4g28750	'at4g28750'	'Symbols: PSAE-1 | PSAE-1 (PSA E1 KNOCKOUT); catalytic | chr4:14202758-14203961 REVERSE'	T
'1.1.2.2'	'PS.lightreaction.photosystem I.PSI polypeptide subunits'	at5g64040	'at5g64040'	'Symbols: PSAN | PSAN; calmodulin binding | chr5:25628588-25629615 REVERSE'	T
'1.1.2.2'	'PS.lightreaction.photosystem I.PSI polypeptide subunits'	atcg00340	'atcg00340'	'Symbols: PSAB | Encodes the D1 subunit of photosystem I and II reaction centers. | chrC:37375-39579 REVERSE'	T
'1.1.2.2'	'PS.lightreaction.photosystem I.PSI polypeptide subunits'	atcg00350	'atcg00350'	'Symbols: PSAA | Encodes psaA protein comprising the reaction center for photosystem I along with psaB protein; hydrophobic protein encoded by the chloroplast genome. | chrC:39605-41857 REVERSE'	T
'1.1.2.2'	'PS.lightreaction.photosystem I.PSI polypeptide subunits'	atcg00510	'atcg00510'	'Symbols: PSAI | Encodes subunit I of photosystem I. | chrC:59247-59360 FORWARD'	T
'1.1.2.2'	'PS.lightreaction.photosystem I.PSI polypeptide subunits'	atcg00630	'atcg00630'	'Symbols: PSAJ | Encodes subunit J of photosystem I. | chrC:66929-67063 FORWARD'	T
'1.1.2.2'	'PS.lightreaction.photosystem I.PSI polypeptide subunits'	atcg01060	'atcg01060'	'Symbols: PSAC | Encodes the PsaC subunit of photosystem I. | chrC:117318-117563 REVERSE'	T
'1.1.3'	'PS.lightreaction.cytochrome b6/f'	at2g26500	'at2g26500'	'cytochrome b6f complex subunit (petM), putative | chr2:11270218-11270874 FORWARD'	T
'1.1.3'	'PS.lightreaction.cytochrome b6/f'	at4g03280	'at4g03280'	'Symbols: PETC, PGR1 | PETC (PHOTOSYNTHETIC ELECTRON TRANSFER C); electron transporter, transferring electrons from cytochrome b6/f complex of photosystem II | chr4:1440146-1441863 FORWARD'	T
'1.1.3'	'PS.lightreaction.cytochrome b6/f'	at5g36120	'at5g36120'	'Symbols: CCB3 | CCB3 (COFACTOR ASSEMBLY, COMPLEX C (B6F),) | chr5:14198587-14199243 REVERSE'	T
'1.1.3'	'PS.lightreaction.cytochrome b6/f'	atcg00210	'atcg00210'	'Symbols: YCF6 | hypothetical protein | chrC:28089-28178 FORWARD'	T
'1.1.3'	'PS.lightreaction.cytochrome b6/f'	atcg00590	'atcg00590'	'Symbols: ORF31 | hypothetical protein | chrC:65712-65807 FORWARD'	T
'1.1.3'	'PS.lightreaction.cytochrome b6/f'	atcg00600	'atcg00600'	'Symbols: PETG | Cytochrome b6-f complex, subunit V. Disruption of homologous gene in Chlamydomonas results in disruption of cytochrome b6-f complex. | chrC:65998-66111 FORWARD'	T
'1.1.3.2'	'PS.lightreaction.cytochrome b6/f.subunit 4 (PETD)'	atcg00730	'atcg00730'	'Symbols: PETD | A chloroplast gene encoding subunit IV of the cytochrome b6/f complex | chrC:76481-77672 FORWARD'	T
'1.1.3.3'	'PS.lightreaction.cytochrome b6/f.cytochrome b6 (CYB6)'	at1g33785	'at1g33785'	'Cytochrome B6, pseudogene, similar to Cytochrome B6. (Mouse-ear cress) {Arabidopsis thaliana}; blastp match of 61% identity and 7.1e-17 P-value to GP|2959637|gb|AAC05628.1||AF001491 cytochrome b6 {Prochlorococcus marinus str. MIT 9303} | chr1:12255360-12256256 REVERSE'	T
'1.1.3.3'	'PS.lightreaction.cytochrome b6/f.cytochrome b6 (CYB6)'	atcg00720	'atcg00720'	'Symbols: PETB | Encodes the cytochrome b(6) subunit of the cytochrome b6f complex. | chrC:74841-76292 FORWARD'	T
'1.1.3.4'	'PS.lightreaction.cytochrome b6/f.apocytochrome f (CYF)'	atcg00540	'atcg00540'	'Symbols: PETA | Encodes cytochrome f apoprotein; involved in photosynthetic electron transport chain; encoded by the chloroplast genome and is transcriptionally repressed by a nuclear gene HCF2. | chrC:61657-62619 FORWARD'	T
'1.1.4'	'PS.lightreaction.ATP synthase'	at2g31040	'at2g31040'	'ATP synthase protein I -related | chr2:13208906-13211085 REVERSE'	T
'1.1.4.1'	'PS.lightreaction.ATP synthase.alpha subunit'	atcg00120	'atcg00120'	'Symbols: ATPA | Encodes the ATPase alpha subunit, which is a subunit of ATP synthase and part of the CF1 portion which catalyzes the conversion of ADP to ATP using the proton motive force. This complex is located in the thylakoid membrane of the chloroplast. | chrC:9938-11461 REVERSE'	T
'1.1.4.2'	'PS.lightreaction.ATP synthase.beta subunit'	atcg00480	'atcg00480'	'Symbols: ATPB | chloroplast-encoded gene for beta subunit of ATP synthase | chrC:52660-54156 REVERSE'	T
'1.1.4.3'	'PS.lightreaction.ATP synthase.epsilon chain'	atcg00470	'atcg00470'	'Symbols: ATPE | ATPase epsilon subunit | chrC:52265-52663 REVERSE'	T
'1.1.4.4'	'PS.lightreaction.ATP synthase.gamma chain'	at1g15700	'at1g15700'	'Symbols: ATPC2 | ATPC2; enzyme regulator | chr1:5402569-5403818 REVERSE'	T
'1.1.4.4'	'PS.lightreaction.ATP synthase.gamma chain'	at4g04640	'at4g04640'	'Symbols: ATPC1 | ATPC1; enzyme regulator | chr4:2350498-2352018 REVERSE'	T
'1.1.4.5'	'PS.lightreaction.ATP synthase.subunit C'	atcg00140	'atcg00140'	'Symbols: ATPH | ATPase III subunit | chrC:13262-13507 REVERSE'	T
'1.1.4.6'	'PS.lightreaction.ATP synthase.chloroplastic subunit a'	atcg00150	'atcg00150'	'Symbols: ATPI | Encodes a subunit of ATPase complex CF0, which is a proton channel that supplies the proton motive force to drive ATP synthesis by CF1 portion of the complex. | chrC:14021-14770 REVERSE'	T
'1.1.4.7'	'PS.lightreaction.ATP synthase.delta chain'	at4g00895	'at4g00895'	'ATP synthase delta chain-related | chr4:381788-382643 FORWARD'	T
'1.1.4.7'	'PS.lightreaction.ATP synthase.delta chain'	at4g09650	'at4g09650'	'Symbols: ATPD | ATPD (ATP SYNTHASE DELTA-SUBUNIT GENE); hydrogen ion transporting ATP synthase, rotational mechanism / proton-transporting ATPase, rotational mechanism | chr4:6100743-6101708 FORWARD'	T
'1.1.4.8'	'PS.lightreaction.ATP synthase.subunit B (ATPF)'	atcg00130	'atcg00130'	'Symbols: ATPF | ATPase F subunit. | chrC:11529-12798 REVERSE'	T
'1.1.4.9'	'PS.lightreaction.ATP synthase.subunit B_ (ATPX)'	at4g32260	'at4g32260'	'ATP synthase family | chr4:15573636-15574737 REVERSE'	T
'1.1.5'	'PS.lightreaction.other electron carrier (ox/red)'	at5g45040	'at5g45040'	'cytochrome c6 (ATC6) | chr5:18175371-18176888 REVERSE'	T
'1.1.5.1'	'PS.lightreaction.other electron carrier (ox/red).plastocyanin'	at1g20340	'at1g20340'	'Symbols: DRT112, PETE2 | DRT112; copper ion binding / electron carrier | chr1:7042429-7043363 REVERSE'	T
'1.1.5.1'	'PS.lightreaction.other electron carrier (ox/red).plastocyanin'	at1g76100	'at1g76100'	'Symbols: PETE1 | PETE1 (PLASTOCYANIN 1); copper ion binding / electron carrier | chr1:28553987-28554768 REVERSE'	T
'1.1.5.2'	'PS.lightreaction.other electron carrier (ox/red).ferredoxin'	at1g02180	'at1g02180'	'ferredoxin-related | chr1:413522-414645 REVERSE'	T
'1.1.5.2'	'PS.lightreaction.other electron carrier (ox/red).ferredoxin'	at1g10960	'at1g10960'	'Symbols: ATFD1 | ATFD1 (FERREDOXIN 1); 2 iron, 2 sulfur cluster binding / electron carrier/ iron-sulfur cluster binding | chr1:3664386-3665039 FORWARD'	T
'1.1.5.2'	'PS.lightreaction.other electron carrier (ox/red).ferredoxin'	at1g60950	'at1g60950'	'Symbols: FED A, ATFD2 | FED A; 2 iron, 2 sulfur cluster binding / electron carrier/ iron-sulfur cluster binding | chr1:22444520-22445161 FORWARD'	T
'1.1.5.2'	'PS.lightreaction.other electron carrier (ox/red).ferredoxin'	at3g16250	'at3g16250'	'Symbols: NDF4 | NDF4 (NDH-DEPENDENT CYCLIC ELECTRON FLOW 1); electron carrier/ iron-sulfur cluster binding | chr3:5506931-5508414 REVERSE'	T
'1.1.5.2'	'PS.lightreaction.other electron carrier (ox/red).ferredoxin'	at4g32590	'at4g32590'	'ferredoxin-related | chr4:15721324-15722869 FORWARD'	T
'1.1.5.2'	'PS.lightreaction.other electron carrier (ox/red).ferredoxin'	at5g07950	'at5g07950'	'unknown protein | chr5:2540284-2542136 REVERSE'	T
'1.1.5.3'	'PS.lightreaction.other electron carrier (ox/red).ferredoxin reductase'	at1g20020	'at1g20020'	'Symbols: ATLFNR2, FNR2 | FNR2 (FERREDOXIN-NADP(+)-OXIDOREDUCTASE 2); NADPH dehydrogenase/ oxidoreductase/ poly(U) binding | chr1:6942717-6945018 FORWARD'	T
'1.1.5.3'	'PS.lightreaction.other electron carrier (ox/red).ferredoxin reductase'	at4g32360	'at4g32360'	'NADP adrenodoxin-like ferredoxin reductase | chr4:15621301-15624923 FORWARD'	T
'1.1.5.3'	'PS.lightreaction.other electron carrier (ox/red).ferredoxin reductase'	at5g66190	'at5g66190'	'Symbols: ATLFNR1, FNR1 | FNR1 (FERREDOXIN-NADP(+)-OXIDOREDUCTASE 1); NADPH dehydrogenase/ electron transporter, transferring electrons within the cyclic electron transport pathway of photosynthesis/ electron transporter, transferring electrons within the noncyclic electron transp | chr5:26450964-26453199 REVERSE'	T
'1.1.5.4'	'PS.lightreaction.other electron carrier (ox/red).ferredoxin oxireductase'	at1g15140	'at1g15140'	'oxidoreductase NAD-binding domain-containing protein | chr1:5210206-5212349 REVERSE'	T
'1.1.5.4'	'PS.lightreaction.other electron carrier (ox/red).ferredoxin oxireductase'	at3g09150	'at3g09150'	'Symbols: HY2, GUN3 | HY2 (ELONGATED HYPOCOTYL 2); phytochromobilin:ferredoxin oxidoreductase | chr3:2803528-2805564 FORWARD'	T
'1.1.6'	'PS.lightreaction.NADH DH'	at1g70760	'at1g70760'	'Symbols: CRR23 | CRR23 ((chlororespiratory reduction 23) | chr1:26687230-26688384 FORWARD'	T
'1.1.6'	'PS.lightreaction.NADH DH'	at1g74880	'at1g74880'	'Symbols: NDH-O | NDH-O (NAD(P)H:plastoquinone dehydrogenase complex subunit O) | chr1:28129858-28131077 REVERSE'	T
'1.1.6'	'PS.lightreaction.NADH DH'	at2g01590	'at2g01590'	'Symbols: CRR3 | CRR3 (CHLORORESPIRATORY REDUCTION 3) | chr2:266630-267798 FORWARD'	T
'1.1.6'	'PS.lightreaction.NADH DH'	at4g37920	'at4g37920'	'unknown protein | chr4:17828433-17830465 REVERSE'	T
'1.1.6'	'PS.lightreaction.NADH DH'	at4g37925	'at4g37925'	'Symbols: NDH-M | NDH-M (subunit NDH-M of NAD(P)H:plastoquinone dehydrogenase complex) | chr4:17830562-17831554 REVERSE'	T
'1.1.6'	'PS.lightreaction.NADH DH'	at5g58260	'at5g58260'	'Encodes subunit NDH-N of NAD(P)H:plastoquinone dehydrogenase complex (Ndh complex) present in the thylakoid membrane of chloroplasts. This subunit is thought to be required for Ndh complex assembly. | chr5:23560876-23561944 REVERSE'	T
'1.1.6'	'PS.lightreaction.NADH DH'	atcg00420	'atcg00420'	'Symbols: NDHJ | Encodes NADH dehydrogenase subunit J. Its transcription is increased upon sulfur depletion. | chrC:48677-49153 REVERSE'	T
'1.1.6'	'PS.lightreaction.NADH DH'	atcg00430	'atcg00430'	'Symbols: PSBG | Encodes a protein which was originally thought to be part of photosystem II but its wheat homolog was later shown to encode for subunit K of NADH dehydrogenase. | chrC:49257-49934 REVERSE'	T
'1.1.6'	'PS.lightreaction.NADH DH'	atcg00440	'atcg00440'	'Symbols: NDHC | Encodes NADH dehydrogenase D3 subunit of the chloroplast NAD(P)H dehydrogenase complex | chrC:50001-50363 REVERSE'	T
'1.1.6'	'PS.lightreaction.NADH DH'	atcg01010	'atcg01010'	'Symbols: NDHF | Chloroplast encoded NADH dehydrogenase unit. | chrC:110398-112638 REVERSE'	T
'1.1.6'	'PS.lightreaction.NADH DH'	atcg01050	'atcg01050'	'Symbols: NDHD | Represents a plastid-encoded subunit of a NAD(P)H dehydrogenase complex. Its mRNA is edited at four positions. Translation data is not available for this gene. | chrC:115665-117185 REVERSE'	T
'1.1.6'	'PS.lightreaction.NADH DH'	atcg01080	'atcg01080'	'Symbols: NDHG | NADH dehydrogenase ND6 | chrC:118377-118907 REVERSE'	T
'1.1.30'	'PS.lightreaction.state transition'	at1g68830	'at1g68830'	'Symbols: STN7 | STN7 (Stt7 homolog STN7); kinase/ protein kinase | chr1:25872445-25875550 REVERSE'	T
'1.1.30'	'PS.lightreaction.state transition'	at4g01330	'at4g01330'	'ATP binding / kinase/ protein kinase/ protein serine/threonine kinase/ protein tyrosine kinase | chr4:550420-552941 FORWARD'	T
'1.1.30'	'PS.lightreaction.state transition'	at4g02630	'at4g02630'	'protein kinase family protein | chr4:1151613-1153356 FORWARD'	T
'1.1.40'	'PS.lightreaction.cyclic electron flow-chlororespiration'	at1g64770	'at1g64770'	'Symbols: NDF2 | NDF2 (NDH-DEPENDENT CYCLIC ELECTRON FLOW 1); carbohydrate binding / catalytic | chr1:24057439-24059561 FORWARD'	T
'1.1.40'	'PS.lightreaction.cyclic electron flow-chlororespiration'	at2g05620	'at2g05620'	'Symbols: PGR5 | PGR5 (proton gradient regulation 5); electron carrier | chr2:2081009-2081858 REVERSE'	T
'1.1.40'	'PS.lightreaction.cyclic electron flow-chlororespiration'	at3g15840	'at3g15840'	'Symbols: PIFI | PIFI (post-illumination chlorophyll fluorescence increase) | chr3:5356638-5358500 REVERSE'	T
'1.1.40'	'PS.lightreaction.cyclic electron flow-chlororespiration'	at4g11960	'at4g11960'	'Symbols: PGRL1B | PGRL1B (PGR5-Like B) | chr4:7174886-7177840 REVERSE'	T
'1.1.40'	'PS.lightreaction.cyclic electron flow-chlororespiration'	at4g22260	'at4g22260'	'Symbols: IM, IM1 | IM (IMMUTANS); alternative oxidase | chr4:11769754-11772516 REVERSE'	T
'1.1.40'	'PS.lightreaction.cyclic electron flow-chlororespiration'	at4g22890	'at4g22890'	'Symbols: PGR5-LIKE A | PGR5-LIKE A | chr4:12006986-12009520 FORWARD'	T
'1.1.40'	'PS.lightreaction.cyclic electron flow-chlororespiration'	atcg00890	'atcg00890'	'Symbols: NDHB.1 | NADH dehydrogenase ND2 | chrC:94941-96795 REVERSE'	T
'1.1.40'	'PS.lightreaction.cyclic electron flow-chlororespiration'	atcg01070	'atcg01070'	'Symbols: NDHE | NADH dehydrogenase ND4L | chrC:117804-118109 REVERSE'	T
'1.1.40'	'PS.lightreaction.cyclic electron flow-chlororespiration'	atcg01090	'atcg01090'	'Symbols: NDHI | Encodes subunit of the chloroplast NAD(P)H dehydrogenase complex | chrC:119244-119762 REVERSE'	T
'1.1.40'	'PS.lightreaction.cyclic electron flow-chlororespiration'	atcg01100	'atcg01100'	'Symbols: NDHA | NADH dehydrogenase ND1 | chrC:119847-122009 REVERSE'	T
'1.1.40'	'PS.lightreaction.cyclic electron flow-chlororespiration'	atcg01110	'atcg01110'	'Symbols: NDHH | Encodes the 49KDa plastid NAD(P)H dehydrogenase subunit H protein. Its transcription is regulated by an ndhF-specific plastid sigma factor, SIG4. | chrC:122011-123192 REVERSE'	T
'1.1.40'	'PS.lightreaction.cyclic electron flow-chlororespiration'	atcg01250	'atcg01250'	'Symbols: NDHB.2 | NADH dehydrogenase ND2 | chrC:141854-143708 FORWARD'	T
'1.1.1001'	'PS.lightreaction'	phytol'	'phytol'	'PS.lightreaction, chlorophyll'	M
'1.1.1002'	'PS.lightreaction.binding proteins.Chlorophyll a'	chlorophy	'chlorophyll a'	'PS.lightreaction, chlorophyll'	M
'1.1.1003'	'PS.lightreaction.binding proteins.Chlorophyll b'	chlorophy	'chlorophyll b'	'PS.lightreaction, chlorophyll'	M
'1.1.1004'	'PS.lightreaction.PS II.PQ'	decyl-pla	'decyl-plastoquinone'	'PS.lightreaction'	M
'1.2'	'PS.photorespiration'	at4g17360	'at4g17360'	'formyltetrahydrofolate deformylase/ hydroxymethyl-, formyl- and related transferase/ methyltransferase | chr4:9703547-9705468 REVERSE'	T
'1.2'	'PS.photorespiration'	at5g47435	'at5g47435'	'formyltetrahydrofolate deformylase, putative | chr5:19241703-19243988 FORWARD'	T
'1.2.1'	'PS.photorespiration.phosphoglycolate phosphatase'	at5g36700	'at5g36700'	'Symbols: ATPGLP1, PGLP1 | PGLP1 (2-PHOSPHOGLYCOLATE PHOSPHATASE 1); phosphoglycolate phosphatase | chr5:14421635-14424490 REVERSE'	T
'1.2.2'	'PS.photorespiration.glycolate oxydase'	at3g14130	'at3g14130'	'(S)-2-hydroxy-acid oxidase, peroxisomal, putative / glycolate oxidase, putative / short chain alpha-hydroxy acid oxidase, putative | chr3:4685646-4688309 REVERSE'	T
'1.2.2'	'PS.photorespiration.glycolate oxydase'	at3g14150	'at3g14150'	'(S)-2-hydroxy-acid oxidase, peroxisomal, putative / glycolate oxidase, putative / short chain alpha-hydroxy acid oxidase, putative | chr3:4690450-4693001 REVERSE'	T
'1.2.2'	'PS.photorespiration.glycolate oxydase'	at3g14415	'at3g14415'	'(S)-2-hydroxy-acid oxidase, peroxisomal, putative / glycolate oxidase, putative / short chain alpha-hydroxy acid oxidase, putative | chr3:4818298-4821006 FORWARD'	T
'1.2.2'	'PS.photorespiration.glycolate oxydase'	at3g14420	'at3g14420'	'(S)-2-hydroxy-acid oxidase, peroxisomal, putative / glycolate oxidase, putative / short chain alpha-hydroxy acid oxidase, putative | chr3:4821523-4824178 FORWARD'	T
'1.2.2'	'PS.photorespiration.glycolate oxydase'	at4g18360	'at4g18360'	'(S)-2-hydroxy-acid oxidase, peroxisomal, putative / glycolate oxidase, putative / short chain alpha-hydroxy acid oxidase, putative | chr4:10145919-10148682 REVERSE'	T
'1.2.3'	'PS.photorespiration.aminotransferases peroxisomal'	at1g70580	'at1g70580'	'Symbols: AOAT2, GGT2 | AOAT2 (ALANINE-2-OXOGLUTARATE AMINOTRANSFERASE 2); L-alanine:2-oxoglutarate aminotransferase/ glycine:2-oxoglutarate aminotransferase | chr1:26612719-26616069 FORWARD'	T
'1.2.3'	'PS.photorespiration.aminotransferases peroxisomal'	at2g13360	'at2g13360'	'Symbols: AGT, AGT1 | AGT (ALANINE:GLYOXYLATE AMINOTRANSFERASE); alanine-glyoxylate transaminase/ serine-glyoxylate transaminase/ serine-pyruvate transaminase | chr2:5539240-5541358 REVERSE'	T
'1.2.4'	'PS.photorespiration.glycine cleavage'		''	''
'1.2.4.1'	'PS.photorespiration.glycine cleavage.P subunit'	at2g26080	'at2g26080'	'Symbols: AtGLDP2 | AtGLDP2 (Arabidopsis thaliana glycine decarboxylase P-protein 2); ATP binding / glycine dehydrogenase (decarboxylating) | chr2:11109003-11113828 REVERSE'	T
'1.2.4.1'	'PS.photorespiration.glycine cleavage.P subunit'	at4g33010	'at4g33010'	'Symbols: AtGLDP1 | AtGLDP1 (Arabidopsis thaliana glycine decarboxylase P-protein 1); catalytic/ glycine dehydrogenase (decarboxylating)/ pyridoxal phosphate binding | chr4:15926670-15931332 REVERSE'	T
'1.2.4.2'	'PS.photorespiration.glycine cleavage.T subunit'	at1g11860	'at1g11860'	'aminomethyltransferase, putative | chr1:4001280-4003442 FORWARD'	T
'1.2.4.4'	'PS.photorespiration.glycine cleavage.H protein'	at1g32470	'at1g32470'	'glycine cleavage system H protein, mitochondrial, putative | chr1:11739304-11740361 REVERSE'	T
'1.2.4.4'	'PS.photorespiration.glycine cleavage.H protein'	at2g35120	'at2g35120'	'glycine cleavage system H protein, mitochondrial, putative | chr2:14805639-14807369 REVERSE'	T
'1.2.4.4'	'PS.photorespiration.glycine cleavage.H protein'	at2g35370	'at2g35370'	'Symbols: GDCH | GDCH; glycine dehydrogenase (decarboxylating) | chr2:14891102-14892218 FORWARD'	T
'1.2.5'	'PS.photorespiration.serine hydroxymethyltransferase'	at4g32520	'at4g32520'	'Symbols: SHM3 | SHM3 (SERINE HYDROXYMETHYLTRANSFERASE 3); catalytic/ glycine hydroxymethyltransferase/ pyridoxal phosphate binding | chr4:15689464-15692857 REVERSE'	T
'1.2.6'	'PS.photorespiration.hydroxypyruvate reductase'	at1g12550	'at1g12550'	'oxidoreductase family protein | chr1:4274594-4275981 FORWARD'	T
'1.2.6'	'PS.photorespiration.hydroxypyruvate reductase'	at1g68010	'at1g68010'	'Symbols: HPR | HPR; glycerate dehydrogenase/ poly(U) binding | chr1:25493218-25495988 FORWARD'	T
'1.2.6'	'PS.photorespiration.hydroxypyruvate reductase'	at1g79870	'at1g79870'	'oxidoreductase family protein | chr1:30044746-30046027 FORWARD'	T
'1.2.6'	'PS.photorespiration.hydroxypyruvate reductase'	at2g45630	'at2g45630'	'oxidoreductase family protein | chr2:18796000-18797089 FORWARD'	T
'1.2.7'	'PS.photorespiration.glycerate kinase'	at1g80380	'at1g80380'	'phosphoribulokinase/uridine kinase-related | chr1:30217219-30220004 FORWARD'	T
'1.2.1001'	'PS.photorespiration.glycerate'	glycerate	'glycerate'	'PS.photorepiration; lipid metabolism; amino acid degradation.serine; amino acid degradation.glycine; gluconeogenese/ glyoxylate cycle; TCA / org transformation'	M
'1.2.1002'	'PS.photorepiration.glycolate'	glycolate	'glycolate'	'PS.photorepiration'	M
'1.2.1003'	'PS.photorepiration.glycine'	glycine'	'glycine'	'PS.photorepiration; amino acid synthesis.serine; amino acid synthesis.glycine; amino acid degradation.glycine; redox regulation; nucleotide metabolism.synthesis; C1-metabolism'	M
'1.2.1004'	'PS.photorepiration.serine'	serine'	'serine'	'PS.photorepiration; lipid metabolism; amino acid degradation.homoserine; amino acid synthesis.serine; amino acid degradation.serine; amino acid degradation.methionine; S-assimilation'	M
'1.2.1005'	'PS.photorepiration.glyoxylate'	glyoxylat	'glyoxylate'	'PS.photorepiration'	M
'1.2.1006'	'PS.photorepiration.hydroxypyruvate'	hydroxypy	'hydroxypyruvate'	'PS.photorepiration'	M
'1.3'	'PS.calvin cycle'	at2g47400	'at2g47400'	'Symbols: CP12-1, CP12 | CP12-1 | chr2:19446854-19447438 FORWARD'	T
'1.3'	'PS.calvin cycle'	at3g62410	'at3g62410'	'Symbols: CP12-2, CP12 | CP12-2; protein binding | chr3:23090944-23091566 FORWARD'	T
'1.3.1'	'PS.calvin cycle.rubisco large subunit'	atcg00490	'atcg00490'	'Symbols: RBCL | large subunit of RUBISCO. Protein is tyrosine-phosphorylated and its phosphorylation state is modulated in response to ABA in Arabidopsis thaliana seeds. | chrC:54958-56397 FORWARD'	T
'1.3.2'	'PS.calvin cycle.rubisco small subunit'	at1g67090	'at1g67090'	'Symbols: RBCS1A | RBCS1A (RIBULOSE BISPHOSPHATE CARBOXYLASE SMALL CHAIN 1A); copper ion binding / ribulose-bisphosphate carboxylase | chr1:25048158-25049424 REVERSE'	T
'1.3.2'	'PS.calvin cycle.rubisco small subunit'	at5g38410	'at5g38410'	'ribulose bisphosphate carboxylase small chain 3B / RuBisCO small subunit 3B (RBCS-3B) (ATS3B) | chr5:15377173-15378416 REVERSE'	T
'1.3.2'	'PS.calvin cycle.rubisco small subunit'	at5g38420	'at5g38420'	'ribulose bisphosphate carboxylase small chain 2B / RuBisCO small subunit 2B (RBCS-2B) (ATS2B) | chr5:15380945-15382035 REVERSE'	T
'1.3.2'	'PS.calvin cycle.rubisco small subunit'	at5g38430	'at5g38430'	'ribulose bisphosphate carboxylase small chain 1B / RuBisCO small subunit 1B (RBCS-1B) (ATS1B) | chr5:15384117-15385247 REVERSE'	T
'1.3.3'	'PS.calvin cycle.phosphoglycerate kinase'	at1g56190	'at1g56190'	'phosphoglycerate kinase, putative | chr1:21028238-21030649 FORWARD'	T
'1.3.3'	'PS.calvin cycle.phosphoglycerate kinase'	at3g12780	'at3g12780'	'Symbols: PGK1 | PGK1 (PHOSPHOGLYCERATE KINASE 1); phosphoglycerate kinase | chr3:4060971-4063306 REVERSE'	T
'1.3.4'	'PS.calvin cycle.GAP'	at1g12900	'at1g12900'	'Symbols: GAPA-2 | GAPA-2 (GLYCERALDEHYDE 3-PHOSPHATE DEHYDROGENASE A SUBUNIT 2); NAD or NADH binding / binding / catalytic/ glyceraldehyde-3-phosphate dehydrogenase (phosphorylating)/ glyceraldehyde-3-phosphate dehydrogenase | chr1:4392450-4394400 REVERSE'	T
'1.3.4'	'PS.calvin cycle.GAP'	at1g42970	'at1g42970'	'Symbols: GAPB | GAPB (GLYCERALDEHYDE-3-PHOSPHATE DEHYDROGENASE B SUBUNIT); glyceraldehyde-3-phosphate dehydrogenase (NADP+)/ glyceraldehyde-3-phosphate dehydrogenase | chr1:16127381-16129843 FORWARD'	T
'1.3.4'	'PS.calvin cycle.GAP'	at3g26650	'at3g26650'	'Symbols: GAPA, GAPA-1 | GAPA (GLYCERALDEHYDE 3-PHOSPHATE DEHYDROGENASE A SUBUNIT); glyceraldehyde-3-phosphate dehydrogenase/ protein binding | chr3:9795071-9797045 FORWARD'	T
'1.3.5'	'PS.calvin cycle.TPI'	at2g21170	'at2g21170'	'Symbols: TIM | TIM (TRIOSEPHOSPHATE ISOMERASE); catalytic/ triose-phosphate isomerase | chr2:9070754-9073233 REVERSE'	T
'1.3.6'	'PS.calvin cycle.aldolase'	at2g01140	'at2g01140'	'fructose-bisphosphate aldolase, putative | chr2:94811-96655 REVERSE'	T
'1.3.6'	'PS.calvin cycle.aldolase'	at2g21330	'at2g21330'	'fructose-bisphosphate aldolase, putative | chr2:9128151-9130240 REVERSE'	T
'1.3.6'	'PS.calvin cycle.aldolase'	at4g26530	'at4g26530'	'fructose-bisphosphate aldolase, putative | chr4:13391344-13393107 FORWARD'	T
'1.3.6'	'PS.calvin cycle.aldolase'	at4g38970	'at4g38970'	'fructose-bisphosphate aldolase, putative | chr4:18163496-18165762 REVERSE'	T
'1.3.7'	'PS.calvin cycle.FBPase'	at3g54050	'at3g54050'	'fructose-1,6-bisphosphatase, putative / D-fructose-1,6-bisphosphate 1-phosphohydrolase, putative / FBPase, putative | chr3:20016905-20018780 FORWARD'	T
'1.3.7'	'PS.calvin cycle.FBPase'	at5g64380	'at5g64380'	'fructose-1,6-bisphosphatase family protein | chr5:25741249-25743198 FORWARD'	T
'1.3.8'	'PS.calvin cycle.transketolase'	at2g45290	'at2g45290'	'transketolase, putative | chr2:18672682-18675906 FORWARD'	T
'1.3.8'	'PS.calvin cycle.transketolase'	at3g60750	'at3g60750'	'transketolase, putative | chr3:22453719-22457152 FORWARD'	T
'1.3.9'	'PS.calvin cycle.seduheptulose bisphosphatase'	at3g55800	'at3g55800'	'Symbols: SBPASE | SBPASE (sedoheptulose-bisphosphatase); phosphoric ester hydrolase/ sedoheptulose-bisphosphatase | chr3:20709386-20711640 FORWARD'	T
'1.3.10'	'PS.calvin cycle.Rib5P Isomerase'	at3g04790	'at3g04790'	'ribose 5-phosphate isomerase-related | chr3:1313316-1315243 FORWARD'	T
'1.3.10'	'PS.calvin cycle.Rib5P Isomerase'	at5g44520	'at5g44520'	'ribose 5-phosphate isomerase-related | chr5:17934287-17936527 REVERSE'	T
'1.3.11'	'PS.calvin cycle.RPE'	at5g61410	'at5g61410'	'Symbols: RPE, EMB2728 | RPE; catalytic/ ribulose-phosphate 3-epimerase | chr5:24683606-24686105 REVERSE'	T
'1.3.12'	'PS.calvin cycle.PRK'	at1g32060	'at1g32060'	'Symbols: PRK | PRK (PHOSPHORIBULOKINASE); ATP binding / phosphoribulokinase/ protein binding | chr1:11532533-11534639 FORWARD'	T
'1.3.13'	'PS.calvin cycle.rubisco interacting'	at1g14030	'at1g14030'	'ribulose-1,5 bisphosphate carboxylase oxygenase large subunit N-methyltransferase, putative | chr1:4805306-4807517 REVERSE'	T
'1.3.13'	'PS.calvin cycle.rubisco interacting'	at1g55490	'at1g55490'	'Symbols: CPN60B, LEN1 | CPN60B (CHAPERONIN 60 BETA); ATP binding / protein binding | chr1:20715563-20719165 REVERSE'	T
'1.3.13'	'PS.calvin cycle.rubisco interacting'	at1g73110	'at1g73110'	'ribulose bisphosphate carboxylase/oxygenase activase, putative / RuBisCO activase, putative | chr1:27494121-27496878 REVERSE'	T
'1.3.13'	'PS.calvin cycle.rubisco interacting'	at2g28000	'at2g28000'	'Symbols: CPN60A, CH-CPN60A, SLP | CPN60A (CHAPERONIN-60ALPHA); ATP binding / protein binding | chr2:11926449-11929389 FORWARD'	T
'1.3.13'	'PS.calvin cycle.rubisco interacting'	at2g39730	'at2g39730'	'Symbols: RCA | RCA (RUBISCO ACTIVASE); ADP binding / ATP binding / enzyme regulator/ ribulose-1,5-bisphosphate carboxylase/oxygenase activator | chr2:16570746-16573548 REVERSE'	T
'1.3.13'	'PS.calvin cycle.rubisco interacting'	at4g20130	'at4g20130'	'Symbols: PTAC14 | PTAC14 (PLASTID TRANSCRIPTIONALLY ACTIVE14) | chr4:10878887-10881945 FORWARD'	T
'1.3.1001'	'PS.calvin cycle.ribulose-1,5-bisP'	ribulose-	'ribulose-1,5-bisp'	'major CHO metabolism; PS.calvin cycle'	M
'1.3.1002'	'PS.calvin cycle'	glycerate	'glycerate-3-p'	'major CHO metabolism; PS.calvin cycle; glycolysis; OPP.oxidative PP'	M
'1.3.1003'	'PS.calvin cycle'	glycerate	'glycerate-1,3-bisp'	'major CHO metabolism; PS.calvin cycle; glycolysis; OPP.oxidative PP'	M
'1.3.1004'	'PS.calvin cycle'	glycerald	'glyceraldehyde-3-p'	'major CHO metabolism; PS.calvin cycle; glycolysis; OPP.oxidative PP'	M
'1.3.1005'	'PS.calvin cycle'	dihydroxy	'dihydroxyacetone-p'	'major CHO metabolism; PS.calvin cycle; glycolysis; OPP.oxidative PP'	M
'1.3.1006'	'PS.calvin cycle'	fructose-	'fructose-1,6-bisp'	'major CHO metabolism; PS.calvin cycle; glycolysis; OPP.oxidative PP'	M
'1.3.1007'	'PS.calvin cycle'	fructose-	'fructose-6-p'	'cell wall synthesis.cellulose synthesis; major CHO metabolism.synthesis.sucrose; major CHO metabolism.synthesis.starch; calvin cycle; glycolysis; OPP.oxidative PP'	M
'2'	'major CHO metabolism'		''	''
'2.1'	'major CHO metabolism.synthesis'		''	''
'2.1.1'	'major CHO metabolism.synthesis.sucrose'		''	''
'2.1.1.1'	'major CHO metabolism.synthesis.sucrose.SPS'	at1g04920	'at1g04920'	'Symbols: ATSPS3F | ATSPS3F (sucrose phosphate synthase 3F); sucrose-phosphate synthase/ transferase, transferring glycosyl groups | chr1:1391502-1395864 REVERSE'	T
'2.1.1.1'	'major CHO metabolism.synthesis.sucrose.SPS'	at4g10120	'at4g10120'	'Symbols: ATSPS4F | ATSPS4F; sucrose-phosphate synthase/ transferase, transferring glycosyl groups | chr4:6314789-6319936 FORWARD'	T
'2.1.1.1'	'major CHO metabolism.synthesis.sucrose.SPS'	at5g11110	'at5g11110'	'Symbols: SPS1, ATSPS2F, KNS2 | ATSPS2F (SUCROSE PHOSPHATE SYNTHASE 2F); sucrose-phosphate synthase | chr5:3536226-3541133 FORWARD'	T
'2.1.1.1'	'major CHO metabolism.synthesis.sucrose.SPS'	at5g20280	'at5g20280'	'Symbols: ATSPS1F | ATSPS1F (sucrose phosphate synthase 1F); sucrose-phosphate synthase/ transferase, transferring glycosyl groups | chr5:6844714-6850154 REVERSE'	T
'2.1.1.2'	'major CHO metabolism.synthesis.sucrose.SPP'	at1g51420	'at1g51420'	'Symbols: ATSPP1, SPP1 | SPP1 (SUCROSE-PHOSPHATASE 1); catalytic/ magnesium ion binding / phosphatase/ sucrose-phosphatase | chr1:19064768-19066704 REVERSE'	T
'2.1.1.2'	'major CHO metabolism.synthesis.sucrose.SPP'	at2g35840	'at2g35840'	'sucrose-phosphatase 1 (SPP1) | chr2:15053623-15056005 FORWARD'	T
'2.1.1.2'	'major CHO metabolism.synthesis.sucrose.SPP'	at3g52340	'at3g52340'	'Symbols: SPP2, ATSPP2 | SPP2 (SUCROSE-6F-PHOSPHATE PHOSPHOHYDROLASE 2); catalytic/ magnesium ion binding / phosphatase/ sucrose-phosphatase | chr3:19407052-19409335 FORWARD'	T
'2.1.1.2'	'major CHO metabolism.synthesis.sucrose.SPP'	at3g54270	'at3g54270'	'sucrose-phosphatase 3 (SPP3) | chr3:20087082-20089846 REVERSE'	T
'2.1.1.3'	'major CHO metabolism.synthesis.sucrose.FBPase'	at1g43670	'at1g43670'	'fructose-1,6-bisphosphatase, putative / D-fructose-1,6-bisphosphate 1-phosphohydrolase, putative / FBPase, putative | chr1:16468044-16470500 FORWARD'	T
'2.1.1.1001'	'major CHO metabolism.synthesis.sucrose'	fructose-	'fructose-6-p'	'cell wall synthesis.cellulose synthesis; major CHO metabolism.synthesis.sucrose; major CHO metabolism.synthesis.starch; glycolysis; OPP.oxidative PP'	M
'2.1.1.1002'	'major CHO metabolism.synthesis.sucrose'	glucose-6	'glucose-6-p'	'cell wall synthesis.cellulose synthesis; major CHO metabolism.synthesis.sucrose; major CHO metabolism.synthesis.starch; glycolysis; OPP.oxidative PP'	M
'2.1.1.1003'	'major CHO metabolism.synthesis.sucrose'	glucose-1	'glucose-1-p'	'cell wall synthesis.cellulose synthesis; major CHO metabolism.synthesis.sucrose; major CHO metabolism.synthesis.starch'	M
'2.1.1.1004'	'major CHO metabolism.synthesis.sucrose'	glucose-1	'glucose-1,6-bisp'	'cell wall synthesis.cellulose synthesis; major CHO metabolism.synthesis.sucrose; major CHO metabolism.synthesis.starch'	M
'2.1.1.1005'	'major CHO metabolism.synthesis.sucrose'	fructose-	'fructose-2,6-bisp'	'major CHO metabolism.synthesis.sucrose'	M
'2.1.1.1006'	'major CHO metabolism.synthesis.sucrose'	udp-gluco	'udp-glucose'	'cell wall synthesis.cellulose synthesis; major CHO metabolism.synthesis.sucrose'	M
'2.1.1.1007'	'major CHO metabolism.synthesis.sucrose'	sucrose-6	'sucrose-6-p'	'major CHO metabolism.synthesis.sucrose'	M
'2.1.1.1008'	'major CHO metabolism.synthesis.sucrose'	sucrose'	'sucrose'	'major CHO metabolism.synthesis.sucrose; major CHO metabolism.degradation.sucrose'	M
'2.1.2'	'major CHO metabolism.synthesis.starch'	at1g08990	'at1g08990'	'Symbols: PGSIP5 | PGSIP5 (PLANT GLYCOGENIN-LIKE STARCH INITIATION PROTEIN 5); transferase, transferring glycosyl groups | chr1:2888753-2890959 FORWARD'	T
'2.1.2'	'major CHO metabolism.synthesis.starch'	at1g54940	'at1g54940'	'Symbols: PGSIP4 | PGSIP4 (PLANT GLYCOGENIN-LIKE STARCH INITIATION PROTEIN 4); transferase, transferring glycosyl groups | chr1:20481690-20484541 FORWARD'	T
'2.1.2'	'major CHO metabolism.synthesis.starch'	at3g30720	'at3g30720'	'Symbols: QQS | QQS (QUA-QUINE STARCH) | chr3:12349047-12349832 FORWARD'	T
'2.1.2'	'major CHO metabolism.synthesis.starch'	at5g18480	'at5g18480'	'Symbols: PGSIP6 | PGSIP6 (PLANT GLYCOGENIN-LIKE STARCH INITIATION PROTEIN 6); transferase, transferring glycosyl groups / transferase, transferring hexosyl groups | chr5:6131203-6133906 REVERSE'	T
'2.1.2.1'	'major CHO metabolism.synthesis.starch.AGPase'	at1g05610	'at1g05610'	'Symbols: APS2 | APS2 (ADP-glucose pyrophoshorylase small subunit 2); glucose-1-phosphate adenylyltransferase/ nucleotidyltransferase/ transferase | chr1:1673861-1675934 REVERSE'	T
'2.1.2.1'	'major CHO metabolism.synthesis.starch.AGPase'	at1g27680	'at1g27680'	'Symbols: APL2 | APL2 (ADPGLC-PPASE LARGE SUBUNIT); glucose-1-phosphate adenylyltransferase | chr1:9631285-9634597 FORWARD'	T
'2.1.2.1'	'major CHO metabolism.synthesis.starch.AGPase'	at1g74910	'at1g74910'	'ADP-glucose pyrophosphorylase family protein | chr1:28135361-28138768 REVERSE'	T
'2.1.2.1'	'major CHO metabolism.synthesis.starch.AGPase'	at2g04650	'at2g04650'	'ADP-glucose pyrophosphorylase family protein | chr2:1621788-1624593 REVERSE'	T
'2.1.2.1'	'major CHO metabolism.synthesis.starch.AGPase'	at2g21590	'at2g21590'	'Symbols: APL4 | APL4; glucose-1-phosphate adenylyltransferase | chr2:9238482-9242440 FORWARD'	T
'2.1.2.1'	'major CHO metabolism.synthesis.starch.AGPase'	at4g39210	'at4g39210'	'Symbols: APL3 | APL3; glucose-1-phosphate adenylyltransferase | chr4:18259609-18263417 FORWARD'	T
'2.1.2.1'	'major CHO metabolism.synthesis.starch.AGPase'	at5g19220	'at5g19220'	'Symbols: ADG2, APL1 | APL1 (ADP GLUCOSE PYROPHOSPHORYLASE LARGE SUBUNIT 1); glucose-1-phosphate adenylyltransferase | chr5:6463824-6466831 REVERSE'	T
'2.1.2.1'	'major CHO metabolism.synthesis.starch.AGPase'	at5g48300	'at5g48300'	'Symbols: ADG1, APS1 | ADG1 (ADP GLUCOSE PYROPHOSPHORYLASE 1); glucose-1-phosphate adenylyltransferase | chr5:19570240-19572804 FORWARD'	T
'2.1.2.2'	'major CHO metabolism.synthesis.starch.starch synthase'	at1g11720	'at1g11720'	'Symbols: ATSS3 | ATSS3 (starch synthase 3); starch synthase/ transferase, transferring glycosyl groups | chr1:3952511-3957044 FORWARD'	T
'2.1.2.2'	'major CHO metabolism.synthesis.starch.starch synthase'	at1g32900	'at1g32900'	'starch synthase, putative | chr1:11920390-11923766 REVERSE'	T
'2.1.2.2'	'major CHO metabolism.synthesis.starch.starch synthase'	at3g01180	'at3g01180'	'Symbols: AtSS2 | AtSS2 (starch synthase 2); transferase, transferring glycosyl groups | chr3:62245-65845 REVERSE'	T
'2.1.2.2'	'major CHO metabolism.synthesis.starch.starch synthase'	at4g18240	'at4g18240'	'Symbols: ATSS4, SSIV, SS4 | ATSS4; transferase, transferring glycosyl groups | chr4:10082108-10087203 FORWARD'	T
'2.1.2.2'	'major CHO metabolism.synthesis.starch.starch synthase'	at5g24300	'at5g24300'	'Symbols: SSI1, SSI, ATSS1 | SSI1 (SUPPRESSOR OF SALICYLIC ACID INSENSITIVITY 1); starch synthase/ transferase, transferring glycosyl groups | chr5:8266798-8271196 FORWARD'	T
'2.1.2.2'	'major CHO metabolism.synthesis.starch.starch synthase'	at5g65685	'at5g65685'	'soluble glycogen synthase-related | chr5:26273132-26275919 REVERSE'	T
'2.1.2.3'	'major CHO metabolism.synthesis.starch.starch branching'	at2g36390	'at2g36390'	'Symbols: SBE2.1, BE3 | SBE2.1 (starch branching enzyme 2.1); 1,4-alpha-glucan branching enzyme | chr2:15264237-15270092 FORWARD'	T
'2.1.2.3'	'major CHO metabolism.synthesis.starch.starch branching'	at3g20440	'at3g20440'	'Symbols: EMB2729, BE1 | alpha-amylase/ catalytic/ cation binding | chr3:7123197-7130436 REVERSE'	T
'2.1.2.3'	'major CHO metabolism.synthesis.starch.starch branching'	at5g03650	'at5g03650'	'Symbols: SBE2.2 | SBE2.2 (starch branching enzyme 2.2); 1,4-alpha-glucan branching enzyme | chr5:931904-937641 FORWARD'	T
'2.1.2.4'	'major CHO metabolism.synthesis.starch.debranching'	at1g03310	'at1g03310'	'Symbols: ATISA2, ISA2, DBE1, BE2 | isoamylase, putative / starch debranching enzyme, putative | chr1:813486-816749 FORWARD'	T
'2.1.2.4'	'major CHO metabolism.synthesis.starch.debranching'	at2g39930	'at2g39930'	'Symbols: ISA1, ATISA1 | ISA1 (ISOAMYLASE 1); alpha-amylase/ isoamylase | chr2:16666023-16672494 FORWARD'	T
'2.1.2.60'	'major CHO metabolism.synthesis.starch.ADP Glucose Phosphorylase'	at5g18200	'at5g18200'	'UTP:galactose-1-phosphate uridylyltransferase/ ribose-5-phosphate adenylyltransferase | chr5:6015225-6016782 FORWARD'	T
'2.1.2.1001'	'major CHO metabolism.synthesis.starch'	fructose-	'fructose-6-p'	'cell wall synthesis.cellulose synthesis; major CHO metabolism.synthesis.sucrose; major CHO metabolism.synthesis.starch; glycolysis; OPP.oxidative PP'	M
'2.1.2.1002'	'major CHO metabolism.synthesis.starch'	glucose-6	'glucose-6-p'	'cell wall synthesis.cellulose synthesis; major CHO metabolism.synthesis.sucrose; major CHO metabolism.synthesis.starch; glycolysis; OPP.oxidative PP'	M
'2.1.2.1003'	'major CHO metabolism.synthesis.starch'	glucose-1	'glucose-1-p'	'cell wall synthesis.cellulose synthesis; major CHO metabolism.synthesis.sucrose; major CHO metabolism.synthesis.starch'	M
'2.1.2.1004'	'major CHO metabolism.synthesis.starch'	adp-gluco	'adp-glucose'	'major CHO metabolism.synthesis.starch'	M
'2.2'	'major CHO metabolism.degradation'		''	''
'2.2.1'	'major CHO metabolism.degradation.sucrose'		''	''
'2.2.1.1'	'major CHO metabolism.degradation.sucrose.fructokinase'	at1g06020	'at1g06020'	'pfkB-type carbohydrate kinase family protein | chr1:1824548-1826101 FORWARD'	T
'2.2.1.1'	'major CHO metabolism.degradation.sucrose.fructokinase'	at1g06030	'at1g06030'	'pfkB-type carbohydrate kinase family protein | chr1:1826880-1828161 FORWARD'	T
'2.2.1.1'	'major CHO metabolism.degradation.sucrose.fructokinase'	at1g50390	'at1g50390'	'fructokinase-related | chr1:18666986-18667677 REVERSE'	T
'2.2.1.1'	'major CHO metabolism.degradation.sucrose.fructokinase'	at1g66430	'at1g66430'	'pfkB-type carbohydrate kinase family protein | chr1:24778271-24780629 FORWARD'	T
'2.2.1.1'	'major CHO metabolism.degradation.sucrose.fructokinase'	at1g69200	'at1g69200'	'kinase | chr1:26015877-26018493 FORWARD'	T
'2.2.1.1'	'major CHO metabolism.degradation.sucrose.fructokinase'	at2g31390	'at2g31390'	'pfkB-type carbohydrate kinase family protein | chr2:13383423-13386209 REVERSE'	T
'2.2.1.1'	'major CHO metabolism.degradation.sucrose.fructokinase'	at3g54090	'at3g54090'	'pfkB-type carbohydrate kinase family protein | chr3:20028124-20029986 FORWARD'	T
'2.2.1.1'	'major CHO metabolism.degradation.sucrose.fructokinase'	at3g59480	'at3g59480'	'pfkB-type carbohydrate kinase family protein | chr3:21983021-21984598 FORWARD'	T
'2.2.1.1'	'major CHO metabolism.degradation.sucrose.fructokinase'	at4g10260	'at4g10260'	'pfkB-type carbohydrate kinase family protein | chr4:6371377-6372770 REVERSE'	T
'2.2.1.1'	'major CHO metabolism.degradation.sucrose.fructokinase'	at5g51830	'at5g51830'	'pfkB-type carbohydrate kinase family protein | chr5:21069572-21071735 FORWARD'	T
'2.2.1.3'	'major CHO metabolism.degradation.sucrose.invertases'		''	''
'2.2.1.3.1'	'major CHO metabolism.degradation.sucrose.invertases.neutral'	at1g22650	'at1g22650'	'beta-fructofuranosidase, putative / invertase, putative / saccharase, putative / beta-fructosidase, putative | chr1:8013382-8015991 REVERSE'	T
'2.2.1.3.1'	'major CHO metabolism.degradation.sucrose.invertases.neutral'	at1g35580	'at1g35580'	'Symbols: CINV1 | CINV1 (cytosolic invertase 1); beta-fructofuranosidase | chr1:13122204-13125264 REVERSE'	T
'2.2.1.3.1'	'major CHO metabolism.degradation.sucrose.invertases.neutral'	at1g56560	'at1g56560'	'beta-fructofuranosidase, putative / invertase, putative / saccharase, putative / beta-fructosidase, putative | chr1:21192499-21195112 FORWARD'	T
'2.2.1.3.1'	'major CHO metabolism.degradation.sucrose.invertases.neutral'	at1g72000	'at1g72000'	'beta-fructofuranosidase, putative / invertase, putative / saccharase, putative / beta-fructosidase, putative | chr1:27103277-27105663 FORWARD'	T
'2.2.1.3.1'	'major CHO metabolism.degradation.sucrose.invertases.neutral'	at3g05820	'at3g05820'	'beta-fructofuranosidase/ catalytic | chr3:1732991-1735757 REVERSE'	T
'2.2.1.3.1'	'major CHO metabolism.degradation.sucrose.invertases.neutral'	at3g06500	'at3g06500'	'beta-fructofuranosidase, putative / invertase, putative / saccharase, putative / beta-fructosidase, putative | chr3:2012079-2015705 FORWARD'	T
'2.2.1.3.1'	'major CHO metabolism.degradation.sucrose.invertases.neutral'	at4g09510	'at4g09510'	'Symbols: CINV2 | beta-fructofuranosidase, putative / invertase, putative / saccharase, putative / beta-fructosidase, putative | chr4:6021164-6023873 REVERSE'	T
'2.2.1.3.1'	'major CHO metabolism.degradation.sucrose.invertases.neutral'	at4g34860	'at4g34860'	'beta-fructofuranosidase, putative / invertase, putative / saccharase, putative / beta-fructosidase, putative | chr4:16609746-16612907 REVERSE'	T
'2.2.1.3.1'	'major CHO metabolism.degradation.sucrose.invertases.neutral'	at5g22510	'at5g22510'	'beta-fructofuranosidase, putative / invertase, putative / saccharase, putative / beta-fructosidase, putative | chr5:7474810-7477941 REVERSE'	T
'2.2.1.3.2'	'major CHO metabolism.degradation.sucrose.invertases.cell wall'	at2g36190	'at2g36190'	'Symbols: AtcwINV4 | AtcwINV4 (Arabidopsis thaliana cell wall invertase 4); hydrolase, hydrolyzing O-glycosyl compounds | chr2:15174730-15177870 REVERSE'	T
'2.2.1.3.2'	'major CHO metabolism.degradation.sucrose.invertases.cell wall'	at3g13784	'at3g13784'	'Symbols: AtcwINV5 | AtcwINV5 (Arabidopsis thaliana cell wall invertase 5); hydrolase, hydrolyzing O-glycosyl compounds | chr3:4528529-4530669 REVERSE'	T
'2.2.1.3.2'	'major CHO metabolism.degradation.sucrose.invertases.cell wall'	at3g13790	'at3g13790'	'Symbols: ATCWINV1, ATBFRUCT1 | ATBFRUCT1; beta-fructofuranosidase/ hydrolase, hydrolyzing O-glycosyl compounds | chr3:4532911-4535867 REVERSE'	T
'2.2.1.3.2'	'major CHO metabolism.degradation.sucrose.invertases.cell wall'	at3g52600	'at3g52600'	'Symbols: AtcwINV2 | AtcwINV2 (Arabidopsis thaliana cell wall invertase 2); hydrolase, hydrolyzing O-glycosyl compounds | chr3:19506891-19509359 REVERSE'	T
'2.2.1.3.3'	'major CHO metabolism.degradation.sucrose.invertases.vacuolar'	at1g12240	'at1g12240'	'Symbols: ATBETAFRUCT4, VAC-INV | ATBETAFRUCT4; beta-fructofuranosidase/ hydrolase, hydrolyzing O-glycosyl compounds | chr1:4153652-4157644 FORWARD'	T
'2.2.1.3.3'	'major CHO metabolism.degradation.sucrose.invertases.vacuolar'	at1g62660	'at1g62660'	'beta-fructosidase (BFRUCT3) / beta-fructofuranosidase / invertase, vacuolar | chr1:23199718-23203765 FORWARD'	T
'2.2.1.3.30'	'major CHO metabolism.degradation.sucrose.invertases.inhibitors'	at3g17140	'at3g17140'	'invertase inhibitor-related | chr3:5846002-5846589 REVERSE'	T
'2.2.1.4'	'major CHO metabolism.degradation.sucrose.hexokinase'	at1g47840	'at1g47840'	'Symbols: HXK3 | HXK3 (HEXOKINASE 3); ATP binding / fructokinase/ glucokinase/ hexokinase | chr1:17616107-17618894 REVERSE'	T
'2.2.1.4'	'major CHO metabolism.degradation.sucrose.hexokinase'	at1g50460	'at1g50460'	'Symbols: HKL1 | HKL1 (HEXOKINASE-LIKE 1); ATP binding / fructokinase/ glucokinase/ hexokinase | chr1:18693684-18697659 FORWARD'	T
'2.2.1.4'	'major CHO metabolism.degradation.sucrose.hexokinase'	at2g19860	'at2g19860'	'Symbols: ATHXK2, HXK2 | HXK2 (HEXOKINASE 2); ATP binding / fructokinase/ glucokinase/ hexokinase | chr2:8570750-8574000 FORWARD'	T
'2.2.1.4'	'major CHO metabolism.degradation.sucrose.hexokinase'	at3g20040	'at3g20040'	'Symbols: ATHXK4, HKL2 | ATHXK4; ATP binding / fructokinase/ glucokinase/ hexokinase | chr3:6994894-6998171 FORWARD'	T
'2.2.1.4'	'major CHO metabolism.degradation.sucrose.hexokinase'	at4g29130	'at4g29130'	'Symbols: ATHXK1, GIN2, HXK1 | HXK1 (HEXOKINASE 1); ATP binding / fructokinase/ glucokinase/ hexokinase | chr4:14352037-14355103 REVERSE'	T
'2.2.1.4'	'major CHO metabolism.degradation.sucrose.hexokinase'	at4g37840	'at4g37840'	'Symbols: HKL3 | HKL3 (HEXOKINASE-LIKE 3); ATP binding / fructokinase/ glucokinase/ hexokinase | chr4:17790147-17792198 REVERSE'	T
'2.2.1.5'	'major CHO metabolism.degradation.sucrose.Susy'	at1g73370	'at1g73370'	'Symbols: SUS6, ATSUS6 | SUS6 (SUCROSE SYNTHASE 6); UDP-glycosyltransferase/ sucrose synthase | chr1:27584479-27588326 REVERSE'	T
'2.2.1.5'	'major CHO metabolism.degradation.sucrose.Susy'	at3g43190	'at3g43190'	'Symbols: SUS4, ATSUS4 | SUS4; UDP-glycosyltransferase/ sucrose synthase/ transferase, transferring glycosyl groups | chr3:15179020-15183989 REVERSE'	T
'2.2.1.5'	'major CHO metabolism.degradation.sucrose.Susy'	at4g02280	'at4g02280'	'Symbols: SUS3, ATSUS3 | SUS3 (sucrose synthase 3); UDP-glycosyltransferase/ sucrose synthase/ transferase, transferring glycosyl groups | chr4:994927-998967 FORWARD'	T
'2.2.1.5'	'major CHO metabolism.degradation.sucrose.Susy'	at5g20830	'at5g20830'	'Symbols: SUS1, ASUS1, atsus1 | SUS1 (SUCROSE SYNTHASE 1); UDP-glycosyltransferase/ sucrose synthase | chr5:7050226-7054120 REVERSE'	T
'2.2.1.5'	'major CHO metabolism.degradation.sucrose.Susy'	at5g37180	'at5g37180'	'Symbols: SUS5, ATSUS5 | SUS5; UDP-glycosyltransferase/ sucrose synthase | chr5:14718238-14722913 FORWARD'	T
'2.2.1.5'	'major CHO metabolism.degradation.sucrose.Susy'	at5g49190	'at5g49190'	'Symbols: SUS2, SSA, ATSUS2 | SUS2 (SUCROSE SYNTHASE 2); UDP-glycosyltransferase/ sucrose synthase/ transferase, transferring glycosyl groups | chr5:19943282-19947189 REVERSE'	T
'2.2.1.99'	'major CHO metabolism.degradation.sucrose.misc'	at4g26620	'at4g26620'	'sucrase-related | chr4:13427411-13429964 REVERSE'	T
'2.2.1.99'	'major CHO metabolism.degradation.sucrose.misc'	at5g55900	'at5g55900'	'sucrase-related | chr5:22637531-22639761 FORWARD'	T
'2.2.1.1001'	'major CHO metabolism.degradation.sucrose'	fructose'	'fructose'	'major CHO metabolism.synthesis.sucrose; major CHO metabolism.degradation.sucrose'	M
'2.2.1.1002'	'major CHO metabolism.degradation.sucrose'	glucose'	'glucose'	'cell wall degradation; major CHO metabolism.synthesis.sucrose; major CHO metabolism.degradation.starch'	M
'2.2.2'	'major CHO metabolism.degradation.starch'		''	''
'2.2.2.1'	'major CHO metabolism.degradation.starch.starch cleavage'	at3g23640	'at3g23640'	'Symbols: HGL1 | HGL1 (heteroglycan glucosidase 1); hydrolase, hydrolyzing O-glycosyl compounds | chr3:8501813-8509584 FORWARD'	T
'2.2.2.1.1'	'major CHO metabolism.degradation.starch.starch cleavage.alpha amylase'	at1g69830	'at1g69830'	'Symbols: ATAMY3, AMY3 | AMY3 (ALPHA-AMYLASE-LIKE 3); alpha-amylase | chr1:26288278-26293053 REVERSE'	T
'2.2.2.1.1'	'major CHO metabolism.degradation.starch.starch cleavage.alpha amylase'	at1g76130	'at1g76130'	'Symbols: ATAMY2, AMY2 | AMY2 (ALPHA-AMYLASE-LIKE 2); alpha-amylase/ calcium ion binding / catalytic/ cation binding | chr1:28561281-28564076 FORWARD'	T
'2.2.2.1.1'	'major CHO metabolism.degradation.starch.starch cleavage.alpha amylase'	at4g25000	'at4g25000'	'Symbols: ATAMY1, AMY1 | AMY1 (ALPHA-AMYLASE-LIKE); alpha-amylase | chr4:12851969-12853845 REVERSE'	T
'2.2.2.1.2'	'major CHO metabolism.degradation.starch.starch cleavage.beta amylase'	at2g32290	'at2g32290'	'Symbols: BMY5, BAM6 | BAM6 (BETA-AMYLASE 6); beta-amylase/ catalytic/ cation binding | chr2:13714547-13716929 REVERSE'	T
'2.2.2.1.2'	'major CHO metabolism.degradation.starch.starch cleavage.beta amylase'	at2g45880	'at2g45880'	'Symbols: BMY4, BAM7 | BAM7 (BETA-AMYLASE 7); beta-amylase/ catalytic/ cation binding | chr2:18878518-18882578 REVERSE'	T
'2.2.2.1.2'	'major CHO metabolism.degradation.starch.starch cleavage.beta amylase'	at3g23920	'at3g23920'	'Symbols: BAM1, BMY7, TR-BAMY | BAM1 (BETA-AMYLASE 1); beta-amylase | chr3:8641569-8644449 FORWARD'	T
'2.2.2.1.2'	'major CHO metabolism.degradation.starch.starch cleavage.beta amylase'	at4g00490	'at4g00490'	'Symbols: BAM2, BMY9 | BAM2 (BETA-AMYLASE 2); beta-amylase | chr4:222320-225131 FORWARD'	T
'2.2.2.1.2'	'major CHO metabolism.degradation.starch.starch cleavage.beta amylase'	at4g15210	'at4g15210'	'Symbols: ATBETA-AMY, AT-BETA-AMY, RAM1, BMY1, BAM5 | BAM5 (BETA-AMYLASE 5); beta-amylase | chr4:8666338-8669470 REVERSE'	T
'2.2.2.1.2'	'major CHO metabolism.degradation.starch.starch cleavage.beta amylase'	at4g17090	'at4g17090'	'Symbols: CT-BMY, BAM3, BMY8 | CT-BMY (CHLOROPLAST BETA-AMYLASE); beta-amylase | chr4:9604962-9607334 REVERSE'	T
'2.2.2.1.2'	'major CHO metabolism.degradation.starch.starch cleavage.beta amylase'	at5g18670	'at5g18670'	'Symbols: BMY3, BAM9 | BMY3; beta-amylase/ catalytic/ cation binding | chr5:6225956-6228132 FORWARD'	T
'2.2.2.1.2'	'major CHO metabolism.degradation.starch.starch cleavage.beta amylase'	at5g45300	'at5g45300'	'Symbols: BMY2, BAM8 | BMY2 (BETA-AMYLASE 2); beta-amylase/ catalytic/ cation binding | chr5:18353613-18356874 FORWARD'	T
'2.2.2.1.2'	'major CHO metabolism.degradation.starch.starch cleavage.beta amylase'	at5g55700	'at5g55700'	'Symbols: BMY6, BAM4 | BAM4 (BETA-AMYLASE 4); beta-amylase/ catalytic/ cation binding | chr5:22551749-22554964 FORWARD'	T
'2.2.2.2'	'major CHO metabolism.degradation.starch.starch phosphorylase'	at3g29320	'at3g29320'	'glucan phosphorylase, putative | chr3:11252807-11257814 FORWARD'	T
'2.2.2.2'	'major CHO metabolism.degradation.starch.starch phosphorylase'	at3g46970	'at3g46970'	'Symbols: ATPHS2, PHS2 | PHS2 (ALPHA-GLUCAN PHOSPHORYLASE 2); phosphorylase/ transferase, transferring glycosyl groups | chr3:17301394-17306446 REVERSE'	T
'2.2.2.3'	'major CHO metabolism.degradation.starch.glucan water dikinase'	at1g10760	'at1g10760'	'Symbols: SEX1, SOP1, SOP, GWD1, GWD | SEX1 (STARCH EXCESS 1); alpha-glucan, water dikinase | chr1:3581034-3590043 REVERSE'	T
'2.2.2.3'	'major CHO metabolism.degradation.starch.glucan water dikinase'	at4g24450	'at4g24450'	'Symbols: GWD3, PWD, ATGWD2 | PWD (PHOSPHOGLUCAN, WATER DIKINASE); ATP binding / kinase | chr4:12635426-12642797 FORWARD'	T
'2.2.2.3'	'major CHO metabolism.degradation.starch.glucan water dikinase'	at5g26570	'at5g26570'	'Symbols: PWD, OK1, ATGWD3 | ATGWD3; carbohydrate kinase/ catalytic/ phosphoglucan, water dikinase | chr5:9261580-9267729 FORWARD'	T
'2.2.2.4'	'major CHO metabolism.degradation.starch.D enzyme'	at2g40840	'at2g40840'	'Symbols: DPE2 | DPE2 (DISPROPORTIONATING ENZYME 2); 4-alpha-glucanotransferase/ heteroglycan binding | chr2:17044963-17050947 FORWARD'	T
'2.2.2.4'	'major CHO metabolism.degradation.starch.D enzyme'	at5g01260	'at5g01260'	'glycoside hydrolase starch-binding domain-containing protein | chr5:105325-107405 FORWARD'	T
'2.2.2.4'	'major CHO metabolism.degradation.starch.D enzyme'	at5g64860	'at5g64860'	'Symbols: DPE1 | DPE1 (DISPROPORTIONATING ENZYME); 4-alpha-glucanotransferase/ catalytic/ cation binding | chr5:25925173-25928848 REVERSE'	T
'2.2.2.6'	'major CHO metabolism.degradation.starch.transporter'	at5g16150	'at5g16150'	'Symbols: GLT1, PGLCT | PGLCT (PLASTIDIC GLC TRANSLOCATOR); carbohydrate transmembrane transporter/ sugar:hydrogen symporter | chr5:5272557-5275815 FORWARD'	T
'2.2.2.6'	'major CHO metabolism.degradation.starch.transporter'	at5g17520	'at5g17520'	'Symbols: RCP1, MEX1 | RCP1 (ROOT CAP 1); maltose transmembrane transporter | chr5:5772583-5775345 REVERSE'	T
'2.2.2.6'	'major CHO metabolism.degradation.starch.transporter'	at5g17523	'at5g17523'	'Similar to Maltose excess protein 1 | chr5:5776244-5777327 REVERSE'	T
'2.2.2.6'	'major CHO metabolism.degradation.starch.transporter'	at5g46110	'at5g46110'	'Symbols: APE2, TPT | APE2 (ACCLIMATION OF PHOTOSYNTHESIS TO ENVIRONMENT 2); antiporter/ triose-phosphate transmembrane transporter | chr5:18697250-18700656 FORWARD'	T
'2.2.2.8'	'major CHO metabolism.degradation.starch.ISA3'	at4g09020	'at4g09020'	'Symbols: ATISA3, ISA3 | ISA3 (ISOAMYLASE 3); alpha-amylase/ isoamylase | chr4:5784074-5789002 FORWARD'	T
'2.2.2.9'	'major CHO metabolism.degradation.starch.limit dextrinase/ pullulanase'	at5g04360	'at5g04360'	'Symbols: ATPU1, ATLDA, PU1 | ATLDA (LIMIT DEXTRINASE); alpha-amylase/ limit dextrinase/ pullulanase | chr5:1221530-1228611 FORWARD'	T
'2.2.2.10'	'major CHO metabolism.degradation.starch.laforin like phosphoglucan phosphatase (SEX4)'	at3g52180	'at3g52180'	'Symbols: ATPTPKIS1, DSP4, SEX4 | SEX4 (STARCH-EXCESS 4); polysaccharide binding / protein tyrosine/serine/threonine phosphatase | chr3:19349652-19353596 REVERSE'	T
'2.2.2.1001'	'major CHO metabolism.degradation.starch'	starch (t	'starch (total)'	'cell wall synthesis; major CHO metabolism.degradation.starch'	M
'2.2.2.1002'	'major CHO metabolism.degradation.starch'	maltose'	'maltose'	'cell wall synthesis; major CHO metabolism.degradation.starch'	M
'2.2.2.1003'	'major CHO metabolism.degradation.starch'	isomaltos	'isomaltose'	'cell wall synthesis; major CHO metabolism.degradation.starch'	M
'2.2.2.1004'	'major CHO metabolism.degradation.starch'	maltotrio	'maltotriose'	'cell wall synthesis; major CHO metabolism.degradation.starch'	M
'3'	'minor CHO metabolism'		''	''
'3.1'	'minor CHO metabolism.raffinose family'		''	''
'3.1.1'	'minor CHO metabolism.raffinose family.galactinol synthases'		''	''
'3.1.1.1'	'minor CHO metabolism.raffinose family.galactinol synthases.known'	at1g09350	'at1g09350'	'Symbols: AtGolS3 | AtGolS3 (Arabidopsis thaliana galactinol synthase 3); transferase, transferring glycosyl groups / transferase, transferring hexosyl groups | chr1:3019819-3021441 FORWARD'	T
'3.1.1.1'	'minor CHO metabolism.raffinose family.galactinol synthases.known'	at1g56600	'at1g56600'	'Symbols: AtGolS2 | AtGolS2 (Arabidopsis thaliana galactinol synthase 2); transferase, transferring glycosyl groups / transferase, transferring hexosyl groups | chr1:21207537-21209596 FORWARD'	T
'3.1.1.1'	'minor CHO metabolism.raffinose family.galactinol synthases.known'	at2g47180	'at2g47180'	'Symbols: AtGolS1 | AtGolS1 (Arabidopsis thaliana galactinol synthase 1); transferase, transferring glycosyl groups / transferase, transferring hexosyl groups | chr2:19368798-19370441 REVERSE'	T
'3.1.1.2'	'minor CHO metabolism.raffinose family.galactinol synthases.putative'	at1g60450	'at1g60450'	'Symbols: AtGolS7 | AtGolS7 (Arabidopsis thaliana galactinol synthase 7); transferase, transferring glycosyl groups / transferase, transferring hexosyl groups | chr1:22271226-22273214 REVERSE'	T
'3.1.1.2'	'minor CHO metabolism.raffinose family.galactinol synthases.putative'	at1g60470	'at1g60470'	'Symbols: AtGolS4 | AtGolS4 (Arabidopsis thaliana galactinol synthase 4); transferase, transferring glycosyl groups / transferase, transferring hexosyl groups | chr1:22278975-22280586 REVERSE'	T
'3.1.1.2'	'minor CHO metabolism.raffinose family.galactinol synthases.putative'	at3g06260	'at3g06260'	'Symbols: GATL4 | GATL4 (Galacturonosyltransferase-like 4); polygalacturonate 4-alpha-galacturonosyltransferase/ transferase, transferring glycosyl groups / transferase, transferring hexosyl groups | chr3:1893473-1894859 REVERSE'	T
'3.1.1.2'	'minor CHO metabolism.raffinose family.galactinol synthases.putative'	at3g28340	'at3g28340'	'Symbols: GATL10 | GATL10 (Galacturonosyltransferase-like 10); polygalacturonate 4-alpha-galacturonosyltransferase/ transferase, transferring hexosyl groups | chr3:10588947-10590552 REVERSE'	T
'3.1.1.2'	'minor CHO metabolism.raffinose family.galactinol synthases.putative'	at4g26250	'at4g26250'	'Symbols: AtGolS6 | AtGolS6 (Arabidopsis thaliana galactinol synthase 6); transferase, transferring glycosyl groups / transferase, transferring hexosyl groups | chr4:13289641-13291084 FORWARD'	T
'3.1.1.2'	'minor CHO metabolism.raffinose family.galactinol synthases.putative'	at5g23790	'at5g23790'	'Symbols: AtGolS5 | AtGolS5 (Arabidopsis thaliana galactinol synthase 5); transferase, transferring glycosyl groups / transferase, transferring hexosyl groups | chr5:8020104-8021597 REVERSE'	T
'3.1.1.2'	'minor CHO metabolism.raffinose family.galactinol synthases.putative'	at5g30500	'at5g30500'	'galactinol synthase, putative | chr5:11615345-11616926 FORWARD'	T
'3.1.2'	'minor CHO metabolism.raffinose family.raffinose synthases'		''	''
'3.1.2.1'	'minor CHO metabolism.raffinose family.raffinose synthases.known'	at5g40390	'at5g40390'	'Symbols: SIP1 | SIP1 (seed imbibition 1-like); galactinol-sucrose galactosyltransferase/ hydrolase, hydrolyzing O-glycosyl compounds | chr5:16161515-16165357 FORWARD'	T
'3.1.2.2'	'minor CHO metabolism.raffinose family.raffinose synthases.putative'	at1g55740	'at1g55740'	'Symbols: AtSIP1 | AtSIP1 (Arabidopsis thaliana seed imbibition 1); hydrolase, hydrolyzing O-glycosyl compounds | chr1:20835366-20838778 REVERSE'	T
'3.1.2.2'	'minor CHO metabolism.raffinose family.raffinose synthases.putative'	at3g57520	'at3g57520'	'Symbols: AtSIP2 | AtSIP2 (Arabidopsis thaliana seed imbibition 2); hydrolase, hydrolyzing O-glycosyl compounds | chr3:21288765-21293158 REVERSE'	T
'3.1.2.2'	'minor CHO metabolism.raffinose family.raffinose synthases.putative'	at4g01265	'at4g01265'	'raffinose synthase family protein / seed imbibition protein-related | chr4:529822-531774 REVERSE'	T
'3.1.2.2'	'minor CHO metabolism.raffinose family.raffinose synthases.putative'	at5g20250	'at5g20250'	'Symbols: DIN10 | DIN10 (DARK INDUCIBLE 10); hydrolase, hydrolyzing O-glycosyl compounds | chr5:6833678-6836788 FORWARD'	T
'3.1.3'	'minor CHO metabolism.raffinose family.stachyose synthases'	at4g01970	'at4g01970'	'Symbols: AtSTS | AtSTS (Arabidopsis thaliana stachyose synthase); galactinol-raffinose galactosyltransferase/ hydrolase, hydrolyzing O-glycosyl compounds | chr4:853922-857008 REVERSE'	T
'3.1.1001'	'minor CHO metabolism.raffinose family'	raffinose	'raffinose'	'minor CHO metabolism.raffinose'	M
'3.1.1002'	'minor CHO metabolism.raffinose family'	galactino	'galactinol'	''	M
'3.2'	'minor CHO metabolism.trehalose'		''	''
'3.2.1'	'minor CHO metabolism.trehalose.TPS'	at1g16980	'at1g16980'	'Symbols: ATTPS2, TPS2 | ATTPS2; alpha,alpha-trehalose-phosphate synthase (UDP-forming)/ transferase, transferring glycosyl groups | chr1:5807311-5811488 FORWARD'	T
'3.2.1'	'minor CHO metabolism.trehalose.TPS'	at1g17000	'at1g17000'	'Symbols: ATTPS3, TPS3 | ATTPS3; alpha,alpha-trehalose-phosphate synthase (UDP-forming) | chr1:5812728-5816662 FORWARD'	T
'3.2.1'	'minor CHO metabolism.trehalose.TPS'	at1g78580	'at1g78580'	'Symbols: ATTPS1, TPS1 | ATTPS1 (TREHALOSE-6-PHOSPHATE SYNTHASE); alpha,alpha-trehalose-phosphate synthase (UDP-forming)/ transferase, transferring glycosyl groups | chr1:29552340-29560912 REVERSE'	T
'3.2.1'	'minor CHO metabolism.trehalose.TPS'	at4g27550	'at4g27550'	'Symbols: ATTPS4, TPS4 | ATTPS4; alpha,alpha-trehalose-phosphate synthase (UDP-forming)/ transferase, transferring glycosyl groups | chr4:13755649-13759740 FORWARD'	T
'3.2.2'	'minor CHO metabolism.trehalose.TPP'	at1g22210	'at1g22210'	'trehalose-6-phosphate phosphatase, putative | chr1:7841518-7844056 FORWARD'	T
'3.2.2'	'minor CHO metabolism.trehalose.TPP'	at1g35910	'at1g35910'	'trehalose-6-phosphate phosphatase, putative | chr1:13363003-13365060 REVERSE'	T
'3.2.2'	'minor CHO metabolism.trehalose.TPP'	at1g78090	'at1g78090'	'Symbols: ATTPPB | ATTPPB (TREHALOSE-6-PHOSPHATE PHOSPHATASE); trehalose-phosphatase | chr1:29373889-29376504 FORWARD'	T
'3.2.2'	'minor CHO metabolism.trehalose.TPP'	at2g22190	'at2g22190'	'catalytic/ trehalose-phosphatase | chr2:9433765-9436544 REVERSE'	T
'3.2.2'	'minor CHO metabolism.trehalose.TPP'	at4g12430	'at4g12430'	'trehalose-6-phosphate phosphatase, putative | chr4:7365257-7368730 REVERSE'	T
'3.2.2'	'minor CHO metabolism.trehalose.TPP'	at4g22590	'at4g22590'	'trehalose-6-phosphate phosphatase, putative | chr4:11893499-11896480 REVERSE'	T
'3.2.2'	'minor CHO metabolism.trehalose.TPP'	at4g39770	'at4g39770'	'trehalose-6-phosphate phosphatase, putative | chr4:18448980-18451293 REVERSE'	T
'3.2.2'	'minor CHO metabolism.trehalose.TPP'	at5g10100	'at5g10100'	'trehalose-6-phosphate phosphatase, putative | chr5:3157980-3160445 FORWARD'	T
'3.2.2'	'minor CHO metabolism.trehalose.TPP'	at5g51460	'at5g51460'	'Symbols: ATTPPA | ATTPPA; trehalose-phosphatase | chr5:20902087-20904536 FORWARD'	T
'3.2.2'	'minor CHO metabolism.trehalose.TPP'	at5g65140	'at5g65140'	'trehalose-6-phosphate phosphatase, putative | chr5:26019588-26022222 REVERSE'	T
'3.2.3'	'minor CHO metabolism.trehalose.potential TPS/TPP'	at1g06410	'at1g06410'	'Symbols: ATTPS7, TPS7, ATTPSA | ATTPS7; alpha,alpha-trehalose-phosphate synthase (UDP-forming)/ transferase, transferring glycosyl groups / trehalose-phosphatase | chr1:1955413-1958756 FORWARD'	T
'3.2.3'	'minor CHO metabolism.trehalose.potential TPS/TPP'	at1g23870	'at1g23870'	'Symbols: ATTPS9, TPS9 | ATTPS9; transferase, transferring glycosyl groups / trehalose-phosphatase | chr1:8432179-8435656 FORWARD'	T
'3.2.3'	'minor CHO metabolism.trehalose.potential TPS/TPP'	at1g60140	'at1g60140'	'Symbols: ATTPS10, TPS10 | ATTPS10 (trehalose phosphate synthase); transferase, transferring glycosyl groups / trehalose-phosphatase | chr1:22176934-22180875 REVERSE'	T
'3.2.3'	'minor CHO metabolism.trehalose.potential TPS/TPP'	at1g68020	'at1g68020'	'Symbols: ATTPS6, TPS6 | ATTPS6; alpha,alpha-trehalose-phosphate synthase (UDP-forming)/ transferase, transferring glycosyl groups / trehalose-phosphatase | chr1:25497290-25500374 FORWARD'	T
'3.2.3'	'minor CHO metabolism.trehalose.potential TPS/TPP'	at1g70290	'at1g70290'	'Symbols: ATTPS8, TPS8, ATTPSC | ATTPS8; alpha,alpha-trehalose-phosphate synthase (UDP-forming)/ transferase, transferring glycosyl groups / trehalose-phosphatase | chr1:26471078-26474786 REVERSE'	T
'3.2.3'	'minor CHO metabolism.trehalose.potential TPS/TPP'	at2g18700	'at2g18700'	'Symbols: ATTPS11, TPS11, ATTPSB | ATTPS11; transferase, transferring glycosyl groups | chr2:8109043-8112010 FORWARD'	T
'3.2.3'	'minor CHO metabolism.trehalose.potential TPS/TPP'	at4g17770	'at4g17770'	'Symbols: ATTPS5, TPS5 | ATTPS5; protein binding / transferase, transferring glycosyl groups / trehalose-phosphatase | chr4:9876238-9880254 FORWARD'	T
'3.2.4'	'minor CHO metabolism.trehalose.trehalase'	at4g24040	'at4g24040'	'Symbols: ATTRE1, TRE1 | TRE1 (TREHALASE 1); alpha,alpha-trehalase/ trehalase | chr4:12488183-12491235 FORWARD'	T
'3.2.1001'	'minor CHO metabolism.trehalose'	trehalose	'trehalose'	'minor CHO metabolism.trehalose'	M
'3.3'	'minor CHO metabolism.sugar alcohols'	at4g30310	'at4g30310'	'ribitol kinase, putative | chr4:14831861-14835214 FORWARD'	T
'3.3'	'minor CHO metabolism.sugar alcohols'	at5g51970	'at5g51970'	'sorbitol dehydrogenase, putative / L-iditol 2-dehydrogenase, putative | chr5:21111445-21113403 FORWARD'	T
'3.3.1001'	'minor CHO metabolism.sugar alcohols'	sorbitol'	'sorbitol'	'minor CHO metabolism.polyols'	M
'3.3.1002'	'minor CHO metabolism.sugar alcohols'	mannitol'	'mannitol'	'minor CHO metabolism.polyols'	M
'3.3.1003'	'minor CHO metabolism.sugar alcohols'	erythrito	'erythritol'	'minor CHO metabolism.polyols'	M
'3.3.1004'	'minor CHO metabolism.sugar alcohols'	maltitol'	'maltitol'	'minor CHO metabolism.polyols'	M
'3.3.1005'	'minor CHO metabolism.sugar alcohols'	galactito	'galactitol'	'minor CHO metabolism.polyols'	M
'3.3.1006'	'minor CHO metabolism.sugar alcohols'	pinitol'	'pinitol'	'minor CHO metabolism.polyols'	M
'3.3.1007'	'minor CHO metabolism.sugar alcohols'	ononitol'	'ononitol'	'minor CHO metabolism.polyols'	M
'3.3.1008'	'minor CHO metabolism.sugar alcohols'	ribitol'	'ribitol'	'minor CHO metabolism.polyols'	M
'3.3.1009'	'minor CHO metabolism.sugar alcohols'	threitol'	'threitol'	''	M
'3.3.1010'	'minor CHO metabolism.sugar alcohols'	sequoyito	'sequoyitol'	''	M
'3.3.1011'	'minor CHO metabolism.sugar alcohols'	viburnito	'viburnitol'	''	M
'3.3.1012'	'minor CHO metabolism.sugar alcohols'	quebranch	'quebranchitol'	''	M
'3.4'	'minor CHO metabolism.myo-inositol'		''	''
'3.4.1'	'minor CHO metabolism.myo-inositol.poly-phosphatases'	at1g34120	'at1g34120'	'Symbols: IP5PI, AT5P1, ATIP5PI | IP5PI (INOSITOL POLYPHOSPHATE 5-PHOSPHATASE I); inositol trisphosphate phosphatase/ inositol-polyphosphate 5-phosphatase | chr1:12426778-12429710 FORWARD'	T
'3.4.1'	'minor CHO metabolism.myo-inositol.poly-phosphatases'	at1g71710	'at1g71710'	'inositol polyphosphate 5-phosphatase, putative | chr1:26973567-26976831 REVERSE'	T
'3.4.1'	'minor CHO metabolism.myo-inositol.poly-phosphatases'	at4g18010	'at4g18010'	'Symbols: IP5PII, AT5PTASE2 | AT5PTASE2 (MYO-INOSITOL POLYPHOSPHATE 5-PHOSPHATASE 2); inositol-polyphosphate 5-phosphatase | chr4:9991012-9994420 REVERSE'	T
'3.4.2'	'minor CHO metabolism.myo-inositol.InsP-Kinases'	at5g07370	'at5g07370'	'Symbols: IPK2a, ATIPK2A | IPK2a (INOSITOL POLYPHOSPHATE KINASE 2 ALPHA); inositol or phosphatidylinositol kinase/ inositol trisphosphate 6-kinase | chr5:2330385-2332281 FORWARD'	T
'3.4.2'	'minor CHO metabolism.myo-inositol.InsP-Kinases'	at5g42810	'at5g42810'	'Symbols: ATIPK1 | ATIPK1 (Inositol-pentakisphosphate 2-kinase 1); inositol pentakisphosphate 2-kinase/ inositol tetrakisphosphate 2-kinase | chr5:17166818-17169459 FORWARD'	T
'3.4.2'	'minor CHO metabolism.myo-inositol.InsP-Kinases'	at5g61760	'at5g61760'	'Symbols: ATIPK2BETA, IPK2B, IPK2BETA | ATIPK2BETA; inositol or phosphatidylinositol kinase/ inositol trisphosphate 6-kinase | chr5:24813729-24815443 REVERSE'	T
'3.4.3'	'minor CHO metabolism.myo-inositol.InsP Synthases'	at2g22240	'at2g22240'	'Symbols: ATMIPS2, MIPS2 | MIPS2 (MYO-INOSITOL-1-PHOSTPATE SYNTHASE 2); binding / catalytic/ inositol-3-phosphate synthase | chr2:9451605-9454094 REVERSE'	T
'3.4.3'	'minor CHO metabolism.myo-inositol.InsP Synthases'	at4g39800	'at4g39800'	'Symbols: MI-1-P SYNTHASE, MIPS1, ATMIPS1 | MIPS1 (MYO-INOSITOL-1-PHOSTPATE SYNTHASE 1); inositol-3-phosphate synthase | chr4:18469348-18471967 REVERSE'	T
'3.4.3'	'minor CHO metabolism.myo-inositol.InsP Synthases'	at5g10170	'at5g10170'	'Symbols: ATMIPS3, MIPS3 | MIPS3 (MYO-INOSITOL-1-PHOSTPATE SYNTHASE 3); binding / catalytic/ inositol-3-phosphate synthase | chr5:3187277-3190251 REVERSE'	T
'3.4.4'	'minor CHO metabolism.myo-inositol.myo inositol oxygenases'	at1g14520	'at1g14520'	'Symbols: MIOX1 | MIOX1 (MYO-INISITOL OXYGENASE); inositol oxygenase/ oxidoreductase | chr1:4968142-4970311 REVERSE'	T
'3.4.4'	'minor CHO metabolism.myo-inositol.myo inositol oxygenases'	at2g19800	'at2g19800'	'Symbols: MIOX2 | MIOX2 (MYO-INOSITOL OXYGENASE 2); inositol oxygenase | chr2:8530896-8533508 REVERSE'	T
'3.4.4'	'minor CHO metabolism.myo-inositol.myo inositol oxygenases'	at4g26260	'at4g26260'	'Symbols: MIOX4 | MIOX4; inositol oxygenase | chr4:13297698-13300387 FORWARD'	T
'3.4.4'	'minor CHO metabolism.myo-inositol.myo inositol oxygenases'	at5g56640	'at5g56640'	'Symbols: MIOX5 | MIOX5; inositol oxygenase/ iron ion binding | chr5:22927329-22929643 REVERSE'	T
'3.4.5'	'minor CHO metabolism.myo-inositol.inositol phosphatase'	at1g05630	'at1g05630'	'Symbols: AT5PTASE13, 5PTASE13 | 5PTASE13; inositol or phosphatidylinositol phosphatase | chr1:1682318-1687363 FORWARD'	T
'3.4.5'	'minor CHO metabolism.myo-inositol.inositol phosphatase'	at1g31190	'at1g31190'	'Symbols: IMPL1 | IMPL1 (MYO-INOSITOL MONOPHOSPHATASE LIKE 1); 3'(2'),5'-bisphosphate nucleotidase/ inositol or phosphatidylinositol phosphatase/ inositol-1(or 4)-monophosphatase | chr1:11144772-11146930 FORWARD'	T
'3.4.5'	'minor CHO metabolism.myo-inositol.inositol phosphatase'	at3g02870	'at3g02870'	'Symbols: VTC4 | VTC4; 3'(2'),5'-bisphosphate nucleotidase/ L-galactose-1-phosphate phosphatase/ inositol or phosphatidylinositol phosphatase/ inositol-1(or 4)-monophosphatase | chr3:627512-629845 REVERSE'	T
'3.4.5'	'minor CHO metabolism.myo-inositol.inositol phosphatase'	at4g39120	'at4g39120'	'Symbols: IMPL2 | IMPL2 (MYO-INOSITOL MONOPHOSPHATASE LIKE 2); 3'(2'),5'-bisphosphate nucleotidase/ L-galactose-1-phosphate phosphatase/ inositol or phosphatidylinositol phosphatase/ inositol-1(or 4)-monophosphatase | chr4:18225575-18227928 REVERSE'	T
'3.4.1001'	'minor CHO metabolism.myo-inositol'	inositol'	'inositol'	'minor CHO metabolism.inositol'	M
'3.4.1002'	'minor CHO metabolism.myo-inositol'	inositol-	'inositol-1-p'	'minor CHO metabolism.inositol'	M
'3.4.1003'	'minor CHO metabolism.myo-inositol'	triphosph	'triphosphoinositide'	'minor CHO metabolism.inositol'	M
'3.4.1004'	'minor CHO metabolism.myo-inositol'	inositol-	'inositol-2-p'	'minor CHO metabolism.inositol'	M
'3.5'	'minor CHO metabolism.others'	at1g04420	'at1g04420'	'aldo/keto reductase family protein | chr1:1191608-1193884 FORWARD'	T
'3.5'	'minor CHO metabolism.others'	at1g06690	'at1g06690'	'aldo/keto reductase family protein | chr1:2049602-2052154 REVERSE'	T
'3.5'	'minor CHO metabolism.others'	at1g06730	'at1g06730'	'pfkB-type carbohydrate kinase family protein | chr1:2067529-2070446 FORWARD'	T
'3.5'	'minor CHO metabolism.others'	at1g17160	'at1g17160'	'pfkB-type carbohydrate kinase family protein | chr1:5867635-5869356 FORWARD'	T
'3.5'	'minor CHO metabolism.others'	at1g19600	'at1g19600'	'pfkB-type carbohydrate kinase family protein | chr1:6778988-6781173 FORWARD'	T
'3.5'	'minor CHO metabolism.others'	at1g48430	'at1g48430'	'dihydroxyacetone kinase family protein | chr1:17902636-17906806 REVERSE'	T
'3.5'	'minor CHO metabolism.others'	at1g49350	'at1g49350'	'pfkB-type carbohydrate kinase family protein | chr1:18264971-18267270 FORWARD'	T
'3.5'	'minor CHO metabolism.others'	at1g55120	'at1g55120'	'Symbols: ATFRUCT5, AtcwINV3 | ATFRUCT5 (BETA-FRUCTOFURANOSIDASE 5); hydrolase, hydrolyzing O-glycosyl compounds / levanase | chr1:20566598-20569286 FORWARD'	T
'3.5'	'minor CHO metabolism.others'	at2g21250	'at2g21250'	'mannose 6-phosphate reductase (NADPH-dependent), putative | chr2:9103207-9105187 REVERSE'	T
'3.5'	'minor CHO metabolism.others'	at2g21260	'at2g21260'	'mannose 6-phosphate reductase (NADPH-dependent), putative | chr2:9105583-9107380 REVERSE'	T
'3.5'	'minor CHO metabolism.others'	at2g27680	'at2g27680'	'aldo/keto reductase family protein | chr2:11803811-11806013 REVERSE'	T
'3.5'	'minor CHO metabolism.others'	at2g37760	'at2g37760'	'aldo/keto reductase family protein | chr2:15831854-15833920 FORWARD'	T
'3.5'	'minor CHO metabolism.others'	at2g37770	'at2g37770'	'aldo/keto reductase family protein | chr2:15834867-15836881 FORWARD'	T
'3.5'	'minor CHO metabolism.others'	at2g37790	'at2g37790'	'aldo/keto reductase family protein | chr2:15838764-15840932 FORWARD'	T
'3.5'	'minor CHO metabolism.others'	at3g01260	'at3g01260'	'aldose 1-epimerase/ carbohydrate binding / catalytic/ isomerase | chr3:80176-82005 REVERSE'	T
'3.5'	'minor CHO metabolism.others'	at3g01590	'at3g01590'	'aldose 1-epimerase family protein | chr3:226066-228623 FORWARD'	T
'3.5'	'minor CHO metabolism.others'	at3g17770	'at3g17770'	'dihydroxyacetone kinase family protein | chr3:6081671-6086138 REVERSE'	T
'3.5'	'minor CHO metabolism.others'	at3g17940	'at3g17940'	'aldose 1-epimerase family protein | chr3:6143519-6145337 REVERSE'	T
'3.5'	'minor CHO metabolism.others'	at3g47800	'at3g47800'	'aldose 1-epimerase family protein | chr3:17634810-17637204 FORWARD'	T
'3.5'	'minor CHO metabolism.others'	at3g61610	'at3g61610'	'aldose 1-epimerase family protein | chr3:22799027-22801205 FORWARD'	T
'3.5'	'minor CHO metabolism.others'	at4g23730	'at4g23730'	'aldose 1-epimerase family protein | chr4:12362484-12365098 FORWARD'	T
'3.5'	'minor CHO metabolism.others'	at4g25900	'at4g25900'	'aldose 1-epimerase family protein | chr4:13161346-13163636 FORWARD'	T
'3.5'	'minor CHO metabolism.others'	at4g27600	'at4g27600'	'pfkB-type carbohydrate kinase family protein | chr4:13782515-13785112 REVERSE'	T
'3.5'	'minor CHO metabolism.others'	at4g28706	'at4g28706'	'pfkB-type carbohydrate kinase family protein | chr4:14167734-14170801 FORWARD'	T
'3.5'	'minor CHO metabolism.others'	at5g01670	'at5g01670'	'aldose reductase, putative | chr5:251978-253960 FORWARD'	T
'3.5'	'minor CHO metabolism.others'	at5g03770	'at5g03770'	'3-deoxy-D-manno-octulosonic acid transferase-related | chr5:995160-997848 FORWARD'	T
'3.5'	'minor CHO metabolism.others'	at5g11920	'at5g11920'	'Symbols: AtcwINV6 | AtcwINV6 (6-&1-fructan exohydrolase); hydrolase, hydrolyzing O-glycosyl compounds / inulinase/ levanase | chr5:3839391-3842371 FORWARD'	T
'3.5'	'minor CHO metabolism.others'	at5g11980	'at5g11980'	'conserved oligomeric Golgi complex component-related / COG complex component-related | chr5:3868652-3872269 REVERSE'	T
'3.5'	'minor CHO metabolism.others'	at5g14500	'at5g14500'	'aldose 1-epimerase family protein | chr5:4674233-4676765 REVERSE'	T
'3.5'	'minor CHO metabolism.others'	at5g15140	'at5g15140'	'aldose 1-epimerase family protein | chr5:4908686-4910799 FORWARD'	T
'3.5'	'minor CHO metabolism.others'	at5g19150	'at5g19150'	'carbohydrate kinase family | chr5:6426071-6428467 REVERSE'	T
'3.5'	'minor CHO metabolism.others'	at5g37850	'at5g37850'	'Symbols: SOS4, ATSOS4 | SOS4 (SALT OVERLY SENSITIVE 4); kinase/ pyridoxal kinase | chr5:15065374-15068999 FORWARD'	T
'3.5'	'minor CHO metabolism.others'	at5g43910	'at5g43910'	'pfkB-type carbohydrate kinase family protein | chr5:17667310-17670239 REVERSE'	T
'3.5'	'minor CHO metabolism.others'	at5g52190	'at5g52190'	'sugar isomerase (SIS) domain-containing protein | chr5:21201730-21202543 REVERSE'	T
'3.5'	'minor CHO metabolism.others'	at5g53580	'at5g53580'	'aldo/keto reductase family protein | chr5:21765054-21767000 REVERSE'	T
'3.5'	'minor CHO metabolism.others'	at5g53850	'at5g53850'	'haloacid dehalogenase-like hydrolase family protein | chr5:21860997-21864926 REVERSE'	T
'3.5'	'minor CHO metabolism.others'	at5g57330	'at5g57330'	'aldose 1-epimerase family protein | chr5:23218214-23221089 FORWARD'	T
'3.5'	'minor CHO metabolism.others'	at5g58730	'at5g58730'	'pfkB-type carbohydrate kinase family protein | chr5:23723404-23725465 REVERSE'	T
'3.5'	'minor CHO metabolism.others'	at5g62420	'at5g62420'	'aldo/keto reductase family protein | chr5:25064835-25066111 FORWARD'	T
'3.5'	'minor CHO metabolism.others'	at5g66530	'at5g66530'	'aldose 1-epimerase family protein | chr5:26553744-26555691 REVERSE'	T
'3.5.1'	'minor CHO metabolism.others.Xylose isomerase'	at5g57655	'at5g57655'	'xylose isomerase family protein | chr5:23346760-23350039 FORWARD'	T
'3.6'	'minor CHO metabolism.callose'	at1g05570	'at1g05570'	'Symbols: CALS1, GSL06, ATGSL6, ATGSL06, GSL6 | CALS1 (CALLOSE SYNTHASE 1); 1,3-beta-glucan synthase/ transferase, transferring glycosyl groups | chr1:1647706-1658686 REVERSE'	T
'3.6'	'minor CHO metabolism.callose'	at1g06490	'at1g06490'	'Symbols: ATGSL07, gsl07, atgsl7 | ATGSL07 (glucan synthase-like 7); 1,3-beta-glucan synthase/ transferase, transferring glycosyl groups | chr1:1978762-1989046 FORWARD'	T
'3.6'	'minor CHO metabolism.callose'	at1g35740	'at1g35740'	'pseudogene, similar to putative beta-1,3-glucan synthase, blastp match of 57% identity and 2.1e-14 P-value to GP|23503034|gb|AAK49452.2|AF304372_1|AF304372 putative beta-1,3-glucan synthase {Nicotiana alata} | chr1:13242545-13244065 FORWARD'	T
'3.6'	'minor CHO metabolism.callose'	at2g13680	'at2g13680'	'Symbols: CALS5, GLS2, ATGSL02 | CALS5 (CALLOSE SYNTHASE 5); 1,3-beta-glucan synthase | chr2:5695124-5706134 FORWARD'	T
'3.6'	'minor CHO metabolism.callose'	at2g31960	'at2g31960'	'Symbols: ATGSL03, GSL03, ATGSL3 | ATGSL03 (GLUCAN SYNTHASE-LIKE 3); 1,3-beta-glucan synthase/ transferase, transferring glycosyl groups | chr2:13589545-13600066 FORWARD'	T
'3.6'	'minor CHO metabolism.callose'	at2g36850	'at2g36850'	'Symbols: ATGSL08, GSL8, GSL08, ATGSL8 | GSL8 (GLUCAN SYNTHASE-LIKE 8); 1,3-beta-glucan synthase/ transferase, transferring glycosyl groups | chr2:15454697-15469666 REVERSE'	T
'3.6'	'minor CHO metabolism.callose'	at3g07160	'at3g07160'	'Symbols: ATGSL10, gsl10 | ATGSL10 (glucan synthase-like 10); 1,3-beta-glucan synthase | chr3:2264945-2279383 REVERSE'	T
'3.6'	'minor CHO metabolism.callose'	at3g14570	'at3g14570'	'Symbols: ATGSL04, gsl04, atgsl4 | ATGSL04 (glucan synthase-like 4); 1,3-beta-glucan synthase/ transferase, transferring glycosyl groups | chr3:4892643-4902628 FORWARD'	T
'3.6'	'minor CHO metabolism.callose'	at3g14780	'at3g14780'	'FUNCTIONS IN: molecular_function unknown; INVOLVED IN: biological_process unknown; LOCATED IN: cellular_component unknown; EXPRESSED IN: 12 plant structures; EXPRESSED DURING: 6 growth stages; BEST Arabidopsis thaliana protein match is: ATGSL04 (glucan synthase-like 4); 1,3-beta-glucan synthase/ transferase, transferring glycosyl groups (TAIR:AT3G14570.1); Has 209 Blast hits to 205 proteins in 3…	T
'3.6'	'minor CHO metabolism.callose'	at3g59100	'at3g59100'	'Symbols: ATGSL11, gsl11 | ATGSL11 (glucan synthase-like 11); 1,3-beta-glucan synthase/ transferase, transferring glycosyl groups | chr3:21843407-21853860 FORWARD'	T
'3.6'	'minor CHO metabolism.callose'	at4g03550	'at4g03550'	'Symbols: ATGSL05, GSL05, ATGSL5, PMR4, GSL5 | ATGSL05 (GLUCAN SYNTHASE-LIKE 5); 1,3-beta-glucan synthase/ transferase, transferring glycosyl groups | chr4:1573348-1579696 FORWARD'	T
'3.6'	'minor CHO metabolism.callose'	at4g04970	'at4g04970'	'Symbols: ATGSL1, ATGSL01, GSL01, GSL1 | GSL1 (GLUCAN SYNTHASE-LIKE 1); 1,3-beta-glucan synthase/ transferase, transferring glycosyl groups | chr4:2537039-2543131 FORWARD'	T
'3.6'	'minor CHO metabolism.callose'	at5g13000	'at5g13000'	'Symbols: ATGSL12, gsl12 | ATGSL12 (glucan synthase-like 12); 1,3-beta-glucan synthase/ transferase, transferring glycosyl groups | chr5:4110295-4121427 REVERSE'	T
'3.6'	'minor CHO metabolism.callose'	at5g36870	'at5g36870'	'Symbols: ATGSL09, gsl09, atgsl9 | ATGSL09 (glucan synthase-like 9); 1,3-beta-glucan synthase | chr5:14518316-14533930 FORWARD'	T
'3.6'	'minor CHO metabolism.callose'	at5g61130	'at5g61130'	'Symbols: PDCB1 | PDCB1 (PLASMODESMATA CALLOSE-BINDING PROTEIN 1); callose binding / polysaccharide binding | chr5:24587213-24589580 REVERSE'	T
'3.7'	'minor CHO metabolism.sugar kinases'	at2g21370	'at2g21370'	'xylulose kinase, putative | chr2:9137473-9140065 REVERSE'	T
'3.7'	'minor CHO metabolism.sugar kinases'	at5g49650	'at5g49650'	'xylulose kinase, putative | chr5:20152781-20155768 FORWARD'	T
'3.8'	'minor CHO metabolism.galactose'	at1g31274	'at1g31274'	'Pseudogene of AT5G26622; beta-galactosidase | chr1:11179998-11180462 REVERSEvery weakly similar to (82.0)AT5G26622beta-galactosidase | chr5:9356007-9356894 REVERSE'	T
'3.8'	'minor CHO metabolism.galactose'	at5g26622	'at5g26622'	'beta-galactosidase | chr5:9355980-9357436 REVERSE'	T
'3.8.1'	'minor CHO metabolism.galactose.galactokinases'	at3g06580	'at3g06580'	'Symbols: GAL1, GALK | GALK; ATP binding / galactokinase | chr3:2048905-2052025 REVERSE'	T
'3.8.1'	'minor CHO metabolism.galactose.galactokinases'	at3g42850	'at3g42850'	'galactokinase, putative | chr3:14940114-14945291 REVERSE'	T
'3.8.2'	'minor CHO metabolism.galactose.alpha-galactosidases'	at3g26380	'at3g26380'	'glycosyl hydrolase family protein 27 / alpha-galactosidase family protein / melibiase family protein | chr3:9660065-9663298 FORWARD'	T
'3.8.2'	'minor CHO metabolism.galactose.alpha-galactosidases'	at3g56310	'at3g56310'	'alpha-galactosidase, putative / melibiase, putative / alpha-D-galactoside galactohydrolase, putative | chr3:20882803-20885915 FORWARD'	T
'3.8.2'	'minor CHO metabolism.galactose.alpha-galactosidases'	at5g08370	'at5g08370'	'Symbols: AtAGAL2 | AtAGAL2 (Arabidopsis thaliana ALPHA-GALACTOSIDASE 2); alpha-galactosidase/ catalytic/ hydrolase, hydrolyzing O-glycosyl compounds | chr5:2690879-2693538 REVERSE'	T
'3.8.2'	'minor CHO metabolism.galactose.alpha-galactosidases'	at5g08380	'at5g08380'	'Symbols: AtAGAL1 | AtAGAL1 (Arabidopsis thaliana ALPHA-GALACTOSIDASE 1); alpha-galactosidase/ catalytic/ hydrolase, hydrolyzing O-glycosyl compounds | chr5:2694677-2697724 REVERSE'	T
'3.99'	'minor CHO metabolism.misc'	at5g36790	'at5g36790'	'phosphoglycolate phosphatase, putative | chr5:14480935-14483790 REVERSE'	T
'3.99.1001'	'minor CHO metabolism.misc'	1-o-methy	'1-o-methyl-alpha-galactoside'	'minor CHO metabolism.misc'	M
'3.99.1002'	'minor CHO metabolism.misc'	1-o-methy	'1-o-methyl-beta-galactoside'	'minor CHO metabolism.misc'	M
'3.99.1003'	'minor CHO metabolism.misc'	2-deoxygl	'2-deoxyglucose'	'minor CHO metabolism.misc'	M
'3.99.1004'	'minor CHO metabolism.misc'	3-deoxygl	'3-deoxyglucose'	'minor CHO metabolism.misc'	M
'3.99.1005'	'minor CHO metabolism.misc'	3-o-methy	'3-o-methylglucose'	'minor CHO metabolism.misc'	M
'3.99.1006'	'minor CHO metabolism.misc'	beta-gent	'beta-gentiobiose'	'minor CHO metabolism.misc'	M
'3.99.1007'	'minor CHO metabolism.misc'	erythrose	'erythrose'	'minor CHO metabolism.misc'	M
'3.99.1008'	'minor CHO metabolism.misc'	lactose'	'lactose'	'minor CHO metabolism.misc'	M
'3.99.1009'	'minor CHO metabolism.misc'	lyxose'	'lyxose'	'minor CHO metabolism.misc'	M
'3.99.1010'	'minor CHO metabolism.misc'	melezitos	'melezitose'	'minor CHO metabolism.misc'	M
'3.99.1011'	'minor CHO metabolism.misc'	methyl-al	'methyl-alpha-mannopyranoside'	'minor CHO metabolism.misc'	M
'3.99.1012'	'minor CHO metabolism.misc'	methyl-d-	'methyl-d-glucoside'	'minor CHO metabolism.misc'	M
'3.99.1013'	'minor CHO metabolism.misc'	oligofruc	'oligofructan (total)'	'minor CHO metabolism.misc'	M
'3.99.1014'	'minor CHO metabolism.misc'	psicose'	'psicose'	'minor CHO metabolism.misc'	M
'3.99.1015'	'minor CHO metabolism.misc'	sophorose	'sophorose'	'minor CHO metabolism.misc'	M
'3.99.1016'	'minor CHO metabolism.misc'	sorbitol-	'sorbitol-6-p'	'minor CHO metabolism.misc'	M
'3.99.1017'	'minor CHO metabolism.misc'	tagatose'	'tagatose'	'minor CHO metabolism.misc'	M
'3.99.1018'	'minor CHO metabolism.misc'	xylitol'	'xylitol'	'minor CHO metabolism.misc'	M
'3.99.1019'	'minor CHO metabolism.misc'	xylose'	'xylose'	'minor CHO metabolism.misc'	M
'3.99.1020'	'minor CHO metabolism.misc'	galactona	'galactonate'	'minor CHO metabolism.misc; galactose metabolism'	M
'3.99.1021'	'minor CHO metabolism.misc'	galactose	'galactose'	'minor CHO metabolism.misc; galactose metabolism; cell wall degradation'	M
'3.99.1022'	'minor CHO metabolism.misc'	galactose	'galactose-6-p'	'minor CHO metabolism.misc; galactose metabolism'	M
'3.99.1023'	'minor CHO metabolism.misc'	stachyose	'stachyose'	'minor CHO metabolism.misc; galactose metabolism'	M
'3.99.1024'	'minor CHO metabolism.misc'	erythroni	'erythronic acid'	''	M
'3.99.1025'	'minor CHO metabolism.misc'	gulose'	'gulose'	''	M
'3.99.1026'	'minor CHO metabolism.misc'	sorbose'	'sorbose'	''	M
'3.99.1027'	'minor CHO metabolism.misc.Laminaribiose'	laminarib	'laminaribiose'	'laminarabiose'	M
'4'	'glycolysis'		''	''
'4.1'	'glycolysis.cytosolic branch'		''	''
'4.1.1'	'glycolysis.cytosolic branch.UGPase'	at3g03250	'at3g03250'	'Symbols: UGP | UGP (UDP-glucose pyrophosphorylase); UTP:glucose-1-phosphate uridylyltransferase/ nucleotidyltransferase | chr3:749390-754159 REVERSE'	T
'4.1.1'	'glycolysis.cytosolic branch.UGPase'	at5g17310	'at5g17310'	'UTP--glucose-1-phosphate uridylyltransferase, putative / UDP-glucose pyrophosphorylase, putative / UGPase, putative | chr5:5696645-5700922 REVERSE'	T
'4.1.2'	'glycolysis.cytosolic branch.phosphoglucomutase (PGM)'	at1g23190	'at1g23190'	'phosphoglucomutase, cytoplasmic, putative / glucose phosphomutase, putative | chr1:8219869-8224469 FORWARD'	T
'4.1.2'	'glycolysis.cytosolic branch.phosphoglucomutase (PGM)'	at1g70730	'at1g70730'	'phosphoglucomutase, cytoplasmic, putative / glucose phosphomutase, putative | chr1:26669020-26673166 REVERSE'	T
'4.1.3'	'glycolysis.cytosolic branch.glucose-6-phosphate isomerase'	at5g32072	'at5g32072'	'pseudogene of Glucose-6-phosphate isomerase | chr5:11450044-11450532 REVERSE'	T
'4.1.3'	'glycolysis.cytosolic branch.glucose-6-phosphate isomerase'	at5g42740	'at5g42740'	'glucose-6-phosphate isomerase, cytosolic (PGIC) | chr5:17135692-17140892 FORWARD'	T
'4.1.4'	'glycolysis.cytosolic branch.phosphofructokinase (PFK)'	at4g26270	'at4g26270'	'Symbols: PFK3 | PFK3 (PHOSPHOFRUCTOKINASE 3); 6-phosphofructokinase | chr4:13300795-13304347 REVERSE'	T
'4.1.4'	'glycolysis.cytosolic branch.phosphofructokinase (PFK)'	at4g32840	'at4g32840'	'Symbols: PFK6 | PFK6 (PHOSPHOFRUCTOKINASE 6); 6-phosphofructokinase | chr4:15844780-15848441 REVERSE'	T
'4.1.4'	'glycolysis.cytosolic branch.phosphofructokinase (PFK)'	at5g47810	'at5g47810'	'Symbols: PFK2 | PFK2 (PHOSPHOFRUCTOKINASE 2); 6-phosphofructokinase | chr5:19356356-19358125 REVERSE'	T
'4.1.5'	'glycolysis.cytosolic branch.pyrophosphate-fructose-6-P phosphotransferase'	at1g12000	'at1g12000'	'pyrophosphate--fructose-6-phosphate 1-phosphotransferase beta subunit, putative / pyrophosphate-dependent 6-phosphofructose-1-kinase, putative | chr1:4049896-4053835 REVERSE'	T
'4.1.5'	'glycolysis.cytosolic branch.pyrophosphate-fructose-6-P phosphotransferase'	at1g20950	'at1g20950'	'pyrophosphate--fructose-6-phosphate 1-phosphotransferase-related / pyrophosphate-dependent 6-phosphofructose-1-kinase-related | chr1:7297239-7301415 REVERSE'	T
'4.1.5'	'glycolysis.cytosolic branch.pyrophosphate-fructose-6-P phosphotransferase'	at1g76550	'at1g76550'	'pyrophosphate--fructose-6-phosphate 1-phosphotransferase alpha subunit, putative / pyrophosphate-dependent 6-phosphofructose-1-kinase, putative | chr1:28722702-28727006 REVERSE'	T
'4.1.5'	'glycolysis.cytosolic branch.pyrophosphate-fructose-6-P phosphotransferase'	at4g04040	'at4g04040'	'Symbols: MEE51 | MEE51 (maternal effect embryo arrest 51); diphosphate-fructose-6-phosphate 1-phosphotransferase | chr4:1939250-1942954 FORWARD'	T
'4.1.6'	'glycolysis.cytosolic branch.fructose-2,6-bisphosphatase (Fru2,6BisPase)'	at1g07110	'at1g07110'	'Symbols: F2KP, ATF2KP, FKFBP | F2KP (FRUCTOSE-2,6-BISPHOSPHATASE); fructose-2,6-bisphosphate 2-phosphatase | chr1:2178104-2184148 REVERSE'	T
'4.1.6'	'glycolysis.cytosolic branch.fructose-2,6-bisphosphatase (Fru2,6BisPase)'	at5g28917	'at5g28917'	'Pseudogene of AT1G40087 | chr5:10936832-10938217 REVERSEweakly similar to ( 119)AT1G40087similar to fructose-6-phosphate 2-kinase-related / fructose-2,6-bisphosphatase-related [Arabidopsis thaliana] (TAIR:AT3G30200.1); similar to hypothetical protein [Vitis vinifera] (GB:CAN76141.1) | chr1:15002203-15004309 REVERSE'	T
'4.1.7'	'glycolysis.cytosolic branch.triosephosphate isomerase (TPI)'	at3g55440	'at3g55440'	'Symbols: ATCTIMC, TPI | TPI (TRIOSEPHOSPHATE ISOMERASE); triose-phosphate isomerase | chr3:20553690-20556560 FORWARD'	T
'4.1.8'	'glycolysis.cytosolic branch.glyceraldehyde 3-phosphate dehydrogenase (GAP-DH)'	at1g13440	'at1g13440'	'Symbols: GAPC-2, GAPC2 | GAPC2 (GLYCERALDEHYDE-3-PHOSPHATE DEHYDROGENASE C2); NAD or NADH binding / binding / catalytic/ glyceraldehyde-3-phosphate dehydrogenase (phosphorylating)/ glyceraldehyde-3-phosphate dehydrogenase | chr1:4608196-4610647 REVERSE'	T
'4.1.8'	'glycolysis.cytosolic branch.glyceraldehyde 3-phosphate dehydrogenase (GAP-DH)'	at3g04120	'at3g04120'	'Symbols: GAPC, GAPC-1, GAPC1 | GAPC1 (GLYCERALDEHYDE-3-PHOSPHATE DEHYDROGENASE C SUBUNIT 1); glyceraldehyde-3-phosphate dehydrogenase (phosphorylating)/ glyceraldehyde-3-phosphate dehydrogenase | chr3:1080950-1083530 FORWARD'	T
'4.1.9'	'glycolysis.cytosolic branch.non-phosphorylating glyceraldehyde 3-phosphate dehydrogenase (NPGAP-DH)'	at2g24270	'at2g24270'	'Symbols: ALDH11A3 | ALDH11A3; 3-chloroallyl aldehyde dehydrogenase/ glyceraldehyde-3-phosphate dehydrogenase (NADP+) | chr2:10327050-10329768 REVERSE'	T
'4.1.10'	'glycolysis.cytosolic branch.aldolase'	at2g36460	'at2g36460'	'fructose-bisphosphate aldolase, putative | chr2:15296701-15298514 REVERSE'	T
'4.1.10'	'glycolysis.cytosolic branch.aldolase'	at4g26520	'at4g26520'	'fructose-bisphosphate aldolase, cytoplasmic | chr4:13388386-13390374 FORWARD'	T
'4.1.10'	'glycolysis.cytosolic branch.aldolase'	at5g03690	'at5g03690'	'fructose-bisphosphate aldolase, putative | chr5:963148-965050 REVERSE'	T
'4.1.11'	'glycolysis.cytosolic branch.3-phosphoglycerate kinase (PGK)'	at1g79550	'at1g79550'	'Symbols: PGK | PGK (PHOSPHOGLYCERATE KINASE); phosphoglycerate kinase | chr1:29924023-29926442 REVERSE'	T
'4.1.12'	'glycolysis.cytosolic branch.phosphoglycerate mutase'	at1g08940	'at1g08940'	'phosphoglycerate/bisphosphoglycerate mutase family protein | chr1:2877692-2879169 FORWARD'	T
'4.1.12'	'glycolysis.cytosolic branch.phosphoglycerate mutase'	at1g09780	'at1g09780'	'2,3-biphosphoglycerate-independent phosphoglycerate mutase, putative / phosphoglyceromutase, putative | chr1:3165370-3167869 REVERSE'	T
'4.1.12'	'glycolysis.cytosolic branch.phosphoglycerate mutase'	at1g09932	'at1g09932'	'phosphoglycerate/bisphosphoglycerate mutase-related | chr1:3230450-3233109 REVERSE'	T
'4.1.12'	'glycolysis.cytosolic branch.phosphoglycerate mutase'	at2g17280	'at2g17280'	'phosphoglycerate/bisphosphoglycerate mutase family protein | chr2:7513211-7515048 FORWARD'	T
'4.1.12'	'glycolysis.cytosolic branch.phosphoglycerate mutase'	at3g08590	'at3g08590'	'2,3-biphosphoglycerate-independent phosphoglycerate mutase, putative / phosphoglyceromutase, putative | chr3:2608471-2611418 REVERSE'	T
'4.1.12'	'glycolysis.cytosolic branch.phosphoglycerate mutase'	at3g30841	'at3g30841'	'2,3-biphosphoglycerate-independent phosphoglycerate mutase-related / phosphoglyceromutase-related | chr3:12591392-12593527 FORWARD'	T
'4.1.12'	'glycolysis.cytosolic branch.phosphoglycerate mutase'	at4g09520	'at4g09520'	'catalytic/ metal ion binding / phosphoglycerate mutase | chr4:6024896-6027055 REVERSE'	T
'4.1.12'	'glycolysis.cytosolic branch.phosphoglycerate mutase'	at5g04120	'at5g04120'	'phosphoglycerate/bisphosphoglycerate mutase family protein | chr5:1120003-1121775 FORWARD'	T
'4.1.13'	'glycolysis.cytosolic branch.enolase'	at1g74030	'at1g74030'	'enolase, putative | chr1:27839184-27841939 REVERSE'	T
'4.1.13'	'glycolysis.cytosolic branch.enolase'	at2g29560	'at2g29560'	'enolase, putative | chr2:12646560-12649906 FORWARD'	T
'4.1.13'	'glycolysis.cytosolic branch.enolase'	at2g36530	'at2g36530'	'Symbols: LOS2 | LOS2; copper ion binding / phosphopyruvate hydratase | chr2:15320756-15323869 REVERSE'	T
'4.1.14'	'glycolysis.cytosolic branch.pyruvate kinase (PK)'	at2g36580	'at2g36580'	'pyruvate kinase, putative | chr2:15339122-15343086 FORWARD'	T
'4.1.14'	'glycolysis.cytosolic branch.pyruvate kinase (PK)'	at3g25960	'at3g25960'	'pyruvate kinase, putative | chr3:9498439-9499932 FORWARD'	T
'4.1.14'	'glycolysis.cytosolic branch.pyruvate kinase (PK)'	at3g49160	'at3g49160'	'pyruvate kinase family protein | chr3:18221994-18224885 REVERSE'	T
'4.1.14'	'glycolysis.cytosolic branch.pyruvate kinase (PK)'	at3g52990	'at3g52990'	'pyruvate kinase, putative | chr3:19648861-19652508 FORWARD'	T
'4.1.14'	'glycolysis.cytosolic branch.pyruvate kinase (PK)'	at3g55650	'at3g55650'	'pyruvate kinase, putative | chr3:20647085-20648617 FORWARD'	T
'4.1.14'	'glycolysis.cytosolic branch.pyruvate kinase (PK)'	at3g55810	'at3g55810'	'pyruvate kinase, putative | chr3:20711705-20713236 REVERSE'	T
'4.1.14'	'glycolysis.cytosolic branch.pyruvate kinase (PK)'	at4g26390	'at4g26390'	'pyruvate kinase, putative | chr4:13342207-13344418 FORWARD'	T
'4.1.14'	'glycolysis.cytosolic branch.pyruvate kinase (PK)'	at5g08570	'at5g08570'	'pyruvate kinase, putative | chr5:2778000-2780441 FORWARD'	T
'4.1.14'	'glycolysis.cytosolic branch.pyruvate kinase (PK)'	at5g63680	'at5g63680'	'pyruvate kinase, putative | chr5:25490073-25492752 FORWARD'	T
'4.1.15'	'glycolysis.cytosolic branch.phospho-enol-pyruvate carboxylase (PEPC)'	at1g53310	'at1g53310'	'Symbols: ATPPC1 | ATPPC1 (PHOSPHOENOLPYRUVATE CARBOXYLASE 1); catalytic/ phosphoenolpyruvate carboxylase | chr1:19884027-19888276 REVERSE'	T
'4.1.15'	'glycolysis.cytosolic branch.phospho-enol-pyruvate carboxylase (PEPC)'	at1g68750	'at1g68750'	'Symbols: ATPPC4 | ATPPC4; phosphoenolpyruvate carboxylase | chr1:25822942-25828107 REVERSE'	T
'4.1.15'	'glycolysis.cytosolic branch.phospho-enol-pyruvate carboxylase (PEPC)'	at2g42600	'at2g42600'	'Symbols: ATPPC2 | ATPPC2 (PHOSPHOENOLPYRUVATE CARBOXYLASE 2); catalytic/ phosphoenolpyruvate carboxylase | chr2:17734369-17738973 REVERSE'	T
'4.1.15'	'glycolysis.cytosolic branch.phospho-enol-pyruvate carboxylase (PEPC)'	at3g14940	'at3g14940'	'Symbols: ATPPC3 | ATPPC3 (PHOSPHOENOLPYRUVATE CARBOXYLASE 3); phosphoenolpyruvate carboxylase | chr3:5025238-5029710 FORWARD'	T
'4.1.15'	'glycolysis.cytosolic branch.phospho-enol-pyruvate carboxylase (PEPC)'	at3g42628	'at3g42628'	'phosphoenolpyruvate carboxylase-related / PEP carboxylase-related | chr3:14720735-14720872 REVERSE'	T
'4.1.16'	'glycolysis.cytosolic branch.phospho-enol-pyruvate carboxylase kinase (PPCK)'	at1g08650	'at1g08650'	'Symbols: PPCK1 | PPCK1 (PHOSPHOENOLPYRUVATE CARBOXYLASE KINASE); kinase/ protein serine/threonine kinase | chr1:2752156-2753703 FORWARD'	T
'4.1.16'	'glycolysis.cytosolic branch.phospho-enol-pyruvate carboxylase kinase (PPCK)'	at1g12580	'at1g12580'	'Symbols: PEPKR1 | PEPKR1 (Phosphoenolpyruvate carboxylase-related kinase 1); ATP binding / kinase/ protein kinase/ protein serine/threonine kinase | chr1:4282899-4285829 FORWARD'	T
'4.1.16'	'glycolysis.cytosolic branch.phospho-enol-pyruvate carboxylase kinase (PPCK)'	at1g12680	'at1g12680'	'Symbols: PEPKR2 | PEPKR2 (Phosphoenolpyruvate carboxylase-related kinase 2); ATP binding / kinase/ protein kinase/ protein serine/threonine kinase | chr1:4319886-4322945 REVERSE'	T
'4.2'	'glycolysis.plastid branch'		''	''
'4.2.2'	'glycolysis.plastid branch.phosphoglucomutase (PGM)'	at1g70820	'at1g70820'	'phosphoglucomutase, putative / glucose phosphomutase, putative | chr1:26705518-26708264 FORWARD'	T
'4.2.2'	'glycolysis.plastid branch.phosphoglucomutase (PGM)'	at5g17530	'at5g17530'	'phosphoglucosamine mutase family protein | chr5:5777603-5782150 FORWARD'	T
'4.2.2'	'glycolysis.plastid branch.phosphoglucomutase (PGM)'	at5g51820	'at5g51820'	'Symbols: PGM, ATPGMP, PGM1, STF1 | PGM (PHOSPHOGLUCOMUTASE); phosphoglucomutase | chr5:21063368-21068057 REVERSE'	T
'4.2.3'	'glycolysis.plastid branch.glucose-6-phosphate isomerase'	at4g24620	'at4g24620'	'Symbols: PGI1, PGI | PGI1 (PHOSPHOGLUCOSE ISOMERASE 1); glucose-6-phosphate isomerase | chr4:12708752-12712825 REVERSE'	T
'4.2.4'	'glycolysis.plastid branch.phosphofructokinase (PFK)'	at2g22480	'at2g22480'	'Symbols: PFK5 | PFK5 (PHOSPHOFRUCTOKINASE 5); 6-phosphofructokinase | chr2:9545547-9548566 FORWARD'	T
'4.2.4'	'glycolysis.plastid branch.phosphofructokinase (PFK)'	at4g29220	'at4g29220'	'Symbols: PFK1 | PFK1 (PHOSPHOFRUCTOKINASE 1); 6-phosphofructokinase | chr4:14403347-14406592 REVERSE'	T
'4.2.4'	'glycolysis.plastid branch.phosphofructokinase (PFK)'	at5g61580	'at5g61580'	'Symbols: PFK4 | PFK4 (PHOSPHOFRUCTOKINASE 4); 6-phosphofructokinase | chr5:24761079-24764012 FORWARD'	T
'4.2.8'	'glycolysis.plastid branch.glyceraldehyde 3-phosphate dehydrogenase (GAP-DH)'	at1g16300	'at1g16300'	'Symbols: GAPCP-2 | GAPCP-2; NAD or NADH binding / binding / catalytic/ glyceraldehyde-3-phosphate dehydrogenase (phosphorylating)/ glyceraldehyde-3-phosphate dehydrogenase | chr1:5574310-5577622 FORWARD'	T
'4.2.8'	'glycolysis.plastid branch.glyceraldehyde 3-phosphate dehydrogenase (GAP-DH)'	at1g79530	'at1g79530'	'Symbols: GAPCP-1 | GAPCP-1 (GLYCERALDEHYDE-3-PHOSPHATE DEHYDROGENASE OF PLASTID 1); NAD or NADH binding / binding / catalytic/ glyceraldehyde-3-phosphate dehydrogenase (phosphorylating)/ glyceraldehyde-3-phosphate dehydrogenase | chr1:29915902-29919234 REVERSE'	T
'4.2.12'	'glycolysis.plastid branch.phosphoglycerate mutase'	at1g22170	'at1g22170'	'phosphoglycerate/bisphosphoglycerate mutase family protein | chr1:7826289-7828326 FORWARD'	T
'4.2.14'	'glycolysis.plastid branch.pyruvate kinase (PK)'	at1g32440	'at1g32440'	'Symbols: PKp3 | PKp3 (plastidial pyruvate kinase 3); pyruvate kinase | chr1:11712162-11715112 FORWARD'	T
'4.2.14'	'glycolysis.plastid branch.pyruvate kinase (PK)'	at3g22960	'at3g22960'	'Symbols: PKP1, PKP-ALPHA | PKP-ALPHA; pyruvate kinase | chr3:8139235-8141985 FORWARD'	T
'4.2.14'	'glycolysis.plastid branch.pyruvate kinase (PK)'	at5g52920	'at5g52920'	'Symbols: PKP1, PKP-BETA1, PKP2 | PKP-BETA1 (PLASTIDIC PYRUVATE KINASE BETA SUBUNIT 1); pyruvate kinase | chr5:21463538-21466880 FORWARD'	T
'4.2.14'	'glycolysis.plastid branch.pyruvate kinase (PK)'	at5g56350	'at5g56350'	'pyruvate kinase, putative | chr5:22820006-22822766 REVERSE'	T
'4.3'	'glycolysis.unclear/dually targeted'		''	''
'4.3.4'	'glycolysis.unclear/dually targeted.phosphofructokinase (PFK)'	at1g43766	'at1g43766'	'pseudogene, putative phosphofructokinase beta subunit, similar to pyrophosphate-dependent phosphofructokinase beta subunit GB:AAC67586 GI:3790100 from (Citrus x paradisi); blastp match of 58% identity and 9.9e-12 P-value to GP|3790100|gb|AAC67586.1||AF095520 pyrophosphate-dependent phosphofructokinase beta subunit {Citrus x paradisi} | chr1:16546067-16546415 FORWARD'	T
'4.3.4'	'glycolysis.unclear/dually targeted.phosphofructokinase (PFK)'	at5g56630	'at5g56630'	'Symbols: PFK7 | PFK7 (PHOSPHOFRUCTOKINASE 7); 6-phosphofructokinase | chr5:22923922-22926963 FORWARD'	T
'4.3.5'	'glycolysis.unclear/dually targeted.pyrophosphate-fructose-6-P phosphotransferase'	at2g05150	'at2g05150'	'pseudogene, similar to pyrophosphate-dependent phosphofructokinase beta subunit, blastp match of 55% identity and 7.1e-19 P-value to GP|3790100|gb|AAC67586.1||AF095520 pyrophosphate-dependent phosphofructokinase beta subunit {Citrus x paradisi} | chr2:1857570-1857927 FORWARD'	T
'4.3.5'	'glycolysis.unclear/dually targeted.pyrophosphate-fructose-6-P phosphotransferase'	at4g08876	'at4g08876'	'pyrophosphate--fructose-6-phosphate 1-phosphotransferase-related / pyrophosphate-dependent 6-phosphofructose-1-kinase-related | chr4:5677395-5677728 FORWARD'	T
'4.3.6'	'glycolysis.unclear/dually targeted.fructose-2,6-bisphosphatase (Fru2,6BisPase)'	at1g40089	'at1g40089'	'pseudogene, putative fructose-2,6-bisphosphatase, similar to fructose-2,6-bisphosphatase GI:13096098 from (Arabidopsis thaliana); blastp match of 75% identity and 5.7e-42 P-value to GP|14149116|dbj|BAB55655.1||AB061797 fructose-6-phosphate 2-kinase/fructose-2,6-bisphosphatase {Bruguiera gymnorrhiza} | chr1:15003026-15004333 REVERSE'	T
'4.3.8'	'glycolysis.unclear/dually targeted.glyceraldehyde 3-phosphate dehydrogenase (GAP-DH)'	at3g43290	'at3g43290'	'unknown protein | chr3:15230568-15231115 FORWARD'	T
'4.3.10'	'glycolysis.unclear/dually targeted.aldolase'	at3g52930	'at3g52930'	'fructose-bisphosphate aldolase, putative | chr3:19626748-19629073 REVERSE'	T
'4.3.12'	'glycolysis.unclear/dually targeted.phosphoglycerate mutase'	at1g09935	'at1g09935'	'phosphoglycerate/bisphosphoglycerate mutase family protein | chr1:3234060-3235530 REVERSE'	T
'4.3.12'	'glycolysis.unclear/dually targeted.phosphoglycerate mutase'	at1g78050	'at1g78050'	'Symbols: PGM | PGM (PHOSPHOGLYCERATE/BISPHOSPHOGLYCERATE MUTASE); catalytic/ intramolecular transferase, phosphotransferases | chr1:29347581-29349755 FORWARD'	T
'4.3.12'	'glycolysis.unclear/dually targeted.phosphoglycerate mutase'	at3g05170	'at3g05170'	'phosphoglycerate/bisphosphoglycerate mutase family protein | chr3:1466573-1468400 FORWARD'	T
'4.3.12'	'glycolysis.unclear/dually targeted.phosphoglycerate mutase'	at3g50520	'at3g50520'	'phosphoglycerate/bisphosphoglycerate mutase family protein | chr3:18748023-18749593 FORWARD'	T
'4.3.12'	'glycolysis.unclear/dually targeted.phosphoglycerate mutase'	at5g22620	'at5g22620'	'phosphoglycerate/bisphosphoglycerate mutase family protein | chr5:7517591-7520253 REVERSE'	T
'4.3.14'	'glycolysis.unclear/dually targeted.pyruvate kinase (PK)'	at3g04050	'at3g04050'	'pyruvate kinase, putative | chr3:1049795-1051522 FORWARD'	T
'4.3.16'	'glycolysis.unclear/dually targeted.phospho-enol-pyruvate carboxylase kinase (PEPCK)'	at3g04530	'at3g04530'	'Symbols: PPCK2, PEPCK2 | PPCK2; kinase/ protein serine/threonine kinase | chr3:1221546-1222655 FORWARD'	T
'4.1001'	'glycolysis'	dihydroxy	'dihydroxyacetone-p'	'PS.calvin cycle; photorespiration; glycolysis'	M
'4.1002'	'glycolysis'	glycerald	'glyceraldehyde-3-p'	'PS.calvin cycle; photorespiration; glycolysis'	M
'4.1003'	'glycolysis'	glycerate	'glycerate-1,3-bisp'	'PS.calvin cycle; photorespiration; glycolysis'	M
'4.1004'	'glycolysis'	glycerate	'glycerate-3-p'	'PS.calvin cycle; photorespiration; glycolysis'	M
'4.1005'	'glycolysis'	p-enolpyr	'p-enolpyruvate'	'glyclolysis'	M
'4.1006'	'glycolysis'	pyruvate'	'pyruvate'	'glyclolysis'	M
'4.1007'	'glycolysis'	glycerate	'glycerate-2-p'	'glyclolysis'	M
'5'	'fermentation'		''	''
'5.1'	'fermentation.LDH'	at4g17260	'at4g17260'	'L-lactate dehydrogenase, putative | chr4:9673991-9675448 FORWARD'	T
'5.2'	'fermentation.PDC'	at4g33070	'at4g33070'	'pyruvate decarboxylase, putative | chr4:15952289-15954771 REVERSE'	T
'5.2'	'fermentation.PDC'	at5g01320	'at5g01320'	'pyruvate decarboxylase, putative | chr5:129302-131625 REVERSE'	T
'5.2'	'fermentation.PDC'	at5g01330	'at5g01330'	'Symbols: PDC3 | PDC3 (pyruvate decarboxylase-3); carboxy-lyase/ catalytic/ magnesium ion binding / pyruvate decarboxylase/ thiamin pyrophosphate binding / transferase | chr5:132319-134862 REVERSE'	T
'5.2'	'fermentation.PDC'	at5g17380	'at5g17380'	'pyruvate decarboxylase family protein | chr5:5724759-5726746 REVERSE'	T
'5.2'	'fermentation.PDC'	at5g54960	'at5g54960'	'Symbols: PDC2 | PDC2 (pyruvate decarboxylase-2); carboxy-lyase/ catalytic/ magnesium ion binding / pyruvate decarboxylase/ thiamin pyrophosphate binding | chr5:22310687-22312761 REVERSE'	T
'5.3'	'fermentation.ADH'	at1g77120	'at1g77120'	'Symbols: ADH1, ADH, ATADH, ATADH1 | ADH1 (ALCOHOL DEHYDROGENASE 1); alcohol dehydrogenase | chr1:28975394-28977417 FORWARD'	T
'5.10'	'fermentation.aldehyde dehydrogenase'	at1g23800	'at1g23800'	'Symbols: ALDH2B7, ALDH2B | ALDH2B7; 3-chloroallyl aldehyde dehydrogenase/ aldehyde dehydrogenase (NAD) | chr1:8412051-8414879 REVERSE'	T
'5.10'	'fermentation.aldehyde dehydrogenase'	at1g44170	'at1g44170'	'Symbols: ALDH3H1, ALDH4 | ALDH3H1 (ALDEHYDE DEHYDROGENASE 3H1); 3-chloroallyl aldehyde dehydrogenase/ aldehyde dehydrogenase (NAD) | chr1:16796400-16800321 REVERSE'	T
'5.10'	'fermentation.aldehyde dehydrogenase'	at1g54100	'at1g54100'	'Symbols: ALDH7B4 | ALDH7B4 (Aldehyde Dehydrogenase 7B4); 3-chloroallyl aldehyde dehydrogenase/ oxidoreductase | chr1:20195264-20199130 REVERSE'	T
'5.10'	'fermentation.aldehyde dehydrogenase'	at3g24503	'at3g24503'	'Symbols: ALDH2C4, ALDH1A, REF1 | ALDH2C4; 3-chloroallyl aldehyde dehydrogenase/ aldehyde dehydrogenase (NAD)/ coniferyl-aldehyde dehydrogenase | chr3:8919560-8923073 REVERSE'	T
'5.10'	'fermentation.aldehyde dehydrogenase'	at3g48000	'at3g48000'	'Symbols: ALDH2B4, ALDH2, ALDH2A | ALDH2B4 (ALDEHYDE DEHYDROGENASE 2B4); 3-chloroallyl aldehyde dehydrogenase/ ATP binding / aldehyde dehydrogenase (NAD) | chr3:17716867-17720020 REVERSE'	T
'5.10'	'fermentation.aldehyde dehydrogenase'	at4g34240	'at4g34240'	'Symbols: ALDH3I1, ALDH3 | ALDH3I1 (ALDEHYDE DEHYDROGENASE 3|1); 3-chloroallyl aldehyde dehydrogenase/ aldehyde dehydrogenase (NAD) | chr4:16389620-16392824 FORWARD'	T
'5.10'	'fermentation.aldehyde dehydrogenase'	at4g36250	'at4g36250'	'Symbols: ALDH3F1 | ALDH3F1 (Aldehyde Dehydrogenase 3F1); 3-chloroallyl aldehyde dehydrogenase/ aldehyde dehydrogenase (NAD) | chr4:17150869-17153578 FORWARD'	T
'5.1001'	'fermentation'	lactate'	'lactate'	'fermentation'	M
'5.1002'	'fermentation'	alanine'	'alanine'	'amino acid synthesis.alanine; amino acid degradation.alanine; amino acid degradation.tryptophan; Co-factor metabolism; fermentation'	M
'6'	'gluconeogenesis / glyoxylate cycle'	at3g16910	'at3g16910'	'Symbols: AAE7, ACN1 | AAE7 (ACYL-ACTIVATING ENZYME 7); AMP binding / acetate-CoA ligase | chr3:5773055-5775501 REVERSE'	T
'6.1'	'gluconeogenesis / glyoxylate cycle.citrate synthase'	at2g42790	'at2g42790'	'Symbols: CSY3 | CSY3 (citrate synthase 3); citrate (SI)-synthase | chr2:17801471-17806049 REVERSE'	T
'6.1'	'gluconeogenesis / glyoxylate cycle.citrate synthase'	at3g58740	'at3g58740'	'Symbols: CSY1 | CSY1 (CITRATE SYNTHASE 1); citrate (SI)-synthase/ transferase, transferring acyl groups, acyl groups converted into alkyl on transfer | chr3:21720773-21723790 REVERSE'	T
'6.1'	'gluconeogenesis / glyoxylate cycle.citrate synthase'	at3g58750	'at3g58750'	'Symbols: CSY2 | CSY2 (citrate synthase 2); citrate (SI)-synthase | chr3:21724314-21727690 REVERSE'	T
'6.2'	'gluconeogenesis / glyoxylate cycle.malate synthase'	at5g03860	'at5g03860'	'Symbols: MLS | MLS (MALATE SYNTHASE); malate synthase | chr5:1032103-1034570 REVERSE'	T
'6.3'	'gluconeogenesis / glyoxylate cycle.Malate DH'	at2g22780	'at2g22780'	'Symbols: PMDH1 | PMDH1 (PEROXISOMAL NAD-MALATE DEHYDROGENASE 1); L-malate dehydrogenase/ binding / catalytic/ malate dehydrogenase/ oxidoreductase/ oxidoreductase, acting on the CH-OH group of donors, NAD or NADP as acceptor | chr2:9689415-9692154 REVERSE'	T
'6.3'	'gluconeogenesis / glyoxylate cycle.Malate DH'	at5g09660	'at5g09660'	'Symbols: PMDH2 | PMDH2 (peroxisomal NAD-malate dehydrogenase 2); malate dehydrogenase | chr5:2993444-2995675 REVERSE'	T
'6.4'	'gluconeogenesis / glyoxylate cycle.PEPCK'	at2g14840	'at2g14840'	'pseudogene, similar to phosphoenolpyruvate carboxykinase, similar to GB:L31899; frameshift at base 16259 possibly caused by a base a pair deletion.; blastp match of 72% identity and 3.7e-81 P-value to GP|13785471|dbj|BAB43909.1||AB050473 phosphoenolpyruvate carboxykinase {Flaveria pringlei} | chr2:6371902-6373082 FORWARD'	T
'6.4'	'gluconeogenesis / glyoxylate cycle.PEPCK'	at4g37870	'at4g37870'	'Symbols: PCK1, PEPCK | PCK1 (PHOSPHOENOLPYRUVATE CARBOXYKINASE 1); ATP binding / phosphoenolpyruvate carboxykinase (ATP)/ phosphoenolpyruvate carboxykinase/ purine nucleotide binding | chr4:17802694-17806539 REVERSE'	T
'6.4'	'gluconeogenesis / glyoxylate cycle.PEPCK'	at5g28996	'at5g28996'	'pseudogene, similar to ATP-dependent phosphoenolpyruvate carboxykinase, blastp match of 83% identity and 1.2e-13 P-value to GP|6707571|gb|AAF25671.1|AF212109_1|AF212109 ATP-dependent phosphoenolpyruvate carboxykinase {Medicago sativa} | chr5:11020537-11020788 REVERSE'	T
'6.4'	'gluconeogenesis / glyoxylate cycle.PEPCK'	at5g65690	'at5g65690'	'Symbols: PCK2, PEPCK | PCK2 (PHOSPHOENOLPYRUVATE CARBOXYKINASE 2); ATP binding / phosphoenolpyruvate carboxykinase (ATP)/ phosphoenolpyruvate carboxykinase/ purine nucleotide binding | chr5:26266340-26269616 FORWARD'	T
'6.5'	'gluconeogenesis / glyoxylate cycle.pyruvate dikinase'	at4g15530	'at4g15530'	'Symbols: PPDK | PPDK (pyruvate orthophosphate dikinase); kinase/ pyruvate, phosphate dikinase | chr4:8864828-8870801 REVERSE'	T
'6.9'	'gluconeogenesis / glyoxylate cycle.isocitrate lyase'	at3g21720	'at3g21720'	'Symbols: ICL | ICL (ISOCITRATE LYASE); catalytic/ isocitrate lyase | chr3:7652487-7656011 REVERSE'	T
'7'	'OPP'		''	''
'7.1'	'OPP.oxidative PP'		''	''
'7.1.1'	'OPP.oxidative PP.G6PD'	at1g09420	'at1g09420'	'Symbols: G6PD4 | G6PD4 (GLUCOSE-6-PHOSPHATE DEHYDROGENASE 4); glucose-6-phosphate dehydrogenase | chr1:3038462-3041819 REVERSE'	T
'7.1.1'	'OPP.oxidative PP.G6PD'	at1g24280	'at1g24280'	'Symbols: G6PD3 | G6PD3 (GLUCOSE-6-PHOSPHATE DEHYDROGENASE 3); glucose-6-phosphate dehydrogenase | chr1:8609445-8612580 FORWARD'	T
'7.1.1'	'OPP.oxidative PP.G6PD'	at3g27300	'at3g27300'	'Symbols: G6PD5 | G6PD5 (glucose-6-phosphate dehydrogenase 5); glucose-6-phosphate dehydrogenase | chr3:10083049-10086696 REVERSE'	T
'7.1.1'	'OPP.oxidative PP.G6PD'	at5g13110	'at5g13110'	'Symbols: G6PD2 | G6PD2 (GLUCOSE-6-PHOSPHATE DEHYDROGENASE 2); glucose-6-phosphate dehydrogenase | chr5:4158811-4161820 FORWARD'	T
'7.1.1'	'OPP.oxidative PP.G6PD'	at5g35790	'at5g35790'	'Symbols: G6PD1 | G6PD1 (GLUCOSE-6-PHOSPHATE DEHYDROGENASE 1); glucose-6-phosphate dehydrogenase | chr5:13956690-13959753 REVERSE'	T
'7.1.1'	'OPP.oxidative PP.G6PD'	at5g40760	'at5g40760'	'Symbols: G6PD6 | G6PD6 (GLUCOSE-6-PHOSPHATE DEHYDROGENASE 6); glucose-6-phosphate dehydrogenase | chr5:16310748-16314774 FORWARD'	T
'7.1.2'	'OPP.oxidative PP.6-phosphogluconolactonase'	at1g13700	'at1g13700'	'glucosamine/galactosamine-6-phosphate isomerase family protein | chr1:4694372-4696023 REVERSE'	T
'7.1.2'	'OPP.oxidative PP.6-phosphogluconolactonase'	at3g49360	'at3g49360'	'glucosamine/galactosamine-6-phosphate isomerase family protein | chr3:18303046-18304416 REVERSE'	T
'7.1.2'	'OPP.oxidative PP.6-phosphogluconolactonase'	at5g24400	'at5g24400'	'Symbols: emb2024 | emb2024 (embryo defective 2024); 6-phosphogluconolactonase/ catalytic | chr5:8330315-8331837 REVERSE'	T
'7.1.2'	'OPP.oxidative PP.6-phosphogluconolactonase'	at5g24410	'at5g24410'	'glucosamine/galactosamine-6-phosphate isomerase-related | chr5:8332473-8334066 REVERSE'	T
'7.1.2'	'OPP.oxidative PP.6-phosphogluconolactonase'	at5g24420	'at5g24420'	'glucosamine/galactosamine-6-phosphate isomerase-related | chr5:8336614-8338008 REVERSE'	T
'7.1.3'	'OPP.oxidative PP.6-phosphogluconate dehydrogenase'	at1g64190	'at1g64190'	'6-phosphogluconate dehydrogenase family protein | chr1:23825328-23827136 REVERSE'	T
'7.1.3'	'OPP.oxidative PP.6-phosphogluconate dehydrogenase'	at1g71170	'at1g71170'	'6-phosphogluconate dehydrogenase NAD-binding domain-containing protein | chr1:26830669-26832099 FORWARD'	T
'7.1.3'	'OPP.oxidative PP.6-phosphogluconate dehydrogenase'	at1g71180	'at1g71180'	'6-phosphogluconate dehydrogenase NAD-binding domain-containing protein | chr1:26832335-26833709 FORWARD'	T
'7.1.3'	'OPP.oxidative PP.6-phosphogluconate dehydrogenase'	at3g02360	'at3g02360'	'6-phosphogluconate dehydrogenase family protein | chr3:482028-484147 FORWARD'	T
'7.1.3'	'OPP.oxidative PP.6-phosphogluconate dehydrogenase'	at3g25530	'at3g25530'	'Symbols: GHBDH, ATGHBDH, GLYR1, GR1 | GLYR1 (GLYOXYLATE REDUCTASE 1); 3-hydroxybutyrate dehydrogenase/ phosphogluconate dehydrogenase (decarboxylating) | chr3:9271800-9273615 REVERSE'	T
'7.1.3'	'OPP.oxidative PP.6-phosphogluconate dehydrogenase'	at4g29120	'at4g29120'	'6-phosphogluconate dehydrogenase NAD-binding domain-containing protein | chr4:14350858-14352059 FORWARD'	T
'7.1.3'	'OPP.oxidative PP.6-phosphogluconate dehydrogenase'	at5g41670	'at5g41670'	'6-phosphogluconate dehydrogenase family protein | chr5:16665283-16667171 REVERSE'	T
'7.1.1001'	'OPP.oxidative PP'	gluconate	'gluconate-6-p'	'OPP.oxidative PP'	M
'7.2'	'OPP.non-reductive PP'		''	''
'7.2.1'	'OPP.non-reductive PP.transketolase'	at2g45290	'at2g45290'	'transketolase, putative | chr2:18672682-18675906 FORWARD'	T
'7.2.1'	'OPP.non-reductive PP.transketolase'	at3g60750	'at3g60750'	'transketolase, putative | chr3:22453719-22457152 FORWARD'	T
'7.2.1'	'OPP.non-reductive PP.transketolase'	at4g00114	'at4g00114'	'pseudogene of transketolase | chr4:40862-41383 REVERSE'	T
'7.2.2'	'OPP.non-reductive PP.transaldolase'	at1g12230	'at1g12230'	'transaldolase, putative | chr1:4148033-4151025 FORWARD'	T
'7.2.2'	'OPP.non-reductive PP.transaldolase'	at5g13420	'at5g13420'	'transaldolase, putative | chr5:4301792-4304312 REVERSE'	T
'7.2.3'	'OPP.non-reductive PP.ribulose-phosphate 3-epimerase'	at1g63290	'at1g63290'	'ribulose-phosphate 3-epimerase, cytosolic, putative / pentose-5-phosphate 3-epimerase, putative | chr1:23471849-23473639 REVERSE'	T
'7.2.3'	'OPP.non-reductive PP.ribulose-phosphate 3-epimerase'	at3g01850	'at3g01850'	'ribulose-phosphate 3-epimerase, cytosolic, putative / pentose-5-phosphate 3-epimerase, putative | chr3:299987-302038 REVERSE'	T
'7.2.4'	'OPP.non-reductive PP.ribose 5-phosphate isomerase'	at1g71100	'at1g71100'	'Symbols: RSW10 | RSW10 (RADIAL SWELLING 10); ribose-5-phosphate isomerase | chr1:26814632-26815671 FORWARD'	T
'7.2.4'	'OPP.non-reductive PP.ribose 5-phosphate isomerase'	at3g04790	'at3g04790'	'ribose 5-phosphate isomerase-related | chr3:1313316-1315243 FORWARD'	T
'7.2.4'	'OPP.non-reductive PP.ribose 5-phosphate isomerase'	at5g44520	'at5g44520'	'ribose 5-phosphate isomerase-related | chr5:17934287-17936527 REVERSE'	T
'7.3'	'OPP.electron transfer'	at1g30510	'at1g30510'	'Symbols: ATRFNR2 | ATRFNR2 (ROOT FNR 2); FAD binding / NADP or NADPH binding / electron carrier/ ferredoxin-NADP+ reductase/ oxidoreductase | chr1:10806985-10809180 REVERSE'	T
'7.3'	'OPP.electron transfer'	at2g27510	'at2g27510'	'Symbols: ATFD3 | ATFD3 (ferredoxin 3); 2 iron, 2 sulfur cluster binding / electron carrier/ iron-sulfur cluster binding | chr2:11758079-11759476 REVERSE'	T
'7.3'	'OPP.electron transfer'	at4g05390	'at4g05390'	'Symbols: ATRFNR1 | ATRFNR1 (ROOT FNR 1); FAD binding / NADP or NADPH binding / electron carrier/ ferredoxin-NADP+ reductase/ oxidoreductase | chr4:2738715-2740655 REVERSE'	T
'8'	'TCA / org transformation'		''	''
'8.1'	'TCA / org transformation.TCA'		''	''
'8.1.1'	'TCA / org transformation.TCA.pyruvate DH'		''	''
'8.1.1.1'	'TCA / org transformation.TCA.pyruvate DH.E1'	at1g01090	'at1g01090'	'Symbols: PDH-E1 ALPHA | PDH-E1 ALPHA (PYRUVATE DEHYDROGENASE E1 ALPHA); pyruvate dehydrogenase (acetyl-transferring) | chr1:47485-49286 REVERSE'	T
'8.1.1.1'	'TCA / org transformation.TCA.pyruvate DH.E1'	at1g24180	'at1g24180'	'Symbols: IAR4 | IAR4; oxidoreductase, acting on the aldehyde or oxo group of donors, disulfide as acceptor / pyruvate dehydrogenase (acetyl-transferring) | chr1:8560525-8563495 REVERSE'	T
'8.1.1.1'	'TCA / org transformation.TCA.pyruvate DH.E1'	at1g30120	'at1g30120'	'Symbols: PDH-E1 BETA | PDH-E1 BETA (PYRUVATE DEHYDROGENASE E1 BETA); pyruvate dehydrogenase (acetyl-transferring) | chr1:10584160-10586635 REVERSE'	T
'8.1.1.1'	'TCA / org transformation.TCA.pyruvate DH.E1'	at1g59900	'at1g59900'	'Symbols: AT-E1 ALPHA | AT-E1 ALPHA; oxidoreductase, acting on the aldehyde or oxo group of donors, disulfide as acceptor / pyruvate dehydrogenase (acetyl-transferring) | chr1:22051295-22053885 FORWARD'	T
'8.1.1.1'	'TCA / org transformation.TCA.pyruvate DH.E1'	at5g50850	'at5g50850'	'Symbols: MAB1 | MAB1 (MACCI-BOU); catalytic/ pyruvate dehydrogenase (acetyl-transferring) | chr5:20689390-20693285 FORWARD'	T
'8.1.1.2'	'TCA / org transformation.TCA.pyruvate DH.E2'	at1g34430	'at1g34430'	'Symbols: EMB3003 | EMB3003 (embryo defective 3003); acyltransferase/ dihydrolipoyllysine-residue acetyltransferase/ protein binding | chr1:12587752-12590192 REVERSE'	T
'8.1.1.2'	'TCA / org transformation.TCA.pyruvate DH.E2'	at1g54220	'at1g54220'	'dihydrolipoamide S-acetyltransferase, putative | chr1:20246130-20250310 REVERSE'	T
'8.1.1.2'	'TCA / org transformation.TCA.pyruvate DH.E2'	at3g13930	'at3g13930'	'dihydrolipoamide S-acetyltransferase, putative | chr3:4595876-4600469 FORWARD'	T
'8.1.1.2'	'TCA / org transformation.TCA.pyruvate DH.E2'	at3g52200	'at3g52200'	'Symbols: LTA3 | LTA3; ATP binding / dihydrolipoyllysine-residue acetyltransferase | chr3:19360206-19366387 FORWARD'	T
'8.1.1.3'	'TCA / org transformation.TCA.pyruvate DH.E3'	at1g48030	'at1g48030'	'Symbols: mtLPD1 | mtLPD1 (mitochondrial lipoamide dehydrogenase 1); ATP binding / dihydrolipoyl dehydrogenase | chr1:17717139-17719141 REVERSE'	T
'8.1.1.3'	'TCA / org transformation.TCA.pyruvate DH.E3'	at3g16950	'at3g16950'	'Symbols: LPD1, ptlpd1 | LPD1 (LIPOAMIDE DEHYDROGENASE 1); dihydrolipoyl dehydrogenase | chr3:5786385-5790525 REVERSE'	T
'8.1.1.3'	'TCA / org transformation.TCA.pyruvate DH.E3'	at3g17240	'at3g17240'	'Symbols: mtLPD2 | mtLPD2 (LIPOAMIDE DEHYDROGENASE 2); ATP binding / dihydrolipoyl dehydrogenase | chr3:5889872-5892252 REVERSE'	T
'8.1.2'	'TCA / org transformation.TCA.CS'	at2g11270	'at2g11270'	'citrate synthase-related | chr2:4484720-4485308 FORWARD'	T
'8.1.2'	'TCA / org transformation.TCA.CS'	at2g44350	'at2g44350'	'Symbols: ATCS, CSY4 | ATCS; ATP binding / ATP citrate synthase/ citrate (SI)-synthase | chr2:18316278-18320789 FORWARD'	T
'8.1.2'	'TCA / org transformation.TCA.CS'	at3g60100	'at3g60100'	'Symbols: CSY5 | CSY5 (citrate synthase 5); citrate (SI)-synthase/ transferase, transferring acyl groups, acyl groups converted into alkyl on transfer | chr3:22192730-22196447 FORWARD'	T
'8.1.3'	'TCA / org transformation.TCA.aconitase'	at2g05710	'at2g05710'	'aconitate hydratase, cytoplasmic, putative / citrate hydro-lyase/aconitase, putative | chr2:2141399-2146678 FORWARD'	T
'8.1.3'	'TCA / org transformation.TCA.aconitase'	at4g26970	'at4g26970'	'aconitate hydratase/ copper ion binding | chr4:13542918-13548629 FORWARD'	T
'8.1.3'	'TCA / org transformation.TCA.aconitase'	at4g35830	'at4g35830'	'aconitate hydratase, cytoplasmic / citrate hydro-lyase / aconitase (ACO) | chr4:16972598-16978057 REVERSE'	T
'8.1.4'	'TCA / org transformation.TCA.IDH'	at1g32480	'at1g32480'	'oxidoreductase/ oxidoreductase, acting on the CH-OH group of donors, NAD or NADP as acceptor | chr1:11741083-11741990 FORWARD'	T
'8.1.4'	'TCA / org transformation.TCA.IDH'	at1g54340	'at1g54340'	'Symbols: ICDH | ICDH (ISOCITRATE DEHYDROGENASE); isocitrate dehydrogenase (NADP+)/ oxidoreductase, acting on the CH-OH group of donors, NAD or NADP as acceptor | chr1:20283480-20286786 FORWARD'	T
'8.1.4'	'TCA / org transformation.TCA.IDH'	at1g65930	'at1g65930'	'isocitrate dehydrogenase, putative / NADP+ isocitrate dehydrogenase, putative | chr1:24538886-24542129 FORWARD'	T
'8.1.4'	'TCA / org transformation.TCA.IDH'	at2g17130	'at2g17130'	'Symbols: IDH2 | IDH2 (ISOCITRATE DEHYDROGENASE SUBUNIT 2); isocitrate dehydrogenase (NAD+)/ oxidoreductase, acting on the CH-OH group of donors, NAD or NADP as acceptor | chr2:7460814-7462554 REVERSE'	T
'8.1.4'	'TCA / org transformation.TCA.IDH'	at4g35260	'at4g35260'	'Symbols: IDH1 | IDH1 (ISOCITRATE DEHYDROGENASE 1); isocitrate dehydrogenase (NAD+)/ oxidoreductase, acting on the CH-OH group of donors, NAD or NADP as acceptor | chr4:16774195-16776325 REVERSE'	T
'8.1.4'	'TCA / org transformation.TCA.IDH'	at5g14590	'at5g14590'	'isocitrate dehydrogenase, putative / NADP+ isocitrate dehydrogenase, putative | chr5:4703298-4706738 REVERSE'	T
'8.1.5'	'TCA / org transformation.TCA.2-oxoglutarate dehydrogenase'	at3g55410	'at3g55410'	'2-oxoglutarate dehydrogenase E1 component, putative / oxoglutarate decarboxylase, putative / alpha-ketoglutaric dehydrogenase, putative | chr3:20541435-20546034 FORWARD'	T
'8.1.5'	'TCA / org transformation.TCA.2-oxoglutarate dehydrogenase'	at5g55070	'at5g55070'	'2-oxoacid dehydrogenase family protein | chr5:22347211-22350817 FORWARD'	T
'8.1.5'	'TCA / org transformation.TCA.2-oxoglutarate dehydrogenase'	at5g65750	'at5g65750'	'2-oxoglutarate dehydrogenase E1 component, putative / oxoglutarate decarboxylase, putative / alpha-ketoglutaric dehydrogenase, putative | chr5:26303693-26308189 FORWARD'	T
'8.1.6'	'TCA / org transformation.TCA.succinyl-CoA ligase'	at2g20420	'at2g20420'	'succinyl-CoA ligase (GDP-forming) beta-chain, mitochondrial, putative / succinyl-CoA synthetase, beta chain, putative / SCS-beta, putative | chr2:8805453-8808120 FORWARD'	T
'8.1.6'	'TCA / org transformation.TCA.succinyl-CoA ligase'	at5g08300	'at5g08300'	'succinyl-CoA ligase (GDP-forming) alpha-chain, mitochondrial, putative / succinyl-CoA synthetase, alpha chain, putative / SCS-alpha, putative | chr5:2667412-2669923 FORWARD'	T
'8.1.6'	'TCA / org transformation.TCA.succinyl-CoA ligase'	at5g23250	'at5g23250'	'succinyl-CoA ligase (GDP-forming) alpha-chain, mitochondrial, putative / succinyl-CoA synthetase, alpha chain, putative / SCS-alpha, putative | chr5:7830360-7832843 FORWARD'	T
'8.1.7'	'TCA / org transformation.TCA.succinate dehydrogenase'	at2g18450	'at2g18450'	'Symbols: SDH1-2 | SDH1-2; succinate dehydrogenase | chr2:7997392-8000804 REVERSE'	T
'8.1.7'	'TCA / org transformation.TCA.succinate dehydrogenase'	at2g46505	'at2g46505'	'Symbols: SDH4 | SDH4; succinate dehydrogenase (ubiquinone) | chr2:19089729-19090549 REVERSE'	T
'8.1.7'	'TCA / org transformation.TCA.succinate dehydrogenase'	at3g27380	'at3g27380'	'Symbols: SDH2-1 | SDH2-1; electron carrier/ succinate dehydrogenase | chr3:10129610-10132760 REVERSE'	T
'8.1.7'	'TCA / org transformation.TCA.succinate dehydrogenase'	at5g09600	'at5g09600'	'Symbols: SDH3-1 | SDH3-1; succinate dehydrogenase | chr5:2979144-2980844 FORWARD'	T
'8.1.7'	'TCA / org transformation.TCA.succinate dehydrogenase'	at5g40650	'at5g40650'	'Symbols: SDH2-2 | SDH2-2; electron carrier/ succinate dehydrogenase | chr5:16281404-16283527 FORWARD'	T
'8.1.7'	'TCA / org transformation.TCA.succinate dehydrogenase'	at5g65165	'at5g65165'	'Symbols: SDH2-3 | SDH2-3; electron carrier/ succinate dehydrogenase | chr5:26034422-26035927 REVERSE'	T
'8.1.7'	'TCA / org transformation.TCA.succinate dehydrogenase'	at5g66760	'at5g66760'	'Symbols: SDH1-1 | SDH1-1; ATP binding / succinate dehydrogenase | chr5:26653658-26657536 FORWARD'	T
'8.1.8'	'TCA / org transformation.TCA.fumarase'	at2g47510	'at2g47510'	'Symbols: FUM1 | FUM1 (FUMARASE 1); catalytic/ fumarate hydratase | chr2:19498368-19502246 FORWARD'	T
'8.1.8'	'TCA / org transformation.TCA.fumarase'	at5g50950	'at5g50950'	'fumarate hydratase, putative / fumarase, putative | chr5:20729612-20733516 FORWARD'	T
'8.1.9'	'TCA / org transformation.TCA.malate DH'	at1g53240	'at1g53240'	'malate dehydrogenase (NAD), mitochondrial | chr1:19854615-19856937 REVERSE'	T
'8.1.9'	'TCA / org transformation.TCA.malate DH'	at3g15020	'at3g15020'	'malate dehydrogenase (NAD), mitochondrial, putative | chr3:5056068-5058248 FORWARD'	T
'8.1.1001'	'TCA / org transformation.TCA'	citrate'	'citrate'	'gluconeogenese/ glyoxylate cycle; TCA / org transformation'	M
'8.1.1002'	'TCA / org transformation.TCA'	aconitate	'aconitate'	'gluconeogenese/ glyoxylate cycle; TCA / org transformation'	M
'8.1.1003'	'TCA / org transformation.TCA'	isocitrat	'isocitrate'	'gluconeogenese/ glyoxylate cycle; TCA / org transformation'	M
'8.1.1004'	'TCA / org transformation.TCA'	2-oxoglut	'2-oxoglutarate'	'gluconeogenese/ glyoxylate cycle; TCA / org transformation; N-metabolism.ammonia metabolism; amino acid metabolism'	M
'8.1.1005'	'TCA / org transformation.TCA'	succinate	'succinate'	'amino acid synthesis.lysine; secondary metabolism; gluconeogenese/ glyoxylate cycle; TCA / org transformation'	M
'8.1.1006'	'TCA / org transformation.TCA'	fumarate'	'fumarate'	'amino acid synthesis.arginine; amino acid degradation.tyrosine; amino acid synthesis.asparagines; amino acid synthesis.aspartate; nucleotide metabolism.synthesis; gluconeogenese/ glyoxylate cycle; TCA / org transformation'	M
'8.1.1007'	'TCA / org transformation.TCA'	malate'	'malate'	'gluconeogenese/ glyoxylate cycle; TCA / org transformation'	M
'8.1.1008'	'TCA / org transformation.TCA'	oxaloacet	'oxaloacetate'	'TCA cycle'	M
'8.2'	'TCA / org transformation.other organic acid transformatons'		''	''
'8.2.3'	'TCA / org transformation.other organic acid transformatons.aconitase'	at4g13430	'at4g13430'	'Symbols: IIL1 | IIL1 (ISOPROPYL MALATE ISOMERASE LARGE SUBUNIT 1); 4 iron, 4 sulfur cluster binding / hydro-lyase/ lyase | chr4:7803933-7807871 REVERSE'	T
'8.2.3'	'TCA / org transformation.other organic acid transformatons.aconitase'	at5g35601	'at5g35601'	'pseudogene, cytoplasmic aconitate hydratase, similar to cytoplasmic aconitate hydratase; blastp match of 77% identity and 2.4e-53 P-value to SP|O04916|ACOC_SOLTU Aconitate hydratase, cytoplasmic (EC 4.2.1.3) (Citrate hydro-lyase) (Aconitase) (Fragment). (Potato) {Solanum tuberosum} | chr5:13776348-13777103 REVERSE'	T
'8.2.3'	'TCA / org transformation.other organic acid transformatons.aconitase'	at5g54950	'at5g54950'	'aconitate hydratase-related / citrate hydro-lyase-related / aconitase-related | chr5:22309832-22310242 REVERSE'	T
'8.2.4'	'TCA / org transformation.other organic acid transformatons.IDH'	at3g09810	'at3g09810'	'isocitrate dehydrogenase, putative / NAD+ isocitrate dehydrogenase, putative | chr3:3008694-3011437 FORWARD'	T
'8.2.4'	'TCA / org transformation.other organic acid transformatons.IDH'	at4g35650	'at4g35650'	'isocitrate dehydrogenase, putative / NAD+ isocitrate dehydrogenase, putative | chr4:16908519-16910190 FORWARD'	T
'8.2.4'	'TCA / org transformation.other organic acid transformatons.IDH'	at5g03290	'at5g03290'	'isocitrate dehydrogenase, putative / NAD+ isocitrate dehydrogenase, putative | chr5:793974-796182 FORWARD'	T
'8.2.9'	'TCA / org transformation.other organic acid transformatons.cyt MDH'	at1g04410	'at1g04410'	'malate dehydrogenase, cytosolic, putative | chr1:1189078-1191412 REVERSE'	T
'8.2.9'	'TCA / org transformation.other organic acid transformatons.cyt MDH'	at3g47520	'at3g47520'	'Symbols: MDH | MDH (MALATE DEHYDROGENASE); L-malate dehydrogenase/ binding / catalytic/ malate dehydrogenase/ oxidoreductase/ oxidoreductase, acting on the CH-OH group of donors, NAD or NADP as acceptor | chr3:17513274-17515041 FORWARD'	T
'8.2.9'	'TCA / org transformation.other organic acid transformatons.cyt MDH'	at3g53910	'at3g53910'	'malate dehydrogenase-related | chr3:19959856-19960446 REVERSE'	T
'8.2.9'	'TCA / org transformation.other organic acid transformatons.cyt MDH'	at5g43330	'at5g43330'	'malate dehydrogenase, cytosolic, putative | chr5:17390433-17392645 FORWARD'	T
'8.2.9'	'TCA / org transformation.other organic acid transformatons.cyt MDH'	at5g56720	'at5g56720'	'malate dehydrogenase, cytosolic, putative | chr5:22945537-22946718 FORWARD'	T
'8.2.9'	'TCA / org transformation.other organic acid transformatons.cyt MDH'	at5g58330	'at5g58330'	'malate dehydrogenase (NADP), chloroplast, putative | chr5:23579722-23582395 REVERSE'	T
'8.2.10'	'TCA / org transformation.other organic acid transformatons.malic'	at1g79750	'at1g79750'	'Symbols: ATNADP-ME4 | ATNADP-ME4 (NADP-malic enzyme 4); malate dehydrogenase (oxaloacetate-decarboxylating) (NADP+)/ malic enzyme/ oxidoreductase, acting on NADH or NADPH, NAD or NADP as acceptor | chr1:30007326-30011393 REVERSE'	T
'8.2.10'	'TCA / org transformation.other organic acid transformatons.malic'	at2g13560	'at2g13560'	'malate oxidoreductase, putative | chr2:5649964-5655320 FORWARD'	T
'8.2.10'	'TCA / org transformation.other organic acid transformatons.malic'	at2g19900	'at2g19900'	'Symbols: ATNADP-ME1 | ATNADP-ME1 (NADP-malic enzyme 1); malate dehydrogenase (oxaloacetate-decarboxylating) (NADP+)/ malic enzyme/ oxidoreductase, acting on NADH or NADPH, NAD or NADP as acceptor | chr2:8591899-8595478 REVERSE'	T
'8.2.10'	'TCA / org transformation.other organic acid transformatons.malic'	at4g00570	'at4g00570'	'malate oxidoreductase, putative | chr4:242515-246771 REVERSE'	T
'8.2.10'	'TCA / org transformation.other organic acid transformatons.malic'	at5g11670	'at5g11670'	'Symbols: ATNADP-ME2 | ATNADP-ME2 (NADP-malic enzyme 2); malate dehydrogenase (oxaloacetate-decarboxylating) (NADP+)/ malic enzyme/ oxidoreductase, acting on NADH or NADPH, NAD or NADP as acceptor | chr5:3754249-3758242 FORWARD'	T
'8.2.10'	'TCA / org transformation.other organic acid transformatons.malic'	at5g25880	'at5g25880'	'Symbols: ATNADP-ME3 | ATNADP-ME3 (NADP-malic enzyme 3); malate dehydrogenase (oxaloacetate-decarboxylating) (NADP+)/ malic enzyme/ oxidoreductase, acting on NADH or NADPH, NAD or NADP as acceptor | chr5:9024549-9028377 FORWARD'	T
'8.2.11'	'TCA / org transformation.other organic acid transformatons.atp-citrate lyase'	at1g09430	'at1g09430'	'Symbols: ACLA-3 | ACLA-3; ATP citrate synthase | chr1:3041996-3045402 FORWARD'	T
'8.2.11'	'TCA / org transformation.other organic acid transformatons.atp-citrate lyase'	at1g10670	'at1g10670'	'Symbols: ACLA-1 | ACLA-1; ATP citrate synthase | chr1:3535387-3538281 FORWARD'	T
'8.2.11'	'TCA / org transformation.other organic acid transformatons.atp-citrate lyase'	at1g60810	'at1g60810'	'Symbols: ACLA-2 | ACLA-2; ATP citrate synthase | chr1:22388527-22391165 REVERSE'	T
'8.2.11'	'TCA / org transformation.other organic acid transformatons.atp-citrate lyase'	at3g06650	'at3g06650'	'Symbols: ACLB-1 | ACLB-1; ATP citrate synthase | chr3:2079033-2083291 REVERSE'	T
'8.2.11'	'TCA / org transformation.other organic acid transformatons.atp-citrate lyase'	at5g49460	'at5g49460'	'Symbols: ACLB-2 | ACLB-2 (ATP CITRATE LYASE SUBUNIT B 2); ATP citrate synthase | chr5:20054523-20058464 FORWARD'	T
'8.2.99'	'TCA / org transformation.other organic acid transformatons.misc'	at1g79440	'at1g79440'	'Symbols: ALDH5F1, SSADH1, SSADH | ALDH5F1; 3-chloroallyl aldehyde dehydrogenase/ NAD or NADH binding / succinate-semialdehyde dehydrogenase | chr1:29882210-29887412 REVERSE'	T
'8.2.1001'	'TCA / org transformation. Various'	2-methylc	'2-methylcitrate'	'Propanoate metabolism in bacteria'	M
'8.2.1002'	'TCA / org transformation. Various'	2-oxogluc	'2-oxogluconate'	''	M
'8.2.1003'	'TCA / org transformation. Various'	oxalate'	'oxalate'	''	M
'8.2.1004'	'TCA / org transformation. Various'	suberate'	'suberate'	'Also called cork acid, octanedioic acid'	M
'8.2.1005'	'TCA / org transformation. Various'	itaconate	'itaconate'	''	M
'8.3'	'TCA / org transformation.carbonic anhydrases'	at1g08065	'at1g08065'	'Symbols: ATACA5, ACA5 | ACA5 (ALPHA CARBONIC ANHYDRASE 5); carbonate dehydratase/ zinc ion binding | chr1:2511647-2513454 REVERSE'	T
'8.3'	'TCA / org transformation.carbonic anhydrases'	at1g08080	'at1g08080'	'Symbols: ATACA7, ACA7 | ACA7 (ALPHA CARBONIC ANHYDRASE 7); carbonate dehydratase/ zinc ion binding | chr1:2516991-2518546 REVERSE'	T
'8.3'	'TCA / org transformation.carbonic anhydrases'	at1g23730	'at1g23730'	'Symbols: ATBCA3, BCA3 | BCA3 (BETA CARBONIC ANHYDRASE 4); carbonate dehydratase/ zinc ion binding | chr1:8395557-8398144 FORWARD'	T
'8.3'	'TCA / org transformation.carbonic anhydrases'	at1g58180	'at1g58180'	'Symbols: ATBCA6, BCA6 | carbonic anhydrase family protein / carbonate dehydratase family protein | chr1:21537935-21539914 REVERSE'	T
'8.3'	'TCA / org transformation.carbonic anhydrases'	at1g70410	'at1g70410'	'Symbols: ATBCA4, BCA4 | carbonic anhydrase, putative / carbonate dehydratase, putative | chr1:26533926-26538333 REVERSE'	T
'8.3'	'TCA / org transformation.carbonic anhydrases'	at2g28210	'at2g28210'	'Symbols: ATACA2 | ATACA2 (ALPHA CARBONIC ANHYDRASE 2); carbonate dehydratase/ zinc ion binding | chr2:12029997-12032420 FORWARD'	T
'8.3'	'TCA / org transformation.carbonic anhydrases'	at3g01500	'at3g01500'	'Symbols: CA1 | CA1 (CARBONIC ANHYDRASE 1); carbonate dehydratase/ zinc ion binding | chr3:194724-198019 REVERSE'	T
'8.3'	'TCA / org transformation.carbonic anhydrases'	at3g52720	'at3g52720'	'Symbols: ATACA1, ACA1 | ACA1 (ALPHA CARBONIC ANHYDRASE 1); carbonate dehydratase/ zinc ion binding | chr3:19538690-19541284 REVERSE'	T
'8.3'	'TCA / org transformation.carbonic anhydrases'	at4g20990	'at4g20990'	'Symbols: ATACA4, ACA4 | ACA4 (ALPHA CARBONIC ANHYDRASE 4); carbonate dehydratase/ zinc ion binding | chr4:11219772-11221126 FORWARD'	T
'8.3'	'TCA / org transformation.carbonic anhydrases'	at4g21000	'at4g21000'	'Symbols: ATACA6, ACA6 | ACA6 (ALPHA CARBONIC ANHYDRASE 6); carbonate dehydratase/ zinc ion binding | chr4:11222529-11223756 FORWARD'	T
'8.3'	'TCA / org transformation.carbonic anhydrases'	at4g33580	'at4g33580'	'Symbols: ATBCA5, BCA5 | carbonic anhydrase family protein / carbonate dehydratase family protein | chr4:16138360-16141624 FORWARD'	T
'8.3'	'TCA / org transformation.carbonic anhydrases'	at5g04180	'at5g04180'	'Symbols: ATACA3, ACA3 | ACA3 (ALPHA CARBONIC ANHYDRASE 3); carbonate dehydratase/ zinc ion binding | chr5:1147648-1149284 REVERSE'	T
'8.3'	'TCA / org transformation.carbonic anhydrases'	at5g14740	'at5g14740'	'Symbols: CA2, CA18, BETA CA2 | CA2 (CARBONIC ANHYDRASE 2); carbonate dehydratase/ zinc ion binding | chr5:4757972-4762615 FORWARD'	T
'8.3'	'TCA / org transformation.carbonic anhydrases'	at5g56330	'at5g56330'	'Symbols: ATACA8, ACA8 | ACA8 (ALPHA CARBONIC ANHYDRASE 8); carbonate dehydratase/ zinc ion binding | chr5:22813768-22816162 FORWARD'	T
'9'	'mitochondrial electron transport / ATP synthesis'	at4g34700	'at4g34700'	'complex 1 family protein / LVR family protein | chr4:16556825-16558846 FORWARD'	T
'9.1'	'mitochondrial electron transport / ATP synthesis.NADH-DH'		''	''
'9.1.1'	'mitochondrial electron transport / ATP synthesis.NADH-DH.complex I'	at1g14450	'at1g14450'	'unknown protein | chr1:4946218-4947576 REVERSE'	T
'9.1.1'	'mitochondrial electron transport / ATP synthesis.NADH-DH.complex I'	at2g20530	'at2g20530'	'Symbols: ATPHB6 | ATPHB6 (PROHIBITIN 6) | chr2:8841972-8844000 FORWARD'	T
'9.1.1'	'mitochondrial electron transport / ATP synthesis.NADH-DH.complex I'	at3g12260	'at3g12260'	'complex 1 family protein / LVR family protein | chr3:3908940-3910420 REVERSE'	T
'9.1.1'	'mitochondrial electron transport / ATP synthesis.NADH-DH.complex I'	at3g27890	'at3g27890'	'Symbols: NQR | NQR (NADPH:QUINONE OXIDOREDUCTASE); FMN reductase | chr3:10350656-10352033 REVERSE'	T
'9.1.1'	'mitochondrial electron transport / ATP synthesis.NADH-DH.complex I'	at4g28510	'at4g28510'	'Symbols: ATPHB1 | ATPHB1 (PROHIBITIN 1) | chr4:14084749-14086844 REVERSE'	T
'9.1.1'	'mitochondrial electron transport / ATP synthesis.NADH-DH.complex I'	at5g44140	'at5g44140'	'Symbols: ATPHB7 | ATPHB7 (PROHIBITIN 7) | chr5:17762491-17763629 FORWARD'	T
'9.1.1'	'mitochondrial electron transport / ATP synthesis.NADH-DH.complex I'	atmg00650	'atmg00650'	'Symbols: NAD4L | Encodes NADH dehydrogenase subunit 4L. | chrM:188929-189231 REVERSE'	T
'9.1.1'	'mitochondrial electron transport / ATP synthesis.NADH-DH.complex I'	atmg01275	'atmg01275'	'Symbols: NAD1A, NAD1, ND1 | Encodes subunit of mitochondrial NAD(P)H dehydrogenase that is trans-spliced from three precursors, NAD1A, NAD1B, and NAD1C. | chrM:318004-318390 REVERSE'	T
'9.1.1.5'	'mitochondrial electron transport / ATP synthesis.NADH-DH.complex I.carbonic anhydrase'	at1g19580	'at1g19580'	'Symbols: GAMMA CA1 | GAMMA CA1 (GAMMA CARBONIC ANHYDRASE 1); carbonate dehydratase | chr1:6774763-6777456 FORWARD'	T
'9.1.1.5'	'mitochondrial electron transport / ATP synthesis.NADH-DH.complex I.carbonic anhydrase'	at1g47260	'at1g47260'	'Symbols: APFI, GAMMA CA2 | GAMMA CA2 (GAMMA CARBONIC ANHYDRASE 2); carbonate dehydratase | chr1:17321173-17323484 REVERSE'	T
'9.1.1.5'	'mitochondrial electron transport / ATP synthesis.NADH-DH.complex I.carbonic anhydrase'	at3g48680	'at3g48680'	'Symbols: GAMMA CAL2 | GAMMA CAL2 (GAMMA CARBONIC ANHYDRASE-LIKE 2); transferase | chr3:18035011-18037041 FORWARD'	T
'9.1.1.5'	'mitochondrial electron transport / ATP synthesis.NADH-DH.complex I.carbonic anhydrase'	at5g63510	'at5g63510'	'Symbols: GAMMA CAL1 | GAMMA CAL1 (GAMMA CARBONIC ANHYDRASE LIKE 1); carbonate dehydratase | chr5:25423984-25425841 FORWARD'	T
'9.1.1.5'	'mitochondrial electron transport / ATP synthesis.NADH-DH.complex I.carbonic anhydrase'	at5g66510	'at5g66510'	'Symbols: GAMMA CA3 | GAMMA CA3 (GAMMA CARBONIC ANHYDRASE 3); carbonate dehydratase | chr5:26549704-26551604 REVERSE'	T
'9.1.2'	'mitochondrial electron transport / ATP synthesis.NADH-DH.localisation not clear'	at1g16700	'at1g16700'	'NADH-ubiquinone oxidoreductase 23 kDa subunit, mitochondrial, putative | chr1:5709725-5711902 FORWARD'	T
'9.1.2'	'mitochondrial electron transport / ATP synthesis.NADH-DH.localisation not clear'	at1g49140	'at1g49140'	'NADH-ubiquinone oxidoreductase-related | chr1:18176772-18178298 REVERSE'	T
'9.1.2'	'mitochondrial electron transport / ATP synthesis.NADH-DH.localisation not clear'	at1g54720	'at1g54720'	'early-responsive to dehydration protein-related / ERD protein-related | chr1:20422831-20423754 FORWARD'	T
'9.1.2'	'mitochondrial electron transport / ATP synthesis.NADH-DH.localisation not clear'	at1g77910	'at1g77910'	'unknown protein | chr1:29296138-29296407 FORWARD'	T
'9.1.2'	'mitochondrial electron transport / ATP synthesis.NADH-DH.localisation not clear'	at1g79010	'at1g79010'	'NADH-ubiquinone oxidoreductase 23 kDa subunit, mitochondrial (TYKY) | chr1:29724879-29727028 REVERSE'	T
'9.1.2'	'mitochondrial electron transport / ATP synthesis.NADH-DH.localisation not clear'	at2g02050	'at2g02050'	'NADH-ubiquinone oxidoreductase B18 subunit, putative | chr2:489966-491995 FORWARD'	T
'9.1.2'	'mitochondrial electron transport / ATP synthesis.NADH-DH.localisation not clear'	at2g07689	'at2g07689'	'NADH-ubiquinone oxidoreductase, putative | chr2:3336109-3336753 FORWARD'	T
'9.1.2'	'mitochondrial electron transport / ATP synthesis.NADH-DH.localisation not clear'	at2g07711	'at2g07711'	'pseudogene, similar to NADH dehydrogenase subunit 5, blastp match of 97% identity and 2.2e-244 P-value to GP|1066145|dbj|BAA07176.1||D37958 NADH dehydrogenase subunit 5 {Malus x domestica} | chr2:3397158-3399434 REVERSE'	T
'9.1.2'	'mitochondrial electron transport / ATP synthesis.NADH-DH.localisation not clear'	at2g07751	'at2g07751'	'NADH-ubiquinone oxidoreductase chain 3, putative | chr2:3270008-3270364 FORWARD'	T
'9.1.2'	'mitochondrial electron transport / ATP synthesis.NADH-DH.localisation not clear'	at2g07785	'at2g07785'	'NADH-ubiquinone oxidoreductase, putative | chr2:3348114-3350018 FORWARD'	T
'9.1.2'	'mitochondrial electron transport / ATP synthesis.NADH-DH.localisation not clear'	at2g20360	'at2g20360'	'binding / catalytic/ coenzyme binding | chr2:8785988-8789473 FORWARD'	T
'9.1.2'	'mitochondrial electron transport / ATP synthesis.NADH-DH.localisation not clear'	at2g47690	'at2g47690'	'NADH-ubiquinone oxidoreductase-related | chr2:19551263-19552358 FORWARD'	T
'9.1.2'	'mitochondrial electron transport / ATP synthesis.NADH-DH.localisation not clear'	at3g03070	'at3g03070'	'NADH-ubiquinone oxidoreductase-related | chr3:696299-698156 REVERSE'	T
'9.1.2'	'mitochondrial electron transport / ATP synthesis.NADH-DH.localisation not clear'	at3g03100	'at3g03100'	'NADH:ubiquinone oxidoreductase family protein | chr3:705381-707651 REVERSE'	T
'9.1.2'	'mitochondrial electron transport / ATP synthesis.NADH-DH.localisation not clear'	at3g06310	'at3g06310'	'NADH-ubiquinone oxidoreductase 19 kDa subunit (NDUFA8) family protein | chr3:1912968-1914392 REVERSE'	T
'9.1.2'	'mitochondrial electron transport / ATP synthesis.NADH-DH.localisation not clear'	at3g18410	'at3g18410'	'NADH-ubiquinone oxidoreductase-related | chr3:6323162-6324579 FORWARD'	T
'9.1.2'	'mitochondrial electron transport / ATP synthesis.NADH-DH.localisation not clear'	at3g62790	'at3g62790'	'NADH-ubiquinone oxidoreductase-related | chr3:23223061-23224308 REVERSE'	T
'9.1.2'	'mitochondrial electron transport / ATP synthesis.NADH-DH.localisation not clear'	at4g02580	'at4g02580'	'NADH-ubiquinone oxidoreductase 24 kDa subunit, putative | chr4:1134467-1137156 FORWARD'	T
'9.1.2'	'mitochondrial electron transport / ATP synthesis.NADH-DH.localisation not clear'	at4g21810	'at4g21810'	'Symbols: DER2.1 | DER2.1 (DERLIN-2.1) | chr4:11575096-11577195 REVERSE'	T
'9.1.2'	'mitochondrial electron transport / ATP synthesis.NADH-DH.localisation not clear'	at4g26965	'at4g26965'	'NADH:ubiquinone oxidoreductase family protein | chr4:13539642-13542397 FORWARD'	T
'9.1.2'	'mitochondrial electron transport / ATP synthesis.NADH-DH.localisation not clear'	at5g08530	'at5g08530'	'Symbols: CI51 | CI51 (51 kDa subunit of complex I); 4 iron, 4 sulfur cluster binding / FMN binding / NAD or NADH binding / NADH dehydrogenase (ubiquinone)/ oxidoreductase, acting on NADH or NADPH | chr5:2759317-2761875 REVERSE'	T
'9.1.2'	'mitochondrial electron transport / ATP synthesis.NADH-DH.localisation not clear'	at5g11770	'at5g11770'	'NADH-ubiquinone oxidoreductase 20 kDa subunit, mitochondrial | chr5:3790806-3793000 REVERSE'	T
'9.1.2'	'mitochondrial electron transport / ATP synthesis.NADH-DH.localisation not clear'	at5g18800	'at5g18800'	'NADH-ubiquinone oxidoreductase 19 kDa subunit (NDUFA8) family protein | chr5:6267078-6268638 FORWARD'	T
'9.1.2'	'mitochondrial electron transport / ATP synthesis.NADH-DH.localisation not clear'	at5g37510	'at5g37510'	'Symbols: EMB1467 | EMB1467 (embryo defective 1467); NADH dehydrogenase (ubiquinone)/ NADH dehydrogenase/ electron carrier/ iron-sulfur cluster binding / oxidoreductase/ oxidoreductase, acting on NADH or NADPH | chr5:14897410-14900647 FORWARD'	T
'9.1.2'	'mitochondrial electron transport / ATP synthesis.NADH-DH.localisation not clear'	at5g47890	'at5g47890'	'NADH-ubiquinone oxidoreductase B8 subunit, putative | chr5:19388737-19390629 FORWARD'	T
'9.1.2'	'mitochondrial electron transport / ATP synthesis.NADH-DH.localisation not clear'	at5g52840	'at5g52840'	'NADH-ubiquinone oxidoreductase-related | chr5:21413646-21415006 FORWARD'	T
'9.1.2'	'mitochondrial electron transport / ATP synthesis.NADH-DH.localisation not clear'	at5g67590	'at5g67590'	'Symbols: FRO1 | FRO1 (FROSTBITE1); NADH dehydrogenase (ubiquinone) | chr5:26958001-26959557 FORWARD'	T
'9.1.2'	'mitochondrial electron transport / ATP synthesis.NADH-DH.localisation not clear'	atmg00060	'atmg00060'	'Symbols: NAD5C, NAD5.3, NAD5 | Mitochondrial NADH dehydrogenase subunit 5. The gene is trans-spliced from the three different pre-cursors, NAD5a, NAD5b and NAD5c. | chrM:20571-22086 REVERSE'	T
'9.1.2'	'mitochondrial electron transport / ATP synthesis.NADH-DH.localisation not clear'	atmg00070	'atmg00070'	'Symbols: NAD9 | NADH dehydrogenase subunit 9 | chrM:23663-24235 REVERSE'	T
'9.1.2'	'mitochondrial electron transport / ATP synthesis.NADH-DH.localisation not clear'	atmg00270	'atmg00270'	'Symbols: NAD6 | NADH dehydrogenase subunit 6 | chrM:76642-77259 REVERSE'	T
'9.1.2'	'mitochondrial electron transport / ATP synthesis.NADH-DH.localisation not clear'	atmg00285	'atmg00285'	'Symbols: NAD2A, NAD2.1, NAD2 | encodes subunit of mitochondrial NAD(P)H dehydrogenase that is trans-spliced from two precursors, NAD2A and NAD2B. | chrM:79740-81297 REVERSE'	T
'9.1.2'	'mitochondrial electron transport / ATP synthesis.NADH-DH.localisation not clear'	atmg00510	'atmg00510'	'Symbols: NAD7 | NADH dehydrogenase subunit 7 | chrM:132071-138153 FORWARD'	T
'9.1.2'	'mitochondrial electron transport / ATP synthesis.NADH-DH.localisation not clear'	atmg00513	'atmg00513'	'Symbols: NAD5A, NAD5.1, NAD5 | Mitochondrial NADH dehydrogenase subunit 5. The gene is trans-spliced from three different pre-cursors, NAD5a, NAD5b and NAD5c. | chrM:140724-142998 REVERSE'	T
'9.1.2'	'mitochondrial electron transport / ATP synthesis.NADH-DH.localisation not clear'	atmg00516	'atmg00516'	'Symbols: NAD1C, NAD1 | Encodes subunit of mitochondrial NAD(P)H dehydrogenase that is trans-spliced from three precursors, NAD1A, NAD1B, and NAD1C. | chrM:143219-147048 REVERSE'	T
'9.1.2'	'mitochondrial electron transport / ATP synthesis.NADH-DH.localisation not clear'	atmg00580	'atmg00580'	'Symbols: NAD4 | NADH dehydrogenase subunit 4 | chrM:161693-169674 FORWARD'	T
'9.1.2'	'mitochondrial electron transport / ATP synthesis.NADH-DH.localisation not clear'	atmg00665	'atmg00665'	'Symbols: NAD5B, NAD5.2, NAD5 | Mitochondrial NADH dehydrogenase subunit 5. The gene is trans-spliced from three different pre-cursors, NAD5a, NAD5b and NAD5c. | chrM:190740-190761 REVERSE'	T
'9.1.2'	'mitochondrial electron transport / ATP synthesis.NADH-DH.localisation not clear'	atmg00990	'atmg00990'	'Symbols: NAD3 | NADH dehydrogenase subunit 3 | chrM:260647-261006 REVERSE'	T
'9.1.2'	'mitochondrial electron transport / ATP synthesis.NADH-DH.localisation not clear'	atmg01120	'atmg01120'	'Symbols: NAD1B, NAD1 | Encodes subunit of mitochondrial NAD(P)H dehydrogenase that is trans-spliced from three precursors, NAD1A, NAD1B, and NAD1C. | chrM:287917-289083 REVERSE'	T
'9.1.2'	'mitochondrial electron transport / ATP synthesis.NADH-DH.localisation not clear'	atmg01320	'atmg01320'	'Symbols: NAD2B, NAD2.2, NAD2 | encodes subunit of mitochondrial NAD(P)H dehydrogenase that is trans-spliced from two precursors, NAD2A and NAD2B. | chrM:327890-333105 REVERSE'	T
'9.2'	'mitochondrial electron transport / ATP synthesis.NADH-DH'		''	''
'9.2.1'	'mitochondrial electron transport / ATP synthesis.NADH-DH.type II'		''	''
'9.2.1.2'	'mitochondrial electron transport / ATP synthesis.NADH-DH.type II.external'	at2g20800	'at2g20800'	'Symbols: NDB4 | NDB4 (NAD(P)H dehydrogenase B4); NADH dehydrogenase | chr2:8953252-8955761 REVERSE'	T
'9.2.1.2'	'mitochondrial electron transport / ATP synthesis.NADH-DH.type II.external'	at4g05020	'at4g05020'	'Symbols: NDB2 | NDB2 (NAD(P)H dehydrogenase B2); FAD binding / disulfide oxidoreductase/ oxidoreductase | chr4:2572621-2576595 FORWARD'	T
'9.2.1.2'	'mitochondrial electron transport / ATP synthesis.NADH-DH.type II.external'	at4g21490	'at4g21490'	'Symbols: NDB3 | NDB3; NADH dehydrogenase | chr4:11436495-11439326 REVERSE'	T
'9.2.1.2'	'mitochondrial electron transport / ATP synthesis.NADH-DH.type II.external'	at4g28220	'at4g28220'	'Symbols: NDB1 | NDB1 (NAD(P)H dehydrogenase B1); NADH dehydrogenase/ disulfide oxidoreductase | chr4:13992997-13995831 FORWARD'	T
'9.2.1.3'	'mitochondrial electron transport / ATP synthesis.NADH-DH.type II.mitochondrial'	at5g08740	'at5g08740'	'Symbols: NDC1 | NDC1 (NAD(P)H dehydrogenase C1); NADH dehydrogenase | chr5:2848506-2851428 REVERSE'	T
'9.2.1.4'	'mitochondrial electron transport / ATP synthesis.NADH-DH.type II.internal matrix'	at1g07180	'at1g07180'	'Symbols: ATNDI1, NDA1 | NDA1 (ALTERNATIVE NAD(P)H DEHYDROGENASE 1); NADH dehydrogenase | chr1:2204320-2206934 FORWARD'	T
'9.2.1.4'	'mitochondrial electron transport / ATP synthesis.NADH-DH.type II.internal matrix'	at2g29990	'at2g29990'	'Symbols: NDA2 | NDA2 (ALTERNATIVE NAD(P)H DEHYDROGENASE 2); FAD binding / NADH dehydrogenase/ oxidoreductase | chr2:12793340-12795913 REVERSE'	T
'9.3'	'mitochondrial electron transport / ATP synthesis.electron transfer flavoprotein'	at1g50940	'at1g50940'	'Symbols: ETFALPHA | ETFALPHA (electron transfer flavoprotein alpha); FAD binding / electron carrier | chr1:18877812-18880010 REVERSE'	T
'9.3'	'mitochondrial electron transport / ATP synthesis.electron transfer flavoprotein'	at2g43400	'at2g43400'	'Symbols: ETFQO | ETFQO (electron-transfer flavoprotein:ubiquinone oxidoreductase); catalytic/ electron carrier/ electron-transferring-flavoprotein dehydrogenase | chr2:18021180-18025292 FORWARD'	T
'9.3'	'mitochondrial electron transport / ATP synthesis.electron transfer flavoprotein'	at5g43430	'at5g43430'	'Symbols: ETFBETA | ETFBETA; electron carrier | chr5:17453598-17455296 FORWARD'	T
'9.4'	'mitochondrial electron transport / ATP synthesis.alternative oxidase'	at1g32350	'at1g32350'	'Symbols: AOX1D | AOX1D (alternative oxidase 1D); alternative oxidase | chr1:11666977-11668690 REVERSE'	T
'9.4'	'mitochondrial electron transport / ATP synthesis.alternative oxidase'	at3g22360	'at3g22360'	'Symbols: AOX1B | AOX1B; alternative oxidase | chr3:7904156-7905384 FORWARD'	T
'9.4'	'mitochondrial electron transport / ATP synthesis.alternative oxidase'	at3g22370	'at3g22370'	'Symbols: AOX1A, ATAOX1A | AOX1A (ALTERNATIVE OXIDASE 1A); alternative oxidase | chr3:7906791-7908740 FORWARD'	T
'9.4'	'mitochondrial electron transport / ATP synthesis.alternative oxidase'	at3g27620	'at3g27620'	'Symbols: AOX1C | AOX1C; alternative oxidase | chr3:10229045-10230702 REVERSE'	T
'9.4'	'mitochondrial electron transport / ATP synthesis.alternative oxidase'	at5g64210	'at5g64210'	'Symbols: AOX2 | AOX2; alternative oxidase | chr5:25683965-25685664 REVERSE'	T
'9.5'	'mitochondrial electron transport / ATP synthesis.cytochrome c reductase'	at1g15120	'at1g15120'	'ubiquinol-cytochrome C reductase complex 7.8 kDa protein, putative / mitochondrial hinge protein, putative | chr1:5202648-5204193 FORWARD'	T
'9.5'	'mitochondrial electron transport / ATP synthesis.cytochrome c reductase'	at1g36380	'at1g36380'	'unknown protein | chr1:13700814-13701632 FORWARD'	T
'9.5'	'mitochondrial electron transport / ATP synthesis.cytochrome c reductase'	at2g01090	'at2g01090'	'ubiquinol-cytochrome C reductase complex 7.8 kDa protein, putative / mitochondrial hinge protein, putative | chr2:80014-81200 FORWARD'	T
'9.5'	'mitochondrial electron transport / ATP synthesis.cytochrome c reductase'	at2g07727	'at2g07727'	'cytochrome b (MTCYB) (COB) (CYTB) | chr2:3450578-3452044 FORWARD'	T
'9.5'	'mitochondrial electron transport / ATP synthesis.cytochrome c reductase'	at3g10860	'at3g10860'	'ubiquinol-cytochrome C reductase complex ubiquinone-binding protein, putative / ubiquinol-cytochrome C reductase complex 8.2 kDa protein, putative | chr3:3399736-3400741 FORWARD'	T
'9.5'	'mitochondrial electron transport / ATP synthesis.cytochrome c reductase'	at3g52730	'at3g52730'	'ubiquinol-cytochrome C reductase UQCRX/QCR9-like family protein | chr3:19542931-19544264 REVERSE'	T
'9.5'	'mitochondrial electron transport / ATP synthesis.cytochrome c reductase'	at4g32470	'at4g32470'	'ubiquinol-cytochrome C reductase complex 14 kDa protein, putative | chr4:15669219-15671194 REVERSE'	T
'9.5'	'mitochondrial electron transport / ATP synthesis.cytochrome c reductase'	at5g05370	'at5g05370'	'ubiquinol-cytochrome C reductase complex ubiquinone-binding protein, putative / ubiquinol-cytochrome C reductase complex 8.2 kDa protein, putative | chr5:1590797-1591903 REVERSE'	T
'9.5'	'mitochondrial electron transport / ATP synthesis.cytochrome c reductase'	at5g13430	'at5g13430'	'ubiquinol-cytochrome C reductase iron-sulfur subunit, mitochondrial, putative / Rieske iron-sulfur protein, putative | chr5:4305125-4307513 REVERSE'	T
'9.5'	'mitochondrial electron transport / ATP synthesis.cytochrome c reductase'	at5g13440	'at5g13440'	'ubiquinol-cytochrome C reductase iron-sulfur subunit, mitochondrial, putative / Rieske iron-sulfur protein, putative | chr5:4308129-4310181 REVERSE'	T
'9.5'	'mitochondrial electron transport / ATP synthesis.cytochrome c reductase'	at5g25450	'at5g25450'	'ubiquinol-cytochrome C reductase complex 14 kDa protein, putative | chr5:8856997-8858476 FORWARD'	T
'9.6'	'mitochondrial electron transport / ATP synthesis.cytochrome c'	at1g15220	'at1g15220'	'Symbols: ATCCMH, CCMH | CCMH; oxidoreductase | chr1:5240199-5241538 REVERSE'	T
'9.6'	'mitochondrial electron transport / ATP synthesis.cytochrome c'	at1g22840	'at1g22840'	'Symbols: CYTC-1, ATCYTC-A | CYTC-1 (CYTOCHROME C-1); electron carrier/ heme binding / iron ion binding | chr1:8079287-8080574 FORWARD'	T
'9.6'	'mitochondrial electron transport / ATP synthesis.cytochrome c'	at1g49380	'at1g49380'	'cytochrome c biogenesis protein family | chr1:18276707-18279528 FORWARD'	T
'9.6'	'mitochondrial electron transport / ATP synthesis.cytochrome c'	at2g07681	'at2g07681'	'cytochrome c biogenesis protein, putative | chr2:3290231-3291001 FORWARD'	T
'9.6'	'mitochondrial electron transport / ATP synthesis.cytochrome c'	at2g07771	'at2g07771'	'cytochrome c biogenesis protein-related | chr2:3239693-3240463 REVERSE'	T
'9.6'	'mitochondrial electron transport / ATP synthesis.cytochrome c'	at3g27240	'at3g27240'	'cytochrome c1, putative | chr3:10055789-10058716 REVERSE'	T
'9.6'	'mitochondrial electron transport / ATP synthesis.cytochrome c'	at3g51790	'at3g51790'	'Symbols: ATG1 | ATG1 (ARABIDOPSIS TRANSMEMBRANE PROTEIN G1P-RELATED 1) | chr3:19209585-19210744 REVERSE'	T
'9.6'	'mitochondrial electron transport / ATP synthesis.cytochrome c'	at4g10040	'at4g10040'	'Symbols: CYTC-2 | CYTC-2 (cytochrome c-2); electron carrier/ heme binding / iron ion binding | chr4:6276998-6278509 FORWARD'	T
'9.6'	'mitochondrial electron transport / ATP synthesis.cytochrome c'	at5g40810	'at5g40810'	'cytochrome c1, putative | chr5:16339893-16342644 FORWARD'	T
'9.6'	'mitochondrial electron transport / ATP synthesis.cytochrome c'	atmg00110	'atmg00110'	'Symbols: CCB206 | Encodes a mitochondria-encoded cytochrome c biogenesis protein. | chrM:30463-31083 FORWARD'	T
'9.6'	'mitochondrial electron transport / ATP synthesis.cytochrome c'	atmg00180	'atmg00180'	'Symbols: CCB452 | cytochrome c biogenesis orf452 | chrM:51293-53611 REVERSE'	T
'9.6'	'mitochondrial electron transport / ATP synthesis.cytochrome c'	atmg00830	'atmg00830'	'Symbols: CCB382 | cytochrome c biogenesis orf382 | chrM:231894-233042 REVERSE'	T
'9.6'	'mitochondrial electron transport / ATP synthesis.cytochrome c'	atmg00900	'atmg00900'	'Symbols: CCB256 | cytochrome c biogenesis orf256 | chrM:239988-240758 REVERSE'	T
'9.6'	'mitochondrial electron transport / ATP synthesis.cytochrome c'	atmg00960	'atmg00960'	'Symbols: CCB203 | Encodes a protein of the mitochondrial membrane which has been shown to be present in a number of unidentified complexes including a 500-KDa complex postulated to have heme lyase activity, in which another protein (AtCCMH, AT1G15220) is also involved. cytochrome c biogenesis orf203. | chrM:256865-257476 REVERSE'	T
'9.7'	'mitochondrial electron transport / ATP synthesis.cytochrome c oxidase'	at1g02410	'at1g02410'	'cytochrome c oxidase assembly protein CtaG / Cox11 family | chr1:490925-492926 FORWARD'	T
'9.7'	'mitochondrial electron transport / ATP synthesis.cytochrome c oxidase'	at1g09794	'at1g09794'	'Cox19 family protein (CHCH motif); CONTAINS InterPro DOMAIN/s: MTCP1 (InterPro:IPR009069).'	T
'9.7'	'mitochondrial electron transport / ATP synthesis.cytochrome c oxidase'	at1g22450	'at1g22450'	'Symbols: COX6B, ATCOX6B2 | COX6B (CYTOCHROME C OXIDASE 6B); cytochrome-c oxidase | chr1:7925121-7927278 FORWARD'	T
'9.7'	'mitochondrial electron transport / ATP synthesis.cytochrome c oxidase'	at1g28140	'at1g28140'	'unknown protein | chr1:9832816-9834427 REVERSE'	T
'9.7'	'mitochondrial electron transport / ATP synthesis.cytochrome c oxidase'	at1g32710	'at1g32710'	'cytochrome c oxidase subunit VIb family | chr1:11833113-11833706 FORWARD'	T
'9.7'	'mitochondrial electron transport / ATP synthesis.cytochrome c oxidase'	at1g48510	'at1g48510'	'cytochrome c oxidase assembly protein surfeit-related | chr1:17934889-17936915 FORWARD'	T
'9.7'	'mitochondrial electron transport / ATP synthesis.cytochrome c oxidase'	at1g52710	'at1g52710'	'cytochrome c oxidase-related | chr1:19638331-19640223 REVERSE'	T
'9.7'	'mitochondrial electron transport / ATP synthesis.cytochrome c oxidase'	at1g57600	'at1g57600'	'membrane bound O-acyl transferase (MBOAT) family protein | chr1:21330512-21334727 REVERSE'	T
'9.7'	'mitochondrial electron transport / ATP synthesis.cytochrome c oxidase'	at1g66590	'at1g66590'	'Symbols: ATCOX19-1, COX19-1 | cox19 family protein | chr1:24841123-24842411 FORWARD'	T
'9.7'	'mitochondrial electron transport / ATP synthesis.cytochrome c oxidase'	at1g69750	'at1g69750'	'Symbols: COX19-2, ATCOX19-2 | cox19 family protein | chr1:26236316-26237501 FORWARD'	T
'9.7'	'mitochondrial electron transport / ATP synthesis.cytochrome c oxidase'	at1g80230	'at1g80230'	'cytochrome c oxidase family protein | chr1:30169456-30171101 REVERSE'	T
'9.7'	'mitochondrial electron transport / ATP synthesis.cytochrome c oxidase'	at2g07687	'at2g07687'	'cytochrome c oxidase subunit 3 | chr2:3311654-3312651 REVERSE'	T
'9.7'	'mitochondrial electron transport / ATP synthesis.cytochrome c oxidase'	at2g07695	'at2g07695'	'cytochrome c oxidase subunit II, putative | chr2:3346951-3347826 FORWARD'	T
'9.7'	'mitochondrial electron transport / ATP synthesis.cytochrome c oxidase'	at2g47380	'at2g47380'	'cytochrome c oxidase subunit Vc family protein / COX5C family protein | chr2:19440955-19442053 FORWARD'	T
'9.7'	'mitochondrial electron transport / ATP synthesis.cytochrome c oxidase'	at3g08950	'at3g08950'	'electron transport SCO1/SenC family protein | chr3:2727215-2729601 FORWARD'	T
'9.7'	'mitochondrial electron transport / ATP synthesis.cytochrome c oxidase'	at3g15640	'at3g15640'	'cytochrome c oxidase family protein | chr3:5299110-5301745 FORWARD'	T
'9.7'	'mitochondrial electron transport / ATP synthesis.cytochrome c oxidase'	at3g17910	'at3g17910'	'Symbols: SURF1 | SURF1 (SURFEIT 1) | chr3:6133528-6136371 FORWARD'	T
'9.7'	'mitochondrial electron transport / ATP synthesis.cytochrome c oxidase'	at3g62400	'at3g62400'	'unknown protein | chr3:23089641-23090737 FORWARD'	T
'9.7'	'mitochondrial electron transport / ATP synthesis.cytochrome c oxidase'	at4g28060	'at4g28060'	'cytochrome c oxidase subunit 6b, putative | chr4:13944018-13944709 REVERSE'	T
'9.7'	'mitochondrial electron transport / ATP synthesis.cytochrome c oxidase'	at4g37830	'at4g37830'	'cytochrome c oxidase-related | chr4:17787479-17788834 REVERSE'	T
'9.7'	'mitochondrial electron transport / ATP synthesis.cytochrome c oxidase'	at4g39740	'at4g39740'	'electron transport SCO1/SenC family protein | chr4:18435293-18437136 REVERSE'	T
'9.7'	'mitochondrial electron transport / ATP synthesis.cytochrome c oxidase'	at5g40382	'at5g40382'	'cytochrome-c oxidase | chr5:16155086-16155683 REVERSE'	T
'9.7'	'mitochondrial electron transport / ATP synthesis.cytochrome c oxidase'	at5g57815	'at5g57815'	'cytochrome c oxidase subunit 6b, putative | chr5:23426668-23427856 FORWARD'	T
'9.7'	'mitochondrial electron transport / ATP synthesis.cytochrome c oxidase'	at5g61310	'at5g61310'	'cytochrome c oxidase subunit Vc, putative / COX5C, putative | chr5:24653422-24654860 REVERSE'	T
'9.7'	'mitochondrial electron transport / ATP synthesis.cytochrome c oxidase'	atmg00160	'atmg00160'	'Symbols: COX2 | cytochrome c oxidase subunit 2 | chrM:40502-42628 REVERSE'	T
'9.7'	'mitochondrial electron transport / ATP synthesis.cytochrome c oxidase'	atmg00730	'atmg00730'	'Symbols: COX3 | Encodes cytochrome c oxidase subunit 3. | chrM:217631-219077 FORWARD'	T
'9.7'	'mitochondrial electron transport / ATP synthesis.cytochrome c oxidase'	atmg01280	'atmg01280'	'Symbols: ORF291 | encodes a cytochrome c oxidase subunit II | chrM:318588-319463 REVERSE'	T
'9.7'	'mitochondrial electron transport / ATP synthesis.cytochrome c oxidase'	atmg01360	'atmg01360'	'Symbols: COX1 | cytochrome c oxidase subunit 1 | chrM:349830-351413 REVERSE'	T
'9.8'	'mitochondrial electron transport / ATP synthesis.uncoupling protein'	at3g54110	'at3g54110'	'Symbols: ATPUMP1, UCP, PUMP1, ATUCP1, UCP1 | PUMP1 (PLANT UNCOUPLING MITOCHONDRIAL PROTEIN 1); binding / oxidative phosphorylation uncoupler | chr3:20038680-20041210 FORWARD'	T
'9.8'	'mitochondrial electron transport / ATP synthesis.uncoupling protein'	at4g24570	'at4g24570'	'Symbols: DIC2 | mitochondrial substrate carrier family protein | chr4:12686459-12687650 FORWARD'	T
'9.8'	'mitochondrial electron transport / ATP synthesis.uncoupling protein'	at5g58970	'at5g58970'	'Symbols: ATUCP2 | ATUCP2 (UNCOUPLING PROTEIN 2); oxidative phosphorylation uncoupler | chr5:23808461-23811258 REVERSE'	T
'9.9'	'mitochondrial electron transport / ATP synthesis.F1-ATPase'	at1g51650	'at1g51650'	'ATP synthase epsilon chain, mitochondrial | chr1:19152615-19153929 FORWARD'	T
'9.9'	'mitochondrial electron transport / ATP synthesis.F1-ATPase'	at2g07698	'at2g07698'	'ATP synthase alpha chain, mitochondrial, putative | chr2:3361474-3364127 FORWARD'	T
'9.9'	'mitochondrial electron transport / ATP synthesis.F1-ATPase'	at2g19680	'at2g19680'	'mitochondrial ATP synthase g subunit family protein | chr2:8501325-8502831 FORWARD'	T
'9.9'	'mitochondrial electron transport / ATP synthesis.F1-ATPase'	at2g33040	'at2g33040'	'ATP synthase gamma chain, mitochondrial (ATPC) | chr2:14018690-14021183 REVERSE'	T
'9.9'	'mitochondrial electron transport / ATP synthesis.F1-ATPase'	at3g29800	'at3g29800'	'AAA-type ATPase family | chr3:11720096-11722103 FORWARD'	T
'9.9'	'mitochondrial electron transport / ATP synthesis.F1-ATPase'	at3g33000	'at3g33000'	'pseudogene, ATP synthase A subunit, blastp match of 68% identity and 1.3e-82 P-value to SP|P06288|ATPI_TOBAC ATP synthase A chain precursor (EC 3.6.3.14) (Subunit IV). (Belladonna, Deadly nightshade) {Atropa belladonna} | chr3:13537077-13537851 REVERSE'	T
'9.9'	'mitochondrial electron transport / ATP synthesis.F1-ATPase'	at3g46430	'at3g46430'	'unknown protein | chr3:17087594-17088753 FORWARD'	T
'9.9'	'mitochondrial electron transport / ATP synthesis.F1-ATPase'	at3g52300	'at3g52300'	'Symbols: ATPQ | ATPQ (ATP SYNTHASE D CHAIN, MITOCHONDRIAL); hydrogen ion transmembrane transporter | chr3:19396565-19398377 FORWARD'	T
'9.9'	'mitochondrial electron transport / ATP synthesis.F1-ATPase'	at4g05340	'at4g05340'	'ATP binding | chr4:2725690-2726065 FORWARD'	T
'9.9'	'mitochondrial electron transport / ATP synthesis.F1-ATPase'	at4g26210	'at4g26210'	'mitochondrial ATP synthase g subunit family protein | chr4:13281937-13283402 FORWARD'	T
'9.9'	'mitochondrial electron transport / ATP synthesis.F1-ATPase'	at4g29480	'at4g29480'	'mitochondrial ATP synthase g subunit family protein | chr4:14486041-14487777 REVERSE'	T
'9.9'	'mitochondrial electron transport / ATP synthesis.F1-ATPase'	at5g08670	'at5g08670'	'ATP binding / hydrogen ion transporting ATP synthase, rotational mechanism | chr5:2818117-2821176 REVERSE'	T
'9.9'	'mitochondrial electron transport / ATP synthesis.F1-ATPase'	at5g08680	'at5g08680'	'ATP synthase beta chain, mitochondrial, putative | chr5:2821928-2824966 FORWARD'	T
'9.9'	'mitochondrial electron transport / ATP synthesis.F1-ATPase'	at5g08690	'at5g08690'	'ATP synthase beta chain 2, mitochondrial | chr5:2825713-2828662 FORWARD'	T
'9.9'	'mitochondrial electron transport / ATP synthesis.F1-ATPase'	at5g12420	'at5g12420'	'unknown protein | chr5:4024314-4026741 REVERSE'	T
'9.9'	'mitochondrial electron transport / ATP synthesis.F1-ATPase'	at5g13450	'at5g13450'	'ATP synthase delta chain, mitochondrial, putative / H(+)-transporting two-sector ATPase, delta (OSCP) subunit, putative | chr5:4310314-4312048 REVERSE'	T
'9.9'	'mitochondrial electron transport / ATP synthesis.F1-ATPase'	at5g47030	'at5g47030'	'ATP synthase delta' chain, mitochondrial | chr5:19090298-19092314 FORWARD'	T
'9.9'	'mitochondrial electron transport / ATP synthesis.F1-ATPase'	at5g60730	'at5g60730'	'anion-transporting ATPase family protein | chr5:24422735-24425492 FORWARD'	T
'9.9'	'mitochondrial electron transport / ATP synthesis.F1-ATPase'	atmg00410	'atmg00410'	'Symbols: ATP6-1, ATP6 | ATPase subunit 6 | chrM:111587-112907 FORWARD'	T
'9.9'	'mitochondrial electron transport / ATP synthesis.F1-ATPase'	atmg00480	'atmg00480'	'Symbols: ORFB, ATP8 | Encodes subunit 8 of the mitochondrial F(O) ATP synthase complex. | chrM:129909-130385 FORWARD'	T
'9.9'	'mitochondrial electron transport / ATP synthesis.F1-ATPase'	atmg00640	'atmg00640'	'Symbols: ORF25 | encodes a plant b subunit of mitochondrial ATP synthase based on structural similarity and the presence in the F(0) complex. | chrM:188084-188662 REVERSE'	T
'9.9'	'mitochondrial electron transport / ATP synthesis.F1-ATPase'	atmg01080	'atmg01080'	'Symbols: ATP9 | subunit 9 of mitochondrial F0-ATPase | chrM:278649-279152 FORWARD'	T
'9.9'	'mitochondrial electron transport / ATP synthesis.F1-ATPase'	atmg01170	'atmg01170'	'Symbols: ATP6-2 | ATPase subunit 6 | chrM:296820-298204 REVERSE'	T
'9.9'	'mitochondrial electron transport / ATP synthesis.F1-ATPase'	atmg01190	'atmg01190'	'Symbols: ATP1 | ATPase subunit 1 | chrM:302166-303689 REVERSE'	T
'9.99'	'mitochondrial electron transport / ATP synthesis.unspecified'	at2g03690	'at2g03690'	'coenzyme Q biosynthesis Coq4 family protein / ubiquinone biosynthesis Coq4 family protein | chr2:1121900-1123171 REVERSE'	T
'9.99'	'mitochondrial electron transport / ATP synthesis.unspecified'	at4g01660	'at4g01660'	'Symbols: ATABC1, ATATH10 | ATABC1 (ARABIDOPSIS THALIANA ABC TRANSPORTER 1); transporter | chr4:708544-711256 FORWARD'	T
'9.99'	'mitochondrial electron transport / ATP synthesis.unspecified'	at4g21090	'at4g21090'	'adrenodoxin-like ferredoxin 1 | chr4:11256459-11258581 REVERSE'	T
'9.1001'	'mitochondrial electron transport / ATP synthesis'	ubiquinon	'ubiquinone-20'	'Respiration; Redox electron carrier'	M
'9.1001'	'mitochondrial electron transport / ATP synthesis'	vitamin k	'vitamin k1'	'Respiration; Redox electron carrier'	M
'10'	'cell wall'	at1g64670	'at1g64670'	'Symbols: BDG1 | BDG1 (BODYGUARD1); hydrolase | chr1:24030820-24033556 REVERSE'	T
'10.1'	'cell wall.precursor synthesis'	at1g17270	'at1g17270'	'unknown protein | chr1:5909249-5911693 REVERSE'	T
'10.1'	'cell wall.precursor synthesis'	at1g31070	'at1g31070'	'UDP-N-acetylglucosamine pyrophosphorylase-related | chr1:11084859-11088563 FORWARD'	T
'10.1'	'cell wall.precursor synthesis'	at3g09130	'at3g09130'	'unknown protein | chr3:2799312-2800505 FORWARD'	T
'10.1'	'cell wall.precursor synthesis'	at5g18070	'at5g18070'	'Symbols: DRT101 | DRT101 (DNA-DAMAGE-REPAIR/TOLERATION 101); intramolecular transferase, phosphotransferases / magnesium ion binding | chr5:5981007-5982934 FORWARD'	T
'10.1.1'	'cell wall.precursor synthesis.NDP sugar pyrophosphorylase'		''	''
'10.1.1.1'	'cell wall.precursor synthesis.NDP sugar pyrophosphorylase.GDP mannose'	at2g39770	'at2g39770'	'Symbols: CYT1, VTC1, SOZ1, EMB101, GMP1 | CYT1 (CYTOKINESIS DEFECTIVE 1); mannose-1-phosphate guanylyltransferase/ nucleotidyltransferase | chr2:16588702-16590985 FORWARD'	T
'10.1.1.1'	'cell wall.precursor synthesis.NDP sugar pyrophosphorylase.GDP mannose'	at3g55590	'at3g55590'	'GDP-mannose pyrophosphorylase, putative | chr3:20617049-20618881 FORWARD'	T
'10.1.1.1'	'cell wall.precursor synthesis.NDP sugar pyrophosphorylase.GDP mannose'	at4g30570	'at4g30570'	'GDP-mannose pyrophosphorylase, putative | chr4:14930677-14931951 REVERSE'	T
'10.1.1.2'	'cell wall.precursor synthesis.NDP sugar pyrophosphorylase.GDP fucose and fucokinase'	at1g01220	'at1g01220'	'GHMP kinase-related | chr1:91750-95651 FORWARD'	T
'10.1.1.20'	'cell wall.precursor synthesis.NDP sugar pyrophosphorylase.multiple NDP-Sugars'	at5g52560	'at5g52560'	'Symbols: ATUSP | ATUSP (ARABIDOPSIS THALIANA UDP-SUGAR PYROPHOSPHORYLASE); UTP-monosaccharide-1-phosphate uridylyltransferase/ UTP:arabinose-1-phosphate uridylyltransferase/ UTP:galactose-1-phosphate uridylyltransferase/ UTP:glucose-1-phosphate uridylyltransferase/ UTP:xy | chr5:21330639-21334811 FORWARD'	T
'10.1.2'	'cell wall.precursor synthesis.UGE'	at1g12780	'at1g12780'	'Symbols: UGE1 | UGE1 (UDP-D-glucose/UDP-D-galactose 4-epimerase 1); UDP-glucose 4-epimerase/ protein dimerization | chr1:4355926-4358328 REVERSE'	T
'10.1.2'	'cell wall.precursor synthesis.UGE'	at1g63180	'at1g63180'	'Symbols: UGE3 | UGE3 (UDP-D-glucose/UDP-D-galactose 4-epimerase 3); UDP-glucose 4-epimerase/ protein dimerization | chr1:23427409-23429603 REVERSE'	T
'10.1.2'	'cell wall.precursor synthesis.UGE'	at1g64440	'at1g64440'	'Symbols: RHD1, REB1, UGE4 | RHD1 (ROOT HAIR DEFECTIVE 1); UDP-glucose 4-epimerase/ protein dimerization | chr1:23937030-23939899 FORWARD'	T
'10.1.2'	'cell wall.precursor synthesis.UGE'	at4g10960	'at4g10960'	'Symbols: UGE5 | UGE5 (UDP-D-glucose/UDP-D-galactose 4-epimerase 5); UDP-glucose 4-epimerase/ protein dimerization | chr4:6713557-6718550 REVERSE'	T
'10.1.2'	'cell wall.precursor synthesis.UGE'	at4g23920	'at4g23920'	'Symbols: UGE2 | UGE2 (UDP-D-glucose/UDP-D-galactose 4-epimerase 2); UDP-glucose 4-epimerase/ protein dimerization | chr4:12431277-12433864 FORWARD'	T
'10.1.3'	'cell wall.precursor synthesis.AXS'	at1g08200	'at1g08200'	'Symbols: AXS2 | AXS2 (UDP-D-APIOSE/UDP-D-XYLOSE SYNTHASE 2); UDP-glucuronate decarboxylase | chr1:2573848-2576714 REVERSE'	T
'10.1.3'	'cell wall.precursor synthesis.AXS'	at2g27860	'at2g27860'	'Symbols: AXS1 | AXS1 (UDP-D-apiose/UDP-D-xylose synthase 1); NAD or NADH binding / UDP-glucuronate decarboxylase | chr2:11864393-11866907 REVERSE'	T
'10.1.4'	'cell wall.precursor synthesis.UDP-Glc dehydrogenase (UGD)'	at1g26570	'at1g26570'	'Symbols: UGD1, ATUGD1 | UGD1 (UDP-GLUCOSE DEHYDROGENASE 1); NAD or NADH binding / UDP-glucose 6-dehydrogenase/ binding / catalytic/ coenzyme binding / oxidoreductase/ oxidoreductase, acting on the CH-OH group of donors, NAD or NADP as acceptor | chr1:9182204-9184393 FORWARD'	T
'10.1.4'	'cell wall.precursor synthesis.UDP-Glc dehydrogenase (UGD)'	at3g01010	'at3g01010'	'UDP-glucose/GDP-mannose dehydrogenase family protein | chr3:4342-4818 FORWARD'	T
'10.1.4'	'cell wall.precursor synthesis.UDP-Glc dehydrogenase (UGD)'	at3g29360	'at3g29360'	'UDP-glucose 6-dehydrogenase, putative | chr3:11267091-11269229 REVERSE'	T
'10.1.4'	'cell wall.precursor synthesis.UDP-Glc dehydrogenase (UGD)'	at5g15490	'at5g15490'	'UDP-glucose 6-dehydrogenase, putative | chr5:5027639-5030194 REVERSE'	T
'10.1.4'	'cell wall.precursor synthesis.UDP-Glc dehydrogenase (UGD)'	at5g39320	'at5g39320'	'UDP-glucose 6-dehydrogenase, putative | chr5:15742762-15744943 FORWARD'	T
'10.1.5'	'cell wall.precursor synthesis.UXS'	at2g28760	'at2g28760'	'Symbols: UXS6 | NAD-dependent epimerase/dehydratase family protein | chr2:12336188-12339027 REVERSE'	T
'10.1.5'	'cell wall.precursor synthesis.UXS'	at2g47650	'at2g47650'	'Symbols: UXS4 | UXS4 (UDP-XYLOSE SYNTHASE 4); UDP-glucuronate decarboxylase/ catalytic | chr2:19538610-19541457 REVERSE'	T
'10.1.5'	'cell wall.precursor synthesis.UXS'	at3g46440	'at3g46440'	'Symbols: UXS5 | UXS5; UDP-glucuronate decarboxylase/ catalytic | chr3:17089045-17091875 REVERSE'	T
'10.1.5'	'cell wall.precursor synthesis.UXS'	at3g53520	'at3g53520'	'Symbols: UXS1, ATUXS1 | UXS1 (UDP-GLUCURONIC ACID DECARBOXYLASE 1); UDP-glucuronate decarboxylase/ catalytic | chr3:19841484-19844308 FORWARD'	T
'10.1.5'	'cell wall.precursor synthesis.UXS'	at3g62830	'at3g62830'	'Symbols: UXS2, ATUXS2, AUD1 | AUD1; UDP-glucuronate decarboxylase/ catalytic/ dTDP-glucose 4,6-dehydratase | chr3:23232386-23235567 FORWARD'	T
'10.1.5'	'cell wall.precursor synthesis.UXS'	at5g59290	'at5g59290'	'Symbols: UXS3, ATUXS3 | UXS3 (UDP-GLUCURONIC ACID DECARBOXYLASE 3); UDP-glucuronate decarboxylase/ catalytic | chr5:23915530-23917998 REVERSE'	T
'10.1.6'	'cell wall.precursor synthesis.GAE'	at1g02000	'at1g02000'	'Symbols: GAE2 | GAE2 (UDP-D-GLUCURONATE 4-EPIMERASE 2); UDP-glucuronate 4-epimerase/ catalytic | chr1:345812-347592 FORWARD'	T
'10.1.6'	'cell wall.precursor synthesis.GAE'	at2g45310	'at2g45310'	'Symbols: GAE4 | GAE4 (UDP-D-GLUCURONATE 4-EPIMERASE 4); binding / catalytic/ coenzyme binding / racemase and epimerase, acting on carbohydrates and derivatives | chr2:18682081-18684042 FORWARD'	T
'10.1.6'	'cell wall.precursor synthesis.GAE'	at3g23820	'at3g23820'	'Symbols: GAE6 | GAE6 (UDP-D-GLUCURONATE 4-EPIMERASE 6); UDP-glucuronate 4-epimerase/ catalytic | chr3:8603444-8605462 FORWARD'	T
'10.1.6'	'cell wall.precursor synthesis.GAE'	at4g00110	'at4g00110'	'Symbols: GAE3 | GAE3 (UDP-D-GLUCURONATE 4-EPIMERASE 3); UDP-glucuronate 4-epimerase/ catalytic | chr4:38504-40189 REVERSE'	T
'10.1.6'	'cell wall.precursor synthesis.GAE'	at4g12250	'at4g12250'	'Symbols: GAE5 | GAE5 (UDP-D-GLUCURONATE 4-EPIMERASE 5); UDP-glucuronate 4-epimerase/ catalytic | chr4:7289192-7290902 REVERSE'	T
'10.1.6'	'cell wall.precursor synthesis.GAE'	at4g30440	'at4g30440'	'Symbols: GAE1 | GAE1 (UDP-D-GLUCURONATE 4-EPIMERASE 1); UDP-glucuronate 4-epimerase/ catalytic | chr4:14881855-14883480 REVERSE'	T
'10.1.7'	'cell wall.precursor synthesis.GMD'	at3g51160	'at3g51160'	'Symbols: MUR1, MUR_1, GMD2 | MUR1 (MURUS 1); GDP-mannose 4,6-dehydratase | chr3:19007010-19008427 REVERSE'	T
'10.1.7'	'cell wall.precursor synthesis.GMD'	at5g66280	'at5g66280'	'Symbols: GMD1 | GMD1 (GDP-D-MANNOSE 4,6-DEHYDRATASE 1); GDP-mannose 4,6-dehydratase/ binding / catalytic/ coenzyme binding | chr5:26476166-26477754 FORWARD'	T
'10.1.8'	'cell wall.precursor synthesis.GER'	at1g17890	'at1g17890'	'Symbols: GER2 | GER2; binding / catalytic/ coenzyme binding | chr1:6154268-6155752 REVERSE'	T
'10.1.8'	'cell wall.precursor synthesis.GER'	at1g73250	'at1g73250'	'Symbols: ATFX, GER1 | GER1 (GDP-4-KETO-6-DEOXYMANNOSE-3,5-EPIMERASE-4-REDUCTASE 1); GDP-L-fucose synthase | chr1:27545006-27546435 REVERSE'	T
'10.1.9'	'cell wall.precursor synthesis.MUR4'	at1g30620	'at1g30620'	'Symbols: HSR8, MUR4, UXE1 | MUR4 (MURUS 4); UDP-arabinose 4-epimerase/ catalytic | chr1:10854549-10858244 FORWARD'	T
'10.1.9'	'cell wall.precursor synthesis.MUR4'	at2g34850	'at2g34850'	'Symbols: MEE25 | MEE25 (maternal effect embryo arrest 25); UDP-glucose 4-epimerase/ binding / catalytic/ coenzyme binding | chr2:14704632-14706191 REVERSE'	T
'10.1.9'	'cell wall.precursor synthesis.MUR4'	at4g20460	'at4g20460'	'NAD-dependent epimerase/dehydratase family protein | chr4:11029736-11032649 REVERSE'	T
'10.1.9'	'cell wall.precursor synthesis.MUR4'	at5g44480	'at5g44480'	'Symbols: DUR | DUR (DEFECTIVE UGE IN ROOT); UDP-glucose 4-epimerase/ binding / catalytic/ coenzyme binding | chr5:17921515-17923643 FORWARD'	T
'10.1.10'	'cell wall.precursor synthesis.UDP-glucose 4,6-dehydratase'	at1g53500	'at1g53500'	'Symbols: MUM4, RHM2, ATRHM2, ATMUM4 | MUM4 (MUCILAGE-MODIFIED 4); UDP-4-keto-6-deoxy-glucose-3,5-epimerase/ UDP-4-keto-rhamnose-4-keto-reductase/ UDP-L-rhamnose synthase/ UDP-glucose 4,6-dehydratase/ catalytic | chr1:19966944-19969757 REVERSE'	T
'10.1.10'	'cell wall.precursor synthesis.UDP-glucose 4,6-dehydratase'	at1g78570	'at1g78570'	'Symbols: RHM1, ROL1, ATRHM1 | RHM1 (RHAMNOSE BIOSYNTHESIS 1); UDP-L-rhamnose synthase/ UDP-glucose 4,6-dehydratase/ catalytic | chr1:29549649-29552438 FORWARD'	T
'10.1.10'	'cell wall.precursor synthesis.UDP-glucose 4,6-dehydratase'	at3g14790	'at3g14790'	'Symbols: RHM3, ATRHM3 | RHM3 (RHAMNOSE BIOSYNTHESIS 3); UDP-L-rhamnose synthase/ catalytic | chr3:4964155-4967075 FORWARD'	T
'10.1.11'	'cell wall.precursor synthesis.UER'	at1g63000	'at1g63000'	'Symbols: NRS/ER, UER1 | NRS/ER (NUCLEOTIDE-RHAMNOSE SYNTHASE/EPIMERASE-REDUCTASE); UDP-4-keto-6-deoxy-glucose-3,5-epimerase/ UDP-4-keto-rhamnose-4-keto-reductase/ dTDP-4-dehydrorhamnose 3,5-epimerase/ dTDP-4-dehydrorhamnose reductase | chr1:23342393-23344113 FORWARD'	T
'10.1.12'	'cell wall.precursor synthesis.KDO pathway'		''	''
'10.1.12.1'	'cell wall.precursor synthesis.KDO pathway.arabinose-5-phosphate isomerase'	at3g54690	'at3g54690'	'sugar isomerase (SIS) domain-containing protein / CBS domain-containing protein | chr3:20246539-20248140 FORWARD'	T
'10.1.12.2'	'cell wall.precursor synthesis.KDO pathway.KDO-8-Phosphate Synthase'	at1g16340	'at1g16340'	'Symbols: ATKDSA2, ATKSDA | ATKDSA2; 3-deoxy-8-phosphooctulonate synthase | chr1:5587893-5590633 REVERSE'	T
'10.1.12.2'	'cell wall.precursor synthesis.KDO pathway.KDO-8-Phosphate Synthase'	at1g79500	'at1g79500'	'2-dehydro-3-deoxyphosphooctonate aldolase / phospho-2-dehydro-3-deoxyoctonate aldolase / 3-deoxy-D-manno-octulosonic acid 8-phosphate synthetase (KDSA) | chr1:29903420-29909437 FORWARD'	T
'10.1.12.4'	'cell wall.precursor synthesis.KDO pathway.CMP-KDO Synthetase'	at1g53000	'at1g53000'	'cytidylyltransferase family | chr1:19745046-19747245 REVERSE'	T
'10.1.20'	'cell wall.precursor synthesis.phosphomannose isomerase'	at1g67070	'at1g67070'	'Symbols: DIN9, PMI2 | DIN9 (DARK INDUCIBLE 9); mannose-6-phosphate isomerase | chr1:25042135-25044647 FORWARD'	T
'10.1.20'	'cell wall.precursor synthesis.phosphomannose isomerase'	at3g02570	'at3g02570'	'Symbols: MEE31, PMI1 | MEE31 (MATERNAL EFFECT EMBRYO ARREST 31); mannose-6-phosphate isomerase | chr3:543346-545595 REVERSE'	T
'10.1.21'	'cell wall.precursor synthesis.phosphomannomutase'	at2g45790	'at2g45790'	'Symbols: ATPMM, PMM | PMM (PHOSPHOMANNOMUTASE); phosphomannomutase | chr2:18855775-18858018 FORWARD'	T
'10.1.30'	'cell wall.precursor synthesis.sugar kinases'		''	''
'10.1.30.1'	'cell wall.precursor synthesis.sugar kinases.galacturonic acid kinase'	at3g10700	'at3g10700'	'GHMP kinase family protein | chr3:3346578-3351023 REVERSE'	T
'10.1.30.2'	'ell wall.precursor synthesis.sugar kinases.arabinose-1-kinase'	at4g16130	'at4g16130'	'Symbols: ARA1, ISA1, ATISA1 | ARA1 (ARABINOSE KINASE); ATP binding / L-arabinokinase/ galactokinase | chr4:9120867-9127938 FORWARD'	T
'10.1.30.3'	'cell wall.precursor synthesis.sugar kinases.glucuronic acid kinase'	at3g01640	'at3g01640'	'GHMP kinase family protein | chr3:239381-241443 FORWARD'	T
'10.1.30.3'	'cell wall.precursor synthesis.sugar kinases.glucuronic acid kinase'	at5g14470	'at5g14470'	'GHMP kinase-related | chr5:4662803-4664647 REVERSE'	T
'10.2'	'cell wall.cellulose synthesis'	at1g24070	'at1g24070'	'Symbols: ATCSLA10, CSLA10 | ATCSLA10; cellulose synthase/ transferase, transferring glycosyl groups | chr1:8516238-8519734 REVERSE'	T
'10.2'	'cell wall.cellulose synthesis'	at2g24630	'at2g24630'	'Symbols: ATCSLC08, CSLC08, ATCSLC8 | ATCSLC08; cellulose synthase/ transferase, transferring glycosyl groups | chr2:10471303-10474503 REVERSE'	T
'10.2'	'cell wall.cellulose synthesis'	at3g07330	'at3g07330'	'Symbols: ATCSLC06, CSLC06, ATCSLC6 | ATCSLC6 (CELLULOSE-SYNTHASE LIKE C6); cellulose synthase/ transferase, transferring glycosyl groups | chr3:2335612-2339100 REVERSE'	T
'10.2'	'cell wall.cellulose synthesis'	at3g28180	'at3g28180'	'Symbols: ATCSLC04, CSLC04, ATCSLC4, CSLC4 | ATCSLC04 (CELLULOSE-SYNTHASE LIKE C4); cellulose synthase/ transferase, transferring glycosyl groups | chr3:10505829-10509239 FORWARD'	T
'10.2'	'cell wall.cellulose synthesis'	at3g56000	'at3g56000'	'Symbols: ATCSLA14, CSLA14 | ATCSLA14; cellulose synthase/ transferase, transferring glycosyl groups | chr3:20783318-20785796 REVERSE'	T
'10.2'	'cell wall.cellulose synthesis'	at4g07960	'at4g07960'	'Symbols: ATCSLC12, CSLC12 | ATCSLC12 (CELLULOSE-SYNTHASE LIKE C12); cellulose synthase/ transferase, transferring glycosyl groups | chr4:4802341-4805647 REVERSE'	T
'10.2'	'cell wall.cellulose synthesis'	at4g13410	'at4g13410'	'Symbols: ATCSLA15, CSLA15 | ATCSLA15; cellulose synthase/ transferase, transferring glycosyl groups | chr4:7792219-7795824 REVERSE'	T
'10.2'	'cell wall.cellulose synthesis'	at4g16590	'at4g16590'	'Symbols: ATCSLA01, CSLA01, ATCSLA1 | ATCSLA01; cellulose synthase/ glucosyltransferase/ transferase, transferring glycosyl groups | chr4:9345150-9349221 FORWARD'	T
'10.2'	'cell wall.cellulose synthesis'	at4g31590	'at4g31590'	'Symbols: ATCSLC05, CSLC05, ATCSLC5 | ATCSLC5 (CELLULOSE-SYNTHASE LIKE C5); cellulose synthase/ transferase, transferring glycosyl groups | chr4:15309506-15312591 REVERSE'	T
'10.2'	'cell wall.cellulose synthesis'	at5g03760	'at5g03760'	'Symbols: ATCSLA09, CSLA09, ATCSLA9, CSLA9, RAT4 | ATCSLA09; mannan synthase/ transferase, transferring glycosyl groups | chr5:985675-990549 REVERSE'	T
'10.2'	'cell wall.cellulose synthesis'	at5g16190	'at5g16190'	'Symbols: ATCSLA11, CSLA11 | ATCSLA11; cellulose synthase/ transferase, transferring glycosyl groups | chr5:5283550-5286293 REVERSE'	T
'10.2'	'cell wall.cellulose synthesis'	at5g22130	'at5g22130'	'Symbols: PNT1 | PNT1 (PEANUT 1); alpha-1,4-mannosyltransferase/ mannosyltransferase/ transferase, transferring glycosyl groups | chr5:7337158-7340052 REVERSE'	T
'10.2'	'cell wall.cellulose synthesis'	at5g22740	'at5g22740'	'Symbols: ATCSLA02, CSLA02, ATCSLA2 | ATCSLA02; mannan synthase/ transferase, transferring glycosyl groups | chr5:7554928-7560073 REVERSE'	T
'10.2'	'cell wall.cellulose synthesis'	at5g49720	'at5g49720'	'Symbols: ATGH9A1, DEC, KOR, RSW2, IRX2, KOR1 | ATGH9A1 (ARABIDOPSIS THALIANA GLYCOSYL HYDROLASE 9A1); cellulase/ hydrolase, hydrolyzing O-glycosyl compounds | chr5:20197391-20200288 REVERSE'	T
'10.2.1'	'cell wall.cellulose synthesis.cellulose synthase'	at1g02730	'at1g02730'	'Symbols: ATCSLD5, CSLD5 | ATCSLD5; 1,4-beta-D-xylan synthase/ cellulose synthase | chr1:594573-598657 REVERSE'	T
'10.2.1'	'cell wall.cellulose synthesis.cellulose synthase'	at1g23480	'at1g23480'	'Symbols: ATCSLA03, CSLA03, ATCSLA3 | ATCSLA03 (CELLULOSE SYNTHASE-LIKE A3); cellulose synthase/ transferase, transferring glycosyl groups | chr1:8333020-8336385 FORWARD'	T
'10.2.1'	'cell wall.cellulose synthesis.cellulose synthase'	at1g32180	'at1g32180'	'Symbols: ATCSLD6, CSLD6 | ATCSLD6; cellulose synthase/ transferase, transferring glycosyl groups | chr1:11586516-11589651 REVERSE'	T
'10.2.1'	'cell wall.cellulose synthesis.cellulose synthase'	at1g55850	'at1g55850'	'Symbols: ATCSLE1, CSLE1 | ATCSLE1; cellulose synthase/ transferase, transferring glycosyl groups | chr1:20876699-20879482 FORWARD'	T
'10.2.1'	'cell wall.cellulose synthesis.cellulose synthase'	at2g21770	'at2g21770'	'Symbols: CESA9, CESA09 | CESA9 (CELLULOSE SYNTHASE A9); cellulose synthase/ transferase, transferring glycosyl groups | chr2:9284837-9289536 FORWARD'	T
'10.2.1'	'cell wall.cellulose synthesis.cellulose synthase'	at2g25540	'at2g25540'	'Symbols: CESA10 | CESA10 (CELLULOSE SYNTHASE 10); cellulose synthase/ transferase, transferring glycosyl groups | chr2:10866822-10872077 REVERSE'	T
'10.2.1'	'cell wall.cellulose synthesis.cellulose synthase'	at2g32530	'at2g32530'	'Symbols: ATCSLB03, CSLB03, ATCSLB3 | ATCSLB03; cellulose synthase/ transferase/ transferase, transferring glycosyl groups | chr2:13809216-13813570 FORWARD'	T
'10.2.1'	'cell wall.cellulose synthesis.cellulose synthase'	at2g32540	'at2g32540'	'Symbols: ATCSLB04, CSLB04, ATCSLB4 | ATCSLB04; cellulose synthase/ transferase/ transferase, transferring glycosyl groups | chr2:13814686-13818289 FORWARD'	T
'10.2.1'	'cell wall.cellulose synthesis.cellulose synthase'	at2g32610	'at2g32610'	'Symbols: ATCSLB01, CSLB01, ATCSLB1 | ATCSLB01; cellulose synthase/ transferase/ transferase, transferring glycosyl groups | chr2:13836234-13839513 FORWARD'	T
'10.2.1'	'cell wall.cellulose synthesis.cellulose synthase'	at2g32620	'at2g32620'	'Symbols: ATCSLB02, CSLB02, ATCSLB2 | ATCSLB02; cellulose synthase/ transferase/ transferase, transferring glycosyl groups | chr2:13840744-13844324 FORWARD'	T
'10.2.1'	'cell wall.cellulose synthesis.cellulose synthase'	at2g33100	'at2g33100'	'Symbols: ATCSLD1, CSLD1 | ATCSLD1; cellulose synthase/ transferase, transferring glycosyl groups | chr2:14036319-14040044 REVERSE'	T
'10.2.1'	'cell wall.cellulose synthesis.cellulose synthase'	at2g35650	'at2g35650'	'Symbols: ATCSLA07, CSLA07, ATCSLA7, CSLA7 | ATCSLA07 (CELLULOSE SYNTHASE LIKE); mannan synthase/ transferase, transferring glycosyl groups | chr2:14985488-14988357 FORWARD'	T
'10.2.1'	'cell wall.cellulose synthesis.cellulose synthase'	at3g03050	'at3g03050'	'Symbols: CSLD3, KJK, ATCSLD3 | CSLD3 (CELLULOSE SYNTHASE-LIKE D3); cellulose synthase/ transferase, transferring glycosyl groups | chr3:687052-691898 FORWARD'	T
'10.2.1'	'cell wall.cellulose synthesis.cellulose synthase'	at4g15290	'at4g15290'	'Symbols: ATCSLB05, CSLB05, ATCSLB5 | ATCSLB05; cellulose synthase/ transferase/ transferase, transferring glycosyl groups | chr4:8721487-8726669 REVERSE'	T
'10.2.1'	'cell wall.cellulose synthesis.cellulose synthase'	at4g15320	'at4g15320'	'Symbols: ATCSLB06, CSLB06, ATCSLB6 | ATCSLB06 (CELLULOSE SYNTHASE LIKE B6); cellulose synthase/ transferase/ transferase, transferring glycosyl groups | chr4:8742639-8747981 REVERSE'	T
'10.2.1'	'cell wall.cellulose synthesis.cellulose synthase'	at4g18780	'at4g18780'	'Symbols: CESA8, IRX1, ATCESA8, LEW2 | IRX1 (IRREGULAR XYLEM 1); cellulose synthase/ transferase, transferring glycosyl groups | chr4:10312624-10316790 REVERSE'	T
'10.2.1'	'cell wall.cellulose synthesis.cellulose synthase'	at4g23990	'at4g23990'	'Symbols: ATCSLG3, CSLG3 | ATCSLG3; cellulose synthase/ transferase/ transferase, transferring glycosyl groups | chr4:12456489-12460753 FORWARD'	T
'10.2.1'	'cell wall.cellulose synthesis.cellulose synthase'	at4g24000	'at4g24000'	'Symbols: ATCSLG2, CSLG2 | ATCSLG2; cellulose synthase/ transferase/ transferase, transferring glycosyl groups | chr4:12462030-12465625 FORWARD'	T
'10.2.1'	'cell wall.cellulose synthesis.cellulose synthase'	at4g24010	'at4g24010'	'Symbols: ATCSLG1, CSLG1 | ATCSLG1; cellulose synthase/ transferase/ transferase, transferring glycosyl groups | chr4:12466345-12469844 FORWARD'	T
'10.2.1'	'cell wall.cellulose synthesis.cellulose synthase'	at4g32410	'at4g32410'	'Symbols: CESA1, RSW1 | CESA1 (CELLULOSE SYNTHASE 1); cellulose synthase/ transferase, transferring glycosyl groups | chr4:15640620-15646665 REVERSE'	T
'10.2.1'	'cell wall.cellulose synthesis.cellulose synthase'	at4g38190	'at4g38190'	'Symbols: ATCSLD4, CSLD4 | ATCSLD4; cellulose synthase/ transferase, transferring glycosyl groups | chr4:17909919-17913641 REVERSE'	T
'10.2.1'	'cell wall.cellulose synthesis.cellulose synthase'	at4g39350	'at4g39350'	'Symbols: CESA2, ATH-A, ATCESA2 | CESA2 (CELLULOSE SYNTHASE A2); cellulose synthase/ transferase, transferring glycosyl groups | chr4:18296797-18302192 FORWARD'	T
'10.2.1'	'cell wall.cellulose synthesis.cellulose synthase'	at5g05170	'at5g05170'	'Symbols: CESA3, IXR1, ATCESA3, ATH-B, CEV1 | CEV1 (CONSTITUTIVE EXPRESSION OF VSP 1); cellulose synthase/ transferase, transferring glycosyl groups | chr5:1530174-1535414 REVERSE'	T
'10.2.1'	'cell wall.cellulose synthesis.cellulose synthase'	at5g09870	'at5g09870'	'Symbols: CESA5 | CESA5 (CELLULOSE SYNTHASE 5); cellulose synthase/ transferase, transferring glycosyl groups | chr5:3073356-3078262 FORWARD'	T
'10.2.1'	'cell wall.cellulose synthesis.cellulose synthase'	at5g16910	'at5g16910'	'Symbols: ATCSLD2, CSLD2 | CSLD2 (CELLULOSE-SYNTHASE LIKE D2); cellulose synthase/ transferase, transferring glycosyl groups | chr5:5561679-5565580 FORWARD'	T
'10.2.1'	'cell wall.cellulose synthesis.cellulose synthase'	at5g17420	'at5g17420'	'Symbols: IRX3, CESA7, ATCESA7, MUR10 | IRX3 (IRREGULAR XYLEM 3); cellulose synthase | chr5:5736630-5741465 REVERSE'	T
'10.2.1'	'cell wall.cellulose synthesis.cellulose synthase'	at5g44030	'at5g44030'	'Symbols: CESA4, IRX5, NWS2 | CESA4 (CELLULOSE SYNTHASE A4); cellulose synthase/ transferase, transferring glycosyl groups | chr5:17714645-17719723 FORWARD'	T
'10.2.1'	'cell wall.cellulose synthesis.cellulose synthase'	at5g64740	'at5g64740'	'Symbols: CESA6, IXR2, E112, PRC1 | CESA6 (CELLULOSE SYNTHASE 6); cellulose synthase/ transferase, transferring glycosyl groups | chr5:25881066-25886694 FORWARD'	T
'10.2.2'	'cell wall.cellulose synthesis.COBRA'	at1g09790	'at1g09790'	'Symbols: COBL6 | COBL6 (COBRA-LIKE PROTEIN 6 PRECURSOR) | chr1:3168482-3170819 REVERSE'	T
'10.2.2'	'cell wall.cellulose synthesis.COBRA'	at3g02210	'at3g02210'	'Symbols: COBL1 | COBL1 (COBRA-LIKE PROTEIN 1 PRECURSOR) | chr3:409201-411652 REVERSE'	T
'10.2.2'	'cell wall.cellulose synthesis.COBRA'	at3g16860	'at3g16860'	'Symbols: COBL8 | COBL8 (COBRA-LIKE PROTEIN 8 PRECURSOR) | chr3:5759375-5762235 REVERSE'	T
'10.2.2'	'cell wall.cellulose synthesis.COBRA'	at3g20580	'at3g20580'	'Symbols: COBL10 | COBL10 (COBRA-LIKE PROTEIN 10 PRECURSOR) | chr3:7187856-7190562 REVERSE'	T
'10.2.2'	'cell wall.cellulose synthesis.COBRA'	at3g29810	'at3g29810'	'Symbols: COBL2 | COBL2 (COBRA-LIKE PROTEIN 2 PRECURSOR) | chr3:11728113-11730239 FORWARD'	T
'10.2.2'	'cell wall.cellulose synthesis.COBRA'	at4g16120	'at4g16120'	'Symbols: ATSEB1, COBL7, SEB1 | COBL7 (COBRA-LIKE 7) | chr4:9116302-9119317 REVERSE'	T
'10.2.2'	'cell wall.cellulose synthesis.COBRA'	at4g27110	'at4g27110'	'Symbols: COBL11 | COBL11 (COBRA-LIKE PROTEIN 11 PRECURSOR) | chr4:13599126-13601552 REVERSE'	T
'10.2.2'	'cell wall.cellulose synthesis.COBRA'	at5g15630	'at5g15630'	'Symbols: COBL4, IRX6 | IRX6 | chr5:5084704-5086792 FORWARD'	T
'10.2.2'	'cell wall.cellulose synthesis.COBRA'	at5g60920	'at5g60920'	'Symbols: COB | COB (COBRA) | chr5:24511196-24514129 REVERSE'	T
'10.2.2'	'cell wall.cellulose synthesis.COBRA'	at5g60950	'at5g60950'	'Symbols: COBL5 | COBL5 (COBRA-LIKE PROTEIN 5 PRECURSOR) | chr5:24526847-24528084 REVERSE'	T
'10.2.1001'	'cell wall degradation'	ribose'	'ribose'	'cell wall degradation; minor CHO metabolism; auxin metabolism'	M
'10.2.1002'	'cell wall degradation'	ribonate'	'ribonate'	'cell wall degradation; minor CHO metabolism; auxin metabolism'	M
'10.2.1003'	'cell wall degradation'	fucose'	'fucose'	'cell wall degradation'	M
'10.2.1004'	'cell wall degradation'	mannose'	'mannose'	'cell wall degradation; minor CHO metabolism'	M
'10.2.1005'	'cell wall degradation'	galactose	'galactose'	'cell wall degradation; minor CHO metabolism'	M
'10.2.1006'	'cell wall degradation'	arabinose	'arabinose'	'cell wall degradation; minor CHO metabolism'	M
'10.2.1007'	'cell wall degradation'	galacturo	'galacturonate'	'cell wall degradation'	M
'10.2.1008'	'cell wall degradation'	glucosami	'glucosamine'	'cell wall degradation'	M
'10.2.1009'	'cell wall degradation'	glucosami	'glucosaminate'	'cell wall degradation'	M
'10.2.1010'	'cell wall degradation'	rhamnose'	'rhamnose'	'cell wall degradation; minor CHO metabolism'	M
'10.2.1011'	'cell wall degradation'	melibiose	'melibiose'	'cell wall degradation; minor CHO metabolism'	M
'10.2.1012'	'cell wall degradation'	levogluco	'levoglucosan'	'cell wall degradation, degradation of cellulose'	M
'10.2.1013'	'cell wall degradation'	hydroxypr	'hydroxyproline'	'cell wall degradation'	M
'10.3'	'cell wall.hemicellulose synthesis'	at1g14070	'at1g14070'	'Symbols: FUT7 | FUT7; fucosyltransferase/ transferase, transferring glycosyl groups | chr1:4818548-4820150 FORWARD'	T
'10.3'	'cell wall.hemicellulose synthesis'	at1g14100	'at1g14100'	'Symbols: FUT8 | FUT8 (FUCOSYLTRANSFERASE 8); galactoside 2-alpha-L-fucosyltransferase | chr1:4827961-4829587 FORWARD'	T
'10.3'	'cell wall.hemicellulose synthesis'	at1g14110	'at1g14110'	'Symbols: FUT9, ATFUT9 | FUT9 (FUCOSYLTRANSFERASE 9); fucosyltransferase | chr1:4830297-4831915 FORWARD'	T
'10.3'	'cell wall.hemicellulose synthesis'	at1g18690	'at1g18690'	'transferase/ transferase, transferring glycosyl groups | chr1:6433574-6436922 FORWARD'	T
'10.3'	'cell wall.hemicellulose synthesis'	at1g74420	'at1g74420'	'Symbols: FUT3, ATFUT3 | FUT3 (FUCOSYLTRANSFERASE 3); fucosyltransferase/ transferase, transferring glycosyl groups | chr1:27967894-27969803 REVERSE'	T
'10.3'	'cell wall.hemicellulose synthesis'	at2g03210	'at2g03210'	'Symbols: FUT2, ATFUT2 | FUT2 (FUCOSYLTRANSFERASE 2); fucosyltransferase/ transferase, transferring glycosyl groups | chr2:968335-970018 REVERSE'	T
'10.3'	'cell wall.hemicellulose synthesis'	at2g03220	'at2g03220'	'Symbols: FT1, ATFUT1, ATFT1, MUR2 | FT1 (FUCOSYLTRANSFERASE 1); fucosyltransferase/ transferase, transferring glycosyl groups | chr2:970259-972407 REVERSE'	T
'10.3'	'cell wall.hemicellulose synthesis'	at2g15350	'at2g15350'	'Symbols: FUT10, ATFUT10 | FUT10 (FUCOSYLTRANSFERASE 10); fucosyltransferase/ transferase, transferring glycosyl groups | chr2:6688140-6689462 REVERSE'	T
'10.3'	'cell wall.hemicellulose synthesis'	at2g15370	'at2g15370'	'Symbols: FUT5 | FUT5; fucosyltransferase/ transferase, transferring glycosyl groups | chr2:6698100-6699783 REVERSE'	T
'10.3'	'cell wall.hemicellulose synthesis'	at3g07620	'at3g07620'	'exostosin family protein | chr3:2433267-2434988 REVERSE'	T
'10.3'	'cell wall.hemicellulose synthesis'	at3g42180	'at3g42180'	'catalytic/ transferase, transferring glycosyl groups | chr3:14324274-14328676 REVERSE'	T
'10.3'	'cell wall.hemicellulose synthesis'	at3g45400	'at3g45400'	'exostosin family protein | chr3:16651963-16653678 FORWARD'	T
'10.3'	'cell wall.hemicellulose synthesis'	at5g16890	'at5g16890'	'exostosin family protein | chr5:5551629-5554917 FORWARD'	T
'10.3'	'cell wall.hemicellulose synthesis'	at5g20260	'at5g20260'	'catalytic | chr5:6836806-6839382 REVERSE'	T
'10.3'	'cell wall.hemicellulose synthesis'	at5g25310	'at5g25310'	'catalytic | chr5:8784820-8787366 FORWARD'	T
'10.3'	'cell wall.hemicellulose synthesis'	at5g62620	'at5g62620'	'galactosyltransferase family protein | chr5:25136751-25139946 FORWARD'	T
'10.3.1'	'cell wall.hemicellulose synthesis.xyloglucan'		''	''
'10.3.1.1'	'cell wall.hemicellulose synthesis.xyloglucan.XXXG galactose Transferase'	at2g20370	'at2g20370'	'Symbols: KAM1, MUR3 | MUR3 (MURUS 3); catalytic/ transferase, transferring glycosyl groups | chr2:8791986-8794401 FORWARD'	T
'10.3.2'	'cell wall.hemicellulose synthesis.glucuronoxylan'	at1g19300	'at1g19300'	'Symbols: GATL1, PARVUS, GLZ1 | PARVUS (PARVUS); polygalacturonate 4-alpha-galacturonosyltransferase/ transferase, transferring glycosyl groups / transferase, transferring hexosyl groups | chr1:6671137-6672653 REVERSE'	T
'10.3.2'	'cell wall.hemicellulose synthesis.glucuronoxylan'	at1g77130	'at1g77130'	'Symbols: PGSIP2 | PGSIP2 (PLANT GLYCOGENIN-LIKE STARCH INITIATION PROTEIN 2); transferase, transferring glycosyl groups | chr1:28978894-28981345 REVERSE'	T
'10.3.2'	'cell wall.hemicellulose synthesis.glucuronoxylan'	at2g28110	'at2g28110'	'Symbols: FRA8, IRX7 | FRA8 (FRAGILE FIBER 8); glucuronosyltransferase/ transferase | chr2:11977944-11979837 REVERSE'	T
'10.3.2'	'cell wall.hemicellulose synthesis.glucuronoxylan'	at2g37090	'at2g37090'	'Symbols: IRX9 | IRX9 (IRREGULAR XYLEM 9); transferase, transferring glycosyl groups / xylosyltransferase | chr2:15587394-15589257 REVERSE'	T
'10.3.2'	'cell wall.hemicellulose synthesis.glucuronoxylan'	at3g18660	'at3g18660'	'Symbols: PGSIP1 | PGSIP1 (PLANT GLYCOGENIN-LIKE STARCH INITIATION PROTEIN 1); transferase, transferring glycosyl groups | chr3:6419031-6421982 REVERSE'	T
'10.3.2'	'cell wall.hemicellulose synthesis.glucuronoxylan'	at4g33330	'at4g33330'	'Symbols: PGSIP3 | transferase, transferring glycosyl groups | chr4:16059754-16063070 REVERSE'	T
'10.3.2'	'cell wall.hemicellulose synthesis.glucuronoxylan'	at4g36890	'at4g36890'	'Symbols: IRX14 | IRX14 (irregular xylem 14); transferase, transferring glycosyl groups / xylosyltransferase | chr4:17379175-17381780 REVERSE'	T
'10.3.2'	'cell wall.hemicellulose synthesis.glucuronoxylan'	at5g22940	'at5g22940'	'Symbols: F8H | F8H (FRA8 HOMOLOG); catalytic | chr5:7676938-7679179 FORWARD'	T
'10.3.2'	'cell wall.hemicellulose synthesis.glucuronoxylan'	at5g54690	'at5g54690'	'Symbols: GAUT12, LGT6, IRX8 | GAUT12 (GALACTURONOSYLTRANSFERASE 12); polygalacturonate 4-alpha-galacturonosyltransferase/ transferase, transferring glycosyl groups / transferase, transferring hexosyl groups | chr5:22219224-22221840 REVERSE'	T
'10.4'	'cell wall.pectin synthesis'	at3g25140	'at3g25140'	'Symbols: GAUT8, QUA1 | QUA1 (QUASIMODO 1); polygalacturonate 4-alpha-galacturonosyltransferase/ transferase, transferring glycosyl groups / transferase, transferring hexosyl groups | chr3:9154711-9156845 FORWARD'	T
'10.4.1'	'cell wall.pectin synthesis.homogalacturonan'		''	''
'10.4.1.1'	'cell wall.pectin synthesis.homogalacturonan.Galacturonic Acid Trnasferase'	at3g61130	'at3g61130'	'Symbols: GAUT1, LGT1 | GAUT1 (GALACTURONOSYLTRANSFERASE 1); polygalacturonate 4-alpha-galacturonosyltransferase/ transferase, transferring glycosyl groups | chr3:22621969-22625716 FORWARD'	T
'10.4.3'	'cell wall.pectin synthesis.rhamnogalacturonan II'		''	''
'10.4.3.6'	'cell wall.pectin synthesis.rhamnogalacturonan II.Xylose Transferase with Fucose Acceptor'	at1g56550	'at1g56550'	'UDP-xylosyltransferase | chr1:21185662-21188369 REVERSE'	T
'10.4.3.6'	'cell wall.pectin synthesis.rhamnogalacturonan II.Xylose Transferase with Fucose Acceptor'	at4g01220	'at4g01220'	'FUNCTIONS IN: molecular_function unknown; INVOLVED IN: biological_process unknown; LOCATED IN: endoplasmic reticulum; EXPRESSED IN: 22 plant structures; EXPRESSED DURING: 13 growth stages; CONTAINS InterPro DOMAIN/s: Reticulon (InterPro:IPR003388); BEST Arabidopsis thaliana protein match is: RGXT1 (rhamnogalacturonan xylosyltransferase 1); UDP-xylosyltransferase (TAIR:AT4G01770.1); Has 188 Blast…	T
'10.4.3.6'	'cell wall.pectin synthesis.rhamnogalacturonan II.Xylose Transferase with Fucose Acceptor'	at4g01750	'at4g01750'	'Symbols: RGXT2 | RGXT2 (rhamnogalacturonan xylosyltransferase 2); UDP-xylosyltransferase | chr4:756363-758590 FORWARD'	T
'10.4.3.6'	'cell wall.pectin synthesis.rhamnogalacturonan II.Xylose Transferase with Fucose Acceptor'	at4g01770	'at4g01770'	'Symbols: RGXT1 | RGXT1 (rhamnogalacturonan xylosyltransferase 1); UDP-xylosyltransferase | chr4:764514-766865 FORWARD'	T
'10.4.4'	'cell wall.pectin synthesis.Xylogalacturonan'		''	''
'10.4.4.1'	'cell wall.pectin synthesis.Xylogalacturonan.Xylose Transferase'	at5g33290	'at5g33290'	'Symbols: XGD1 | XGD1 (XYLOGALACTURONAN DEFICIENT 1); UDP-xylosyltransferase/ catalytic | chr5:12558256-12562020 FORWARD'	T
'10.5'	'cell wall.cell wall proteins'	at2g20870	'at2g20870'	'cell wall protein precursor, putative | chr2:8981988-8982712 REVERSE'	T
'10.5'	'cell wall.cell wall proteins'	at3g12440	'at3g12440'	'extensin family protein | chr3:3951199-3952260 REVERSE'	T
'10.5'	'cell wall.cell wall proteins'	at3g48530	'at3g48530'	'Symbols: KING1 | KING1 (SNF1-RELATED PROTEIN KINASE REGULATORY SUBUNIT GAMMA 1) | chr3:17987378-17989763 FORWARD'	T
'10.5'	'cell wall.cell wall proteins'	at3g58800	'at3g58800'	'unknown protein | chr3:21748228-21749928 FORWARD'	T
'10.5.1'	'cell wall.cell wall proteins.AGPs'		''	''
'10.5.1.1'	'cell wall.cell wall proteins.AGPs.AGP'	at1g03870	'at1g03870'	'Symbols: FLA9 | FLA9 (FASCICLIN-LIKE ARABINOOGALACTAN 9) | chr1:982506-983540 REVERSE'	T
'10.5.1.1'	'cell wall.cell wall proteins.AGPs.AGP'	at1g20130	'at1g20130'	'hydrolase, acting on ester bonds / lipase/ structural constituent of cell wall | chr1:6977885-6980241 FORWARD'	T
'10.5.1.1'	'cell wall.cell wall proteins.AGPs.AGP'	at1g35230	'at1g35230'	'Symbols: AGP5 | AGP5 (ARABINOGALACTAN-PROTEIN 5) | chr1:12917149-12917763 FORWARD'	T
'10.5.1.1'	'cell wall.cell wall proteins.AGPs.AGP'	at1g55330	'at1g55330'	'Symbols: AGP21, ATAGP21 | AGP21 | chr1:20648465-20648891 REVERSE'	T
'10.5.1.1'	'cell wall.cell wall proteins.AGPs.AGP'	at1g68725	'at1g68725'	'Symbols: AGP19, ATAGP19 | AGP19 (ARABINOGALACTAN-PROTEIN 19) | chr1:25809298-25810130 FORWARD'	T
'10.5.1.1'	'cell wall.cell wall proteins.AGPs.AGP'	at2g04780	'at2g04780'	'Symbols: FLA7 | FLA7 (FASCICLIN-LIKE ARABINOOGALACTAN 7) | chr2:1676742-1678455 FORWARD'	T
'10.5.1.1'	'cell wall.cell wall proteins.AGPs.AGP'	at2g14890	'at2g14890'	'Symbols: AGP9 | AGP9 (ARABINOGALACTAN PROTEIN 9) | chr2:6399621-6401059 FORWARD'	T
'10.5.1.1'	'cell wall.cell wall proteins.AGPs.AGP'	at2g20520	'at2g20520'	'Symbols: FLA6 | FLA6 (FASCICLIN-LIKE ARABINOGALACTAN 6) | chr2:8840663-8841461 FORWARD'	T
'10.5.1.1'	'cell wall.cell wall proteins.AGPs.AGP'	at2g22470	'at2g22470'	'Symbols: AGP2, ATAGP2 | AGP2 (ARABINOGALACTAN PROTEIN 2) | chr2:9538197-9538879 REVERSE'	T
'10.5.1.1'	'cell wall.cell wall proteins.AGPs.AGP'	at2g23130	'at2g23130'	'Symbols: AGP17, ATAGP17 | AGP17 (ARABINOGALACTAN PROTEIN 17) | chr2:9844350-9845385 FORWARD'	T
'10.5.1.1'	'cell wall.cell wall proteins.AGPs.AGP'	at2g24450	'at2g24450'	'Symbols: FLA3 | FLA3 (FASCICLIN-LIKE ARABINOGALACTAN PROTEIN 3 PRECURSOR) | chr2:10392787-10393976 REVERSE'	T
'10.5.1.1'	'cell wall.cell wall proteins.AGPs.AGP'	at2g45470	'at2g45470'	'Symbols: FLA8, AGP8 | FLA8 (FASCICLIN-LIKE ARABINOGALACTAN PROTEIN 8) | chr2:18742540-18744111 REVERSE'	T
'10.5.1.1'	'cell wall.cell wall proteins.AGPs.AGP'	at2g46330	'at2g46330'	'Symbols: AGP16, ATAGP16 | AGP16 (ARABINOGALACTAN PROTEIN 16) | chr2:19018509-19019255 REVERSE'	T
'10.5.1.1'	'cell wall.cell wall proteins.AGPs.AGP'	at2g47930	'at2g47930'	'Symbols: AGP26, ATAGP26 | AGP26 (ARABINOGALACTAN PROTEIN 26) | chr2:19616975-19617681 REVERSE'	T
'10.5.1.1'	'cell wall.cell wall proteins.AGPs.AGP'	at3g01700	'at3g01700'	'Symbols: AGP11, ATAGP11 | AGP11 | chr3:258879-259631 FORWARD'	T
'10.5.1.1'	'cell wall.cell wall proteins.AGPs.AGP'	at3g06360	'at3g06360'	'Symbols: AGP27, ATAGP27 | AGP27 | chr3:1928902-1929446 FORWARD'	T
'10.5.1.1'	'cell wall.cell wall proteins.AGPs.AGP'	at3g11700	'at3g11700'	'Symbols: FLA18 | FLA18 (FASCICLIN-LIKE ARABINOGALACTAN PROTEIN 18 PRECURSOR) | chr3:3698839-3701493 FORWARD'	T
'10.5.1.1'	'cell wall.cell wall proteins.AGPs.AGP'	at3g12660	'at3g12660'	'Symbols: FLA14 | FLA14 (FASCICLIN-LIKE ARABINOGALACTAN PROTEIN 14 PRECURSOR) | chr3:4019060-4019827 FORWARD'	T
'10.5.1.1'	'cell wall.cell wall proteins.AGPs.AGP'	at3g13520	'at3g13520'	'Symbols: AGP12, ATAGP12 | AGP12 (ARABINOGALACTAN PROTEIN 12) | chr3:4408925-4409440 FORWARD'	T
'10.5.1.1'	'cell wall.cell wall proteins.AGPs.AGP'	at3g20865	'at3g20865'	'Symbols: AGP40 | AGP40 (arabinogalactan-protein 40) | chr3:7308504-7308962 REVERSE'	T
'10.5.1.1'	'cell wall.cell wall proteins.AGPs.AGP'	at3g46550	'at3g46550'	'Symbols: SOS5 | SOS5 (salt overly sensitive 5); polysaccharide binding / protein binding | chr3:17136456-17137874 REVERSE'	T
'10.5.1.1'	'cell wall.cell wall proteins.AGPs.AGP'	at3g52370	'at3g52370'	'Symbols: FLA15 | FLA15 (FASCICLIN-LIKE ARABINOGALACTAN PROTEIN 15 PRECURSOR) | chr3:19417490-19419782 FORWARD'	T
'10.5.1.1'	'cell wall.cell wall proteins.AGPs.AGP'	at3g57690	'at3g57690'	'Symbols: AGP23, ATAGP23 | AGP23 (ARABINOGALACTAN-PROTEIN 23) | chr3:21384204-21384572 FORWARD'	T
'10.5.1.1'	'cell wall.cell wall proteins.AGPs.AGP'	at3g60900	'at3g60900'	'Symbols: FLA10 | FLA10 | chr3:22499360-22501239 REVERSE'	T
'10.5.1.1'	'cell wall.cell wall proteins.AGPs.AGP'	at3g61640	'at3g61640'	'Symbols: AGP20, AtAGP20 | AGP20 | chr3:22810041-22810747 REVERSE'	T
'10.5.1.1'	'cell wall.cell wall proteins.AGPs.AGP'	at4g09030	'at4g09030'	'Symbols: AGP10, ATAGP10 | AGP10 (ARABINOGALACTAN PROTEIN 10) | chr4:5792207-5792790 FORWARD'	T
'10.5.1.1'	'cell wall.cell wall proteins.AGPs.AGP'	at4g12730	'at4g12730'	'Symbols: FLA2 | FLA2 (FASCICLIN-LIKE ARABINOGALACTAN 2) | chr4:7491383-7492876 REVERSE'	T
'10.5.1.1'	'cell wall.cell wall proteins.AGPs.AGP'	at4g16980	'at4g16980'	'arabinogalactan-protein family | chr4:9556978-9557812 FORWARD'	T
'10.5.1.1'	'cell wall.cell wall proteins.AGPs.AGP'	at4g26320	'at4g26320'	'Symbols: AGP13 | AGP13 (arabinogalactan protein 13) | chr4:13317100-13317470 REVERSE'	T
'10.5.1.1'	'cell wall.cell wall proteins.AGPs.AGP'	at4g31370	'at4g31370'	'Symbols: FLA5 | FLA5 (FASCICLIN-LIKE ARABINOGALACTAN PROTEIN 5 PRECURSOR) | chr4:15223655-15224685 REVERSE'	T
'10.5.1.1'	'cell wall.cell wall proteins.AGPs.AGP'	at4g37450	'at4g37450'	'Symbols: AGP18, ATAGP18 | AGP18 (ARABINOGALACTAN PROTEIN 18) | chr4:17605758-17606755 REVERSE'	T
'10.5.1.1'	'cell wall.cell wall proteins.AGPs.AGP'	at4g40090	'at4g40090'	'Symbols: AGP3 | AGP3 (arabinogalactan-protein 3) | chr4:18580838-18581585 REVERSE'	T
'10.5.1.1'	'cell wall.cell wall proteins.AGPs.AGP'	at5g03170	'at5g03170'	'Symbols: FLA11 | FLA11 | chr5:752750-753657 REVERSE'	T
'10.5.1.1'	'cell wall.cell wall proteins.AGPs.AGP'	at5g06390	'at5g06390'	'Symbols: FLA17 | FLA17 (FASCICLIN-LIKE ARABINOGALACTAN PROTEIN 17 PRECURSOR) | chr5:1952851-1955788 FORWARD'	T
'10.5.1.1'	'cell wall.cell wall proteins.AGPs.AGP'	at5g10430	'at5g10430'	'Symbols: AGP4, ATAGP4 | AGP4 (ARABINOGALACTAN PROTEIN 4) | chr5:3277532-3278313 REVERSE'	T
'10.5.1.1'	'cell wall.cell wall proteins.AGPs.AGP'	at5g14380	'at5g14380'	'Symbols: AGP6 | AGP6 (Arabinogalactan proteins 6) | chr5:4635797-4636676 REVERSE'	T
'10.5.1.1'	'cell wall.cell wall proteins.AGPs.AGP'	at5g18690	'at5g18690'	'Symbols: AGP25, ATAGP25 | AGP25 (ARABINOGALACTAN PROTEINS 25) | chr5:6233519-6234206 REVERSE'	T
'10.5.1.1'	'cell wall.cell wall proteins.AGPs.AGP'	at5g40730	'at5g40730'	'Symbols: AGP24, ATAGP24 | AGP24 | chr5:16301075-16301520 FORWARD'	T
'10.5.1.1'	'cell wall.cell wall proteins.AGPs.AGP'	at5g44130	'at5g44130'	'Symbols: FLA13 | FLA13 (FASCICLIN-LIKE ARABINOGALACTAN PROTEIN 13 PRECURSOR) | chr5:17761090-17762003 FORWARD'	T
'10.5.1.1'	'cell wall.cell wall proteins.AGPs.AGP'	at5g53250	'at5g53250'	'Symbols: AGP22, ATAGP22 | AGP22 (ARABINOGALACTAN PROTEIN 22) | chr5:21603620-21604231 FORWARD'	T
'10.5.1.1'	'cell wall.cell wall proteins.AGPs.AGP'	at5g55730	'at5g55730'	'Symbols: FLA1 | FLA1 (FASCICLIN-LIKE ARAB INOGALACTAN 1) | chr5:22558148-22560461 REVERSE'	T
'10.5.1.1'	'cell wall.cell wall proteins.AGPs.AGP'	at5g56540	'at5g56540'	'Symbols: AGP14, ATAGP14 | AGP14 (ARABINOGALACTAN PROTEIN 14) | chr5:22893151-22893642 FORWARD'	T
'10.5.1.1'	'cell wall.cell wall proteins.AGPs.AGP'	at5g60490	'at5g60490'	'Symbols: FLA12 | FLA12 | chr5:24325727-24326702 REVERSE'	T
'10.5.1.1'	'cell wall.cell wall proteins.AGPs.AGP'	at5g64310	'at5g64310'	'Symbols: AGP1, ATAGP1 | AGP1 (ARABINOGALACTAN PROTEIN 1) | chr5:25721933-25722646 FORWARD'	T
'10.5.1.1'	'cell wall.cell wall proteins.AGPs.AGP'	at5g65390	'at5g65390'	'Symbols: AGP7 | AGP7 | chr5:26128584-26129338 REVERSE'	T
'10.5.1.2'	'cell wall.cell wall proteins.AGPs.AGP Fucosyltransferase'	at1g14080	'at1g14080'	'Symbols: FUT6, ATFUT6 | FUT6 (FUCOSYLTRANSFERASE 6); fucosyltransferase/ transferase, transferring glycosyl groups | chr1:4822528-4824414 FORWARD'	T
'10.5.1.2'	'cell wall.cell wall proteins.AGPs.AGP Fucosyltransferase'	at2g15390	'at2g15390'	'Symbols: FUT4, atfut4 | FUT4; fucosyltransferase/ transferase, transferring glycosyl groups | chr2:6709260-6711156 REVERSE'	T
'10.5.2'	'cell wall.cell wall proteins.proline rich proteins'	at1g54970	'at1g54970'	'Symbols: ATPRP1 | ATPRP1 (PROLINE-RICH PROTEIN 1); structural constituent of cell wall | chr1:20505000-20506488 FORWARD'	T
'10.5.2'	'cell wall.cell wall proteins.proline rich proteins'	at2g21140	'at2g21140'	'Symbols: ATPRP2 | ATPRP2 (PROLINE-RICH PROTEIN 2) | chr2:9060625-9062091 REVERSE'	T
'10.5.2'	'cell wall.cell wall proteins.proline rich proteins'	at3g62680	'at3g62680'	'Symbols: PRP3, ATPRP3 | PRP3 (PROLINE-RICH PROTEIN 3); structural constituent of cell wall | chr3:23182722-23183994 FORWARD'	T
'10.5.2'	'cell wall.cell wall proteins.proline rich proteins'	at4g38770	'at4g38770'	'Symbols: PRP4, ATPRP4 | PRP4 (PROLINE-RICH PROTEIN 4) | chr4:18096809-18098565 REVERSE'	T
'10.5.3'	'cell wall.cell wall proteins.LRR'	at1g02405	'at1g02405'	'proline-rich family protein | chr1:489979-490505 REVERSE'	T
'10.5.3'	'cell wall.cell wall proteins.LRR'	at1g12040	'at1g12040'	'Symbols: LRX1 | LRX1 (LEUCINE-RICH REPEAT/EXTENSIN 1); histidine phosphotransfer kinase/ protein binding / structural constituent of cell wall | chr1:4070124-4072567 FORWARD'	T
'10.5.3'	'cell wall.cell wall proteins.LRR'	at1g26250	'at1g26250'	'proline-rich extensin, putative | chr1:9083838-9085464 FORWARD'	T
'10.5.3'	'cell wall.cell wall proteins.LRR'	at1g49490	'at1g49490'	'leucine-rich repeat family protein / extensin family protein | chr1:18317563-18320106 REVERSE'	T
'10.5.3'	'cell wall.cell wall proteins.LRR'	at1g62440	'at1g62440'	'Symbols: LRX2 | LRX2 (LEUCINE-RICH REPEAT/EXTENSIN 2); protein binding / structural constituent of cell wall | chr1:23111818-23115293 FORWARD'	T
'10.5.3'	'cell wall.cell wall proteins.LRR'	at2g15880	'at2g15880'	'leucine-rich repeat family protein / extensin family protein | chr2:6918039-6920319 REVERSE'	T
'10.5.3'	'cell wall.cell wall proteins.LRR'	at2g19780	'at2g19780'	'leucine-rich repeat family protein / extensin family protein | chr2:8522678-8525093 REVERSE'	T
'10.5.3'	'cell wall.cell wall proteins.LRR'	at2g42800	'at2g42800'	'Symbols: AtRLP29 | AtRLP29 (Receptor Like Protein 29); protein binding | chr2:17807942-17809590 REVERSE'	T
'10.5.3'	'cell wall.cell wall proteins.LRR'	at2g46630	'at2g46630'	'unknown protein | chr2:19145529-19146713 FORWARD'	T
'10.5.3'	'cell wall.cell wall proteins.LRR'	at3g19020	'at3g19020'	'leucine-rich repeat family protein / extensin family protein | chr3:6558973-6562119 REVERSE'	T
'10.5.3'	'cell wall.cell wall proteins.LRR'	at3g22800	'at3g22800'	'leucine-rich repeat family protein / extensin family protein | chr3:8062888-8064556 REVERSE'	T
'10.5.3'	'cell wall.cell wall proteins.LRR'	at3g24480	'at3g24480'	'leucine-rich repeat family protein / extensin family protein | chr3:8901154-8902638 REVERSE'	T
'10.5.3'	'cell wall.cell wall proteins.LRR'	at4g06744	'at4g06744'	'leucine-rich repeat family protein / extensin family protein | chr4:4070813-4072305 REVERSE'	T
'10.5.3'	'cell wall.cell wall proteins.LRR'	at4g13340	'at4g13340'	'leucine-rich repeat family protein / extensin family protein | chr4:7758610-7761057 FORWARD'	T
'10.5.3'	'cell wall.cell wall proteins.LRR'	at4g18670	'at4g18670'	'protein binding / structural constituent of cell wall | chr4:10275462-10278491 REVERSE'	T
'10.5.3'	'cell wall.cell wall proteins.LRR'	at4g28380	'at4g28380'	'leucine-rich repeat family protein | chr4:14039756-14040931 REVERSE'	T
'10.5.3'	'cell wall.cell wall proteins.LRR'	at4g29240	'at4g29240'	'leucine-rich repeat family protein / extensin family protein | chr4:14418605-14420250 FORWARD'	T
'10.5.3'	'cell wall.cell wall proteins.LRR'	at4g33970	'at4g33970'	'protein binding / structural constituent of cell wall | chr4:16279795-16281894 REVERSE'	T
'10.5.3'	'cell wall.cell wall proteins.LRR'	at5g25550	'at5g25550'	'leucine-rich repeat family protein / extensin family protein | chr5:8894179-8895480 FORWARD'	T
'10.5.4'	'cell wall.cell wall proteins.HRGP'	at1g21310	'at1g21310'	'Symbols: ATEXT3, RSH | ATEXT3 (EXTENSIN 3); structural constituent of cell wall | chr1:7453236-7455009 REVERSE'	T
'10.5.4'	'cell wall.cell wall proteins.HRGP'	at1g26240	'at1g26240'	'proline-rich extensin-like family protein | chr1:9078140-9079576 REVERSE'	T
'10.5.4'	'cell wall.cell wall proteins.HRGP'	at1g76930	'at1g76930'	'Symbols: ATEXT4, ORG5, ATEXT1 | ATEXT4 (EXTENSIN 4); structural constituent of cell wall | chr1:28895301-28896883 REVERSE'	T
'10.5.4'	'cell wall.cell wall proteins.HRGP'	at2g28240	'at2g28240'	'hydroxyproline-rich glycoprotein family protein | chr2:12039212-12042143 FORWARD'	T
'10.5.4'	'cell wall.cell wall proteins.HRGP'	at2g43150	'at2g43150'	'proline-rich extensin-like family protein | chr2:17945893-17947022 FORWARD'	T
'10.5.4'	'cell wall.cell wall proteins.HRGP'	at3g22440	'at3g22440'	'hydroxyproline-rich glycoprotein family protein | chr3:7959754-7962200 FORWARD'	T
'10.5.4'	'cell wall.cell wall proteins.HRGP'	at3g54590	'at3g54590'	'Symbols: ATHRGP1 | ATHRGP1 (HYDROXYPROLINE-RICH GLYCOPROTEIN); structural constituent of cell wall | chr3:20206160-20208472 FORWARD'	T
'10.5.4'	'cell wall.cell wall proteins.HRGP'	at4g08400	'at4g08400'	'proline-rich extensin-like family protein | chr4:5323800-5325341 REVERSE'	T
'10.5.4'	'cell wall.cell wall proteins.HRGP'	at4g08410	'at4g08410'	'proline-rich extensin-like family protein | chr4:5339086-5341209 REVERSE'	T
'10.5.4'	'cell wall.cell wall proteins.HRGP'	at4g11430	'at4g11430'	'hydroxyproline-rich glycoprotein family protein | chr4:6952799-6954242 FORWARD'	T
'10.5.4'	'cell wall.cell wall proteins.HRGP'	at4g14900	'at4g14900'	'hydroxyproline-rich glycoprotein family protein | chr4:8521522-8523705 REVERSE'	T
'10.5.4'	'cell wall.cell wall proteins.HRGP'	at4g16790	'at4g16790'	'hydroxyproline-rich glycoprotein family protein | chr4:9451585-9453254 REVERSE'	T
'10.5.4'	'cell wall.cell wall proteins.HRGP'	at4g28160	'at4g28160'	'hydroxyproline-rich glycoprotein family protein | chr4:13980316-13981001 FORWARD'	T
'10.5.4'	'cell wall.cell wall proteins.HRGP'	at4g28300	'at4g28300'	'hydroxyproline-rich glycoprotein family protein | chr4:14014653-14017068 FORWARD'	T
'10.5.4'	'cell wall.cell wall proteins.HRGP'	at5g12880	'at5g12880'	'proline-rich family protein | chr5:4068519-4068962 REVERSE'	T
'10.5.4'	'cell wall.cell wall proteins.HRGP'	at5g51680	'at5g51680'	'hydroxyproline-rich glycoprotein family protein | chr5:20997320-20998907 FORWARD'	T
'10.5.5'	'cell wall.cell wall proteins.RGP'	at3g02230	'at3g02230'	'Symbols: RGP1, ATRGP1 | RGP1 (REVERSIBLY GLYCOSYLATED POLYPEPTIDE 1); cellulose synthase (UDP-forming) | chr3:415393-417547 FORWARD'	T
'10.5.5'	'cell wall.cell wall proteins.RGP'	at3g08900	'at3g08900'	'Symbols: RGP3, RGP | RGP3 (REVERSIBLY GLYCOSYLATED POLYPEPTIDE 3); transferase, transferring hexosyl groups | chr3:2708086-2709714 REVERSE'	T
'10.5.5'	'cell wall.cell wall proteins.RGP'	at5g15650	'at5g15650'	'Symbols: RGP2, ATRGP2 | RGP2 (REVERSIBLY GLYCOSYLATED POLYPEPTIDE 2); transferase, transferring hexosyl groups | chr5:5092157-5094494 FORWARD'	T
'10.5.5'	'cell wall.cell wall proteins.RGP'	at5g16510	'at5g16510'	'reversibly glycosylated polypeptide, putative | chr5:5392793-5394568 FORWARD'	T
'10.5.5'	'cell wall.cell wall proteins.RGP'	at5g50750	'at5g50750'	'Symbols: RGP4 | RGP4 (REVERSIBLY GLYCOSYLATED POLYPEPTIDE 4); transferase, transferring hexosyl groups | chr5:20640992-20642660 FORWARD'	T
'10.6'	'cell wall.degradation'	at5g34940	'at5g34940'	'Symbols: AtGUS3 | AtGUS3 (Arabidopsis thaliana glucuronidase 3); beta-glucuronidase | chr5:13235829-13238839 REVERSE'	T
'10.6'	'cell wall.degradation'	at5g62150	'at5g62150'	'peptidoglycan-binding LysM domain-containing protein | chr5:24958241-24958769 FORWARD'	T
'10.6.1'	'cell wall.degradation.cellulases and beta -1,4-glucanases'	at1g19940	'at1g19940'	'Symbols: AtGH9B5 | AtGH9B5 (Arabidopsis thaliana Glycosyl Hydrolase 9B5); catalytic/ hydrolase, hydrolyzing O-glycosyl compounds | chr1:6918191-6920377 REVERSE'	T
'10.6.1'	'cell wall.degradation.cellulases and beta -1,4-glucanases'	at1g22880	'at1g22880'	'Symbols: ATGH9B4, ATCEL5, CEL5 | CEL5 (CELLULASE 5); catalytic/ hydrolase, hydrolyzing O-glycosyl compounds | chr1:8095502-8097709 FORWARD'	T
'10.6.1'	'cell wall.degradation.cellulases and beta -1,4-glucanases'	at2g32990	'at2g32990'	'Symbols: AtGH9B8 | AtGH9B8 (Arabidopsis thaliana glycosyl hydrolase 9B8); catalytic/ hydrolase, hydrolyzing O-glycosyl compounds | chr2:14003250-14006017 FORWARD'	T
'10.6.1'	'cell wall.degradation.cellulases and beta -1,4-glucanases'	at3g43860	'at3g43860'	'Symbols: AtGH9A4 | AtGH9A4 (Arabidopsis thaliana Glycosyl Hydrolase 9A4); catalytic/ hydrolase, hydrolyzing O-glycosyl compounds | chr3:15706994-15709789 FORWARD'	T
'10.6.1'	'cell wall.degradation.cellulases and beta -1,4-glucanases'	at3g47000	'at3g47000'	'glycosyl hydrolase family 3 protein | chr3:17313646-17316566 REVERSE'	T
'10.6.1'	'cell wall.degradation.cellulases and beta -1,4-glucanases'	at3g47010	'at3g47010'	'hydrolase, hydrolyzing O-glycosyl compounds | chr3:17316649-17319531 REVERSE'	T
'10.6.1'	'cell wall.degradation.cellulases and beta -1,4-glucanases'	at3g47040	'at3g47040'	'glycosyl hydrolase family 3 protein | chr3:17324231-17327105 REVERSE'	T
'10.6.1'	'cell wall.degradation.cellulases and beta -1,4-glucanases'	at3g47050	'at3g47050'	'glycosyl hydrolase family 3 protein | chr3:17328035-17330889 REVERSE'	T
'10.6.1'	'cell wall.degradation.cellulases and beta -1,4-glucanases'	at3g62710	'at3g62710'	'glycosyl hydrolase family 3 protein | chr3:23197658-23200635 REVERSE'	T
'10.6.1'	'cell wall.degradation.cellulases and beta -1,4-glucanases'	at3g62740	'at3g62740'	'Symbols: BGLU7 | BGLU7 (BETA GLUCOSIDASE 7); catalytic/ cation binding / hydrolase, hydrolyzing O-glycosyl compounds | chr3:23211416-23213888 FORWARD'	T
'10.6.1'	'cell wall.degradation.cellulases and beta -1,4-glucanases'	at4g09740	'at4g09740'	'Symbols: AtGH9B14 | AtGH9B14 (Arabidopsis thaliana glycosyl hydrolase 9B14); catalytic/ hydrolase, hydrolyzing O-glycosyl compounds | chr4:6142706-6145003 REVERSE'	T
'10.6.1'	'cell wall.degradation.cellulases and beta -1,4-glucanases'	at4g23560	'at4g23560'	'Symbols: AtGH9B15 | AtGH9B15 (Arabidopsis thaliana glycosyl hydrolase 9B15); catalytic/ hydrolase, hydrolyzing O-glycosyl compounds | chr4:12293332-12295859 REVERSE'	T
'10.6.1'	'cell wall.degradation.cellulases and beta -1,4-glucanases'	at5g20950	'at5g20950'	'glycosyl hydrolase family 3 protein | chr5:7107376-7111349 REVERSE'	T
'10.6.2'	'cell wall.degradation.mannan-xylose-arabinose-fucose'	at1g02640	'at1g02640'	'Symbols: BXL2, ATBXL2 | BXL2 (BETA-XYLOSIDASE 2); hydrolase, hydrolyzing O-glycosyl compounds | chr1:564205-567769 FORWARD'	T
'10.6.2'	'cell wall.degradation.mannan-xylose-arabinose-fucose'	at1g58370	'at1g58370'	'Symbols: RXF12, ATXYN1 | RXF12; endo-1,4-beta-xylanase/ hydrolase, hydrolyzing O-glycosyl compounds | chr1:21684584-21688321 FORWARD'	T
'10.6.2'	'cell wall.degradation.mannan-xylose-arabinose-fucose'	at1g67830	'at1g67830'	'Symbols: ATFXG1 | ATFXG1 (alpha-fucosidase 1); alpha-L-fucosidase/ carboxylesterase | chr1:25431586-25432990 REVERSE'	T
'10.6.2'	'cell wall.degradation.mannan-xylose-arabinose-fucose'	at1g78060	'at1g78060'	'glycosyl hydrolase family 3 protein | chr1:29349679-29352924 REVERSE'	T
'10.6.2'	'cell wall.degradation.mannan-xylose-arabinose-fucose'	at2g28100	'at2g28100'	'Symbols: ATFUC1 | ATFUC1 (alpha-L-fucosidase 1); alpha-L-fucosidase | chr2:11974663-11976600 FORWARD'	T
'10.6.2'	'cell wall.degradation.mannan-xylose-arabinose-fucose'	at3g10740	'at3g10740'	'Symbols: ASD1, ARAF1, ARAF, ATASD1 | ASD1 (ALPHA-L-ARABINOFURANOSIDASE 1); alpha-N-arabinofuranosidase/ hydrolase, acting on glycosyl bonds / xylan 1,4-beta-xylosidase | chr3:3360888-3365414 REVERSE'	T
'10.6.2'	'cell wall.degradation.mannan-xylose-arabinose-fucose'	at3g10890	'at3g10890'	'(1-4)-beta-mannan endohydrolase, putative | chr3:3407455-3409000 REVERSE'	T
'10.6.2'	'cell wall.degradation.mannan-xylose-arabinose-fucose'	at3g10900	'at3g10900'	'(1-4)-beta-mannan endohydrolase, putative | chr3:3410252-3412070 REVERSE'	T
'10.6.2'	'cell wall.degradation.mannan-xylose-arabinose-fucose'	at3g19620	'at3g19620'	'glycosyl hydrolase family 3 protein | chr3:6815613-6818308 REVERSE'	T
'10.6.2'	'cell wall.degradation.mannan-xylose-arabinose-fucose'	at3g30540	'at3g30540'	'(1-4)-beta-mannan endohydrolase family | chr3:12144792-12146475 REVERSE'	T
'10.6.2'	'cell wall.degradation.mannan-xylose-arabinose-fucose'	at3g52840	'at3g52840'	'Symbols: BGAL2 | BGAL2 (beta-galactosidase 2); beta-galactosidase/ catalytic/ cation binding | chr3:19581113-19586299 FORWARD'	T
'10.6.2'	'cell wall.degradation.mannan-xylose-arabinose-fucose'	at4g30270	'at4g30270'	'Symbols: MERI5B, MERI-5, SEN4 | MERI5B (meristem-5); hydrolase, acting on glycosyl bonds / xyloglucan:xyloglucosyl transferase | chr4:14819192-14820592 REVERSE'	T
'10.6.2'	'cell wall.degradation.mannan-xylose-arabinose-fucose'	at4g33810	'at4g33810'	'glycosyl hydrolase family 10 protein | chr4:16213324-16215594 REVERSE'	T
'10.6.2'	'cell wall.degradation.mannan-xylose-arabinose-fucose'	at4g33830	'at4g33830'	'catalytic/ cation binding / hydrolase, hydrolyzing O-glycosyl compounds | chr4:16220324-16222676 REVERSE'	T
'10.6.2'	'cell wall.degradation.mannan-xylose-arabinose-fucose'	at4g33840	'at4g33840'	'glycosyl hydrolase family 10 protein | chr4:16223501-16226153 REVERSE'	T
'10.6.2'	'cell wall.degradation.mannan-xylose-arabinose-fucose'	at5g01930	'at5g01930'	'(1-4)-beta-mannan endohydrolase, putative | chr5:361081-362901 REVERSE'	T
'10.6.2'	'cell wall.degradation.mannan-xylose-arabinose-fucose'	at5g09730	'at5g09730'	'Symbols: BXL3, ATBXL3, XYL3, ATBX3, BX3 | BXL3 (beta-xylosidase 3); hydrolase, hydrolyzing O-glycosyl compounds | chr5:3015247-3018262 REVERSE'	T
'10.6.2'	'cell wall.degradation.mannan-xylose-arabinose-fucose'	at5g10560	'at5g10560'	'glycosyl hydrolase family 3 protein | chr5:3336255-3339366 REVERSE'	T
'10.6.2'	'cell wall.degradation.mannan-xylose-arabinose-fucose'	at5g26120	'at5g26120'	'Symbols: ATASD2, ASD2 | ASD2 (ALPHA-L-ARABINOFURANOSIDASE 2); alpha-N-arabinofuranosidase/ hydrolase, acting on glycosyl bonds | chr5:9121727-9125967 REVERSE'	T
'10.6.2'	'cell wall.degradation.mannan-xylose-arabinose-fucose'	at5g49360	'at5g49360'	'Symbols: BXL1, ATBXL1 | BXL1 (BETA-XYLOSIDASE 1); hydrolase, hydrolyzing O-glycosyl compounds | chr5:20011879-20016742 REVERSE'	T
'10.6.2'	'cell wall.degradation.mannan-xylose-arabinose-fucose'	at5g64570	'at5g64570'	'Symbols: XYL4, ATBXL4 | XYL4; hydrolase, hydrolyzing O-glycosyl compounds / xylan 1,4-beta-xylosidase | chr5:25810115-25813335 REVERSE'	T
'10.6.2'	'cell wall.degradation.mannan-xylose-arabinose-fucose'	at5g66460	'at5g66460'	'(1-4)-beta-mannan endohydrolase, putative | chr5:26538395-26541036 REVERSE'	T
'10.6.3'	'cell wall.degradation.pectate lyases and polygalacturonases'	at1g02460	'at1g02460'	'glycoside hydrolase family 28 protein / polygalacturonase (pectinase) family protein | chr1:504673-507204 REVERSE'	T
'10.6.3'	'cell wall.degradation.pectate lyases and polygalacturonases'	at1g02790	'at1g02790'	'Symbols: PGA4 | PGA4 (POLYGALACTURONASE 4); polygalacturonase | chr1:610391-612324 REVERSE'	T
'10.6.3'	'cell wall.degradation.pectate lyases and polygalacturonases'	at1g04680	'at1g04680'	'pectate lyase family protein | chr1:1303529-1307884 REVERSE'	T
'10.6.3'	'cell wall.degradation.pectate lyases and polygalacturonases'	at1g05650	'at1g05650'	'polygalacturonase, putative / pectinase, putative | chr1:1690264-1692126 REVERSE'	T
'10.6.3'	'cell wall.degradation.pectate lyases and polygalacturonases'	at1g05660	'at1g05660'	'polygalacturonase, putative / pectinase, putative | chr1:1694286-1696058 REVERSE'	T
'10.6.3'	'cell wall.degradation.pectate lyases and polygalacturonases'	at1g09880	'at1g09880'	'lyase | chr1:3208828-3211653 REVERSE'	T
'10.6.3'	'cell wall.degradation.pectate lyases and polygalacturonases'	at1g09890	'at1g09890'	'lyase | chr1:3214237-3217538 REVERSE'	T
'10.6.3'	'cell wall.degradation.pectate lyases and polygalacturonases'	at1g09910	'at1g09910'	'lyase | chr1:3220035-3224541 REVERSE'	T
'10.6.3'	'cell wall.degradation.pectate lyases and polygalacturonases'	at1g10640	'at1g10640'	'polygalacturonase | chr1:3515365-3517888 REVERSE'	T
'10.6.3'	'cell wall.degradation.pectate lyases and polygalacturonases'	at1g11920	'at1g11920'	'pectate lyase family protein | chr1:4023667-4025097 REVERSE'	T
'10.6.3'	'cell wall.degradation.pectate lyases and polygalacturonases'	at1g14420	'at1g14420'	'Symbols: AT59 | AT59; lyase/ pectate lyase | chr1:4931566-4933515 REVERSE'	T
'10.6.3'	'cell wall.degradation.pectate lyases and polygalacturonases'	at1g17150	'at1g17150'	'glycoside hydrolase family 28 protein / polygalacturonase (pectinase) family protein | chr1:5865707-5867495 FORWARD'	T
'10.6.3'	'cell wall.degradation.pectate lyases and polygalacturonases'	at1g19170	'at1g19170'	'glycoside hydrolase family 28 protein / polygalacturonase (pectinase) family protein | chr1:6616643-6618986 FORWARD'	T
'10.6.3'	'cell wall.degradation.pectate lyases and polygalacturonases'	at1g23460	'at1g23460'	'polygalacturonase | chr1:8327312-8329622 FORWARD'	T
'10.6.3'	'cell wall.degradation.pectate lyases and polygalacturonases'	at1g23470	'at1g23470'	'pseudogene, polygalacturonase (pectinase), putative, similar to polygalacturonase (Cucumis sativus) GI:6624205; contains Pfam profiles PF00461: Signal peptidase I, PF00295: Polygalacturonase (pectinase); blastp match of 69% identity and 4.8e-49 P-value to GP|6624205|dbj|BAA88472.1||AB035890 polygalacturonase {Cucumis sativus} | chr1:8331297-8332136 FORWARD'	T
'10.6.3'	'cell wall.degradation.pectate lyases and polygalacturonases'	at1g23760	'at1g23760'	'Symbols: JP630 | JP630; polygalacturonase | chr1:8402046-8404301 FORWARD'	T
'10.6.3'	'cell wall.degradation.pectate lyases and polygalacturonases'	at1g30350	'at1g30350'	'pectate lyase family protein | chr1:10710079-10711664 REVERSE'	T
'10.6.3'	'cell wall.degradation.pectate lyases and polygalacturonases'	at1g43050	'at1g43050'	'pseudogene, putative polygalacturonase, blastp match of 52% identity and 9.5e-65 P-value to SP|P35339|PGLT_MAIZE Exopolygalacturonase precursor (EC 3.2.1.67) (ExoPG) (Pectinase) (Galacturan 1,4-alpha-galacturonidase). (Maize) {Zea mays} | chr1:16185838-16187658 REVERSE'	T
'10.6.3'	'cell wall.degradation.pectate lyases and polygalacturonases'	at1g43080	'at1g43080'	'glycoside hydrolase family 28 protein / polygalacturonase (pectinase) family protein | chr1:16213995-16215828 REVERSE'	T
'10.6.3'	'cell wall.degradation.pectate lyases and polygalacturonases'	at1g43090	'at1g43090'	'glycoside hydrolase family 28 protein / polygalacturonase (pectinase) family protein | chr1:16217197-16219150 REVERSE'	T
'10.6.3'	'cell wall.degradation.pectate lyases and polygalacturonases'	at1g43100	'at1g43100'	'glycoside hydrolase family 28 protein / polygalacturonase (pectinase) family protein | chr1:16220519-16222473 REVERSE'	T
'10.6.3'	'cell wall.degradation.pectate lyases and polygalacturonases'	at1g43110	'at1g43110'	'pseudogene, putative polygalacturonase, blastp match of 52% identity and 7.3e-73 P-value to GP|4826572|emb|CAB42886.1||AJ238848 polygalacturonase {Phleum pratense} | chr1:16223981-16225810 REVERSE'	T
'10.6.3'	'cell wall.degradation.pectate lyases and polygalacturonases'	at1g43120	'at1g43120'	'pseudogene, putative polygalacturonase, blastp match of 35% identity and 7.8e-14 P-value to GP|1247377|emb|CAA01911.1||A28056 B2 protein allergen {Cynodon dactylon} | chr1:16227318-16227779 REVERSE'	T
'10.6.3'	'cell wall.degradation.pectate lyases and polygalacturonases'	at1g48100	'at1g48100'	'glycoside hydrolase family 28 protein / polygalacturonase (pectinase) family protein | chr1:17766874-17769951 FORWARD'	T
'10.6.3'	'cell wall.degradation.pectate lyases and polygalacturonases'	at1g56710	'at1g56710'	'glycoside hydrolase family 28 protein / polygalacturonase (pectinase) family protein | chr1:21258008-21259933 REVERSE'	T
'10.6.3'	'cell wall.degradation.pectate lyases and polygalacturonases'	at1g60390	'at1g60390'	'BURP domain-containing protein / polygalacturonase, putative | chr1:22247474-22249636 REVERSE'	T
'10.6.3'	'cell wall.degradation.pectate lyases and polygalacturonases'	at1g60590	'at1g60590'	'polygalacturonase, putative / pectinase, putative | chr1:22314170-22316970 REVERSE'	T
'10.6.3'	'cell wall.degradation.pectate lyases and polygalacturonases'	at1g65570	'at1g65570'	'polygalacturonase, putative / pectinase, putative | chr1:24374098-24375846 REVERSE'	T
'10.6.3'	'cell wall.degradation.pectate lyases and polygalacturonases'	at1g67750	'at1g67750'	'pectate lyase family protein | chr1:25401588-25403503 FORWARD'	T
'10.6.3'	'cell wall.degradation.pectate lyases and polygalacturonases'	at1g70370	'at1g70370'	'BURP domain-containing protein / polygalacturonase, putative | chr1:26512722-26515188 REVERSE'	T
'10.6.3'	'cell wall.degradation.pectate lyases and polygalacturonases'	at1g70500	'at1g70500'	'polygalacturonase, putative / pectinase, putative | chr1:26566579-26568729 REVERSE'	T
'10.6.3'	'cell wall.degradation.pectate lyases and polygalacturonases'	at1g78400	'at1g78400'	'glycoside hydrolase family 28 protein / polygalacturonase (pectinase) family protein | chr1:29498281-29499682 REVERSE'	T
'10.6.3'	'cell wall.degradation.pectate lyases and polygalacturonases'	at1g80140	'at1g80140'	'glycoside hydrolase family 28 protein / polygalacturonase (pectinase) family protein | chr1:30146611-30148180 FORWARD'	T
'10.6.3'	'cell wall.degradation.pectate lyases and polygalacturonases'	at1g80170	'at1g80170'	'polygalacturonase, putative / pectinase, putative | chr1:30153408-30155713 REVERSE'	T
'10.6.3'	'cell wall.degradation.pectate lyases and polygalacturonases'	at2g02720	'at2g02720'	'pectate lyase family protein | chr2:763011-765027 FORWARD'	T
'10.6.3'	'cell wall.degradation.pectate lyases and polygalacturonases'	at2g15450	'at2g15450'	'glycoside hydrolase family 28 protein / polygalacturonase (pectinase) family protein | chr2:6747536-6749256 FORWARD'	T
'10.6.3'	'cell wall.degradation.pectate lyases and polygalacturonases'	at2g15460	'at2g15460'	'glycoside hydrolase family 28 protein / polygalacturonase (pectinase) family protein | chr2:6750934-6752647 FORWARD'	T
'10.6.3'	'cell wall.degradation.pectate lyases and polygalacturonases'	at2g15470	'at2g15470'	'glycoside hydrolase family 28 protein / polygalacturonase (pectinase) family protein | chr2:6754330-6756051 FORWARD'	T
'10.6.3'	'cell wall.degradation.pectate lyases and polygalacturonases'	at2g22620	'at2g22620'	'lyase | chr2:9604772-9610595 REVERSE'	T
'10.6.3'	'cell wall.degradation.pectate lyases and polygalacturonases'	at2g23900	'at2g23900'	'glycoside hydrolase family 28 protein / polygalacturonase (pectinase) family protein | chr2:10174515-10176626 FORWARD'	T
'10.6.3'	'cell wall.degradation.pectate lyases and polygalacturonases'	at2g26620	'at2g26620'	'glycoside hydrolase family 28 protein / polygalacturonase (pectinase) family protein | chr2:11325163-11326835 REVERSE'	T
'10.6.3'	'cell wall.degradation.pectate lyases and polygalacturonases'	at2g33160	'at2g33160'	'glycoside hydrolase family 28 protein / polygalacturonase (pectinase) family protein | chr2:14053404-14056246 FORWARD'	T
'10.6.3'	'cell wall.degradation.pectate lyases and polygalacturonases'	at2g40310	'at2g40310'	'glycoside hydrolase family 28 protein / polygalacturonase (pectinase) family protein | chr2:16834065-16835711 FORWARD'	T
'10.6.3'	'cell wall.degradation.pectate lyases and polygalacturonases'	at2g41850	'at2g41850'	'Symbols: PGAZAT, ADPG2 | PGAZAT (POLYGALACTURONASE ABSCISSION ZONE A. THALIANA); polygalacturonase | chr2:17461655-17464161 REVERSE'	T
'10.6.3'	'cell wall.degradation.pectate lyases and polygalacturonases'	at2g43860	'at2g43860'	'polygalacturonase, putative / pectinase, putative | chr2:18162945-18164428 REVERSE'	T
'10.6.3'	'cell wall.degradation.pectate lyases and polygalacturonases'	at2g43870	'at2g43870'	'polygalacturonase, putative / pectinase, putative | chr2:18166615-18168264 REVERSE'	T
'10.6.3'	'cell wall.degradation.pectate lyases and polygalacturonases'	at2g43880	'at2g43880'	'polygalacturonase, putative / pectinase, putative | chr2:18173034-18174482 FORWARD'	T
'10.6.3'	'cell wall.degradation.pectate lyases and polygalacturonases'	at2g43890	'at2g43890'	'polygalacturonase, putative / pectinase, putative | chr2:18176924-18178390 FORWARD'	T
'10.6.3'	'cell wall.degradation.pectate lyases and polygalacturonases'	at3g01270	'at3g01270'	'pectate lyase family protein | chr3:82685-84897 REVERSE'	T
'10.6.3'	'cell wall.degradation.pectate lyases and polygalacturonases'	at3g06770	'at3g06770'	'glycoside hydrolase family 28 protein / polygalacturonase (pectinase) family protein | chr3:2134800-2137228 REVERSE'	T
'10.6.3'	'cell wall.degradation.pectate lyases and polygalacturonases'	at3g07010	'at3g07010'	'pectate lyase family protein | chr3:2212728-2216483 REVERSE'	T
'10.6.3'	'cell wall.degradation.pectate lyases and polygalacturonases'	at3g07820	'at3g07820'	'polygalacturonase 3 (PGA3) / pectinase | chr3:2496440-2498095 REVERSE'	T
'10.6.3'	'cell wall.degradation.pectate lyases and polygalacturonases'	at3g07830	'at3g07830'	'polygalacturonase, putative / pectinase, putative | chr3:2499243-2501021 REVERSE'	T
'10.6.3'	'cell wall.degradation.pectate lyases and polygalacturonases'	at3g07840	'at3g07840'	'polygalacturonase, putative / pectinase, putative | chr3:2501893-2503565 REVERSE'	T
'10.6.3'	'cell wall.degradation.pectate lyases and polygalacturonases'	at3g07850	'at3g07850'	'exopolygalacturonase / galacturan 1,4-alpha-galacturonidase / pectinase | chr3:2505547-2507528 REVERSE'	T
'10.6.3'	'cell wall.degradation.pectate lyases and polygalacturonases'	at3g07970	'at3g07970'	'Symbols: QRT2 | QRT2 (QUARTET 2); polygalacturonase | chr3:2541006-2543432 FORWARD'	T
'10.6.3'	'cell wall.degradation.pectate lyases and polygalacturonases'	at3g09540	'at3g09540'	'pectate lyase family protein | chr3:2928811-2931228 REVERSE'	T
'10.6.3'	'cell wall.degradation.pectate lyases and polygalacturonases'	at3g12143	'at3g12143'	'pseudogene, similar to polygalacturonase-inhibitor protein, blastp match of 53% identity and 7.5e-64 P-value to GP|18148923|dbj|BAB83520.1||AB064545 polygalacturonase-inhibitor protein {Citrus sp. cv. Sainumphung} | chr3:3872314-3873608 REVERSE'	T
'10.6.3'	'cell wall.degradation.pectate lyases and polygalacturonases'	at3g12145	'at3g12145'	'Symbols: FLR1, FLOR1 | FLR1; enzyme inhibitor/ transcription factor binding | chr3:3874499-3876237 REVERSE'	T
'10.6.3'	'cell wall.degradation.pectate lyases and polygalacturonases'	at3g14040	'at3g14040'	'exopolygalacturonase / galacturan 1,4-alpha-galacturonidase / pectinase | chr3:4648348-4650319 REVERSE'	T
'10.6.3'	'cell wall.degradation.pectate lyases and polygalacturonases'	at3g15720	'at3g15720'	'glycoside hydrolase family 28 protein / polygalacturonase (pectinase) family protein | chr3:5325290-5327537 REVERSE'	T
'10.6.3'	'cell wall.degradation.pectate lyases and polygalacturonases'	at3g16850	'at3g16850'	'glycoside hydrolase family 28 protein / polygalacturonase (pectinase) family protein | chr3:5748570-5751297 FORWARD'	T
'10.6.3'	'cell wall.degradation.pectate lyases and polygalacturonases'	at3g24230	'at3g24230'	'pectate lyase family protein | chr3:8774616-8777407 FORWARD'	T
'10.6.3'	'cell wall.degradation.pectate lyases and polygalacturonases'	at3g24670	'at3g24670'	'pectate lyase family protein | chr3:9005939-9008801 REVERSE'	T
'10.6.3'	'cell wall.degradation.pectate lyases and polygalacturonases'	at3g26610	'at3g26610'	'polygalacturonase, putative / pectinase, putative | chr3:9776960-9780499 FORWARD'	T
'10.6.3'	'cell wall.degradation.pectate lyases and polygalacturonases'	at3g27400	'at3g27400'	'pectate lyase family protein | chr3:10140323-10143225 FORWARD'	T
'10.6.3'	'cell wall.degradation.pectate lyases and polygalacturonases'	at3g42950	'at3g42950'	'glycoside hydrolase family 28 protein / polygalacturonase (pectinase) family protein | chr3:15015140-15018071 FORWARD'	T
'10.6.3'	'cell wall.degradation.pectate lyases and polygalacturonases'	at3g48950	'at3g48950'	'glycoside hydrolase family 28 protein / polygalacturonase (pectinase) family protein | chr3:18148017-18149987 FORWARD'	T
'10.6.3'	'cell wall.degradation.pectate lyases and polygalacturonases'	at3g49162	'at3g49162'	'pseudogene of glycoside hydrolase family 28 protein | chr3:18225379-18226805 REVERSE'	T
'10.6.3'	'cell wall.degradation.pectate lyases and polygalacturonases'	at3g53190	'at3g53190'	'pectate lyase family protein | chr3:19713928-19717595 FORWARD'	T
'10.6.3'	'cell wall.degradation.pectate lyases and polygalacturonases'	at3g54920	'at3g54920'	'Symbols: PMR6 | PMR6 (powdery mildew resistant 6); lyase/ pectate lyase | chr3:20345082-20348582 FORWARD'	T
'10.6.3'	'cell wall.degradation.pectate lyases and polygalacturonases'	at3g55140	'at3g55140'	'pectate lyase family protein | chr3:20438772-20440429 FORWARD'	T
'10.6.3'	'cell wall.degradation.pectate lyases and polygalacturonases'	at3g57510	'at3g57510'	'Symbols: ADPG1 | ADPG1; polygalacturonase | chr3:21283338-21285941 REVERSE'	T
'10.6.3'	'cell wall.degradation.pectate lyases and polygalacturonases'	at3g57790	'at3g57790'	'glycoside hydrolase family 28 protein / polygalacturonase (pectinase) family protein | chr3:21405387-21407624 REVERSE'	T
'10.6.3'	'cell wall.degradation.pectate lyases and polygalacturonases'	at3g59850	'at3g59850'	'polygalacturonase, putative / pectinase, putative | chr3:22109164-22111609 REVERSE'	T
'10.6.3'	'cell wall.degradation.pectate lyases and polygalacturonases'	at3g61490	'at3g61490'	'glycoside hydrolase family 28 protein / polygalacturonase (pectinase) family protein | chr3:22758063-22760192 FORWARD'	T
'10.6.3'	'cell wall.degradation.pectate lyases and polygalacturonases'	at3g62110	'at3g62110'	'glycoside hydrolase family 28 protein / polygalacturonase (pectinase) family protein | chr3:22997031-23000041 REVERSE'	T
'10.6.3'	'cell wall.degradation.pectate lyases and polygalacturonases'	at4g01890	'at4g01890'	'glycoside hydrolase family 28 protein / polygalacturonase (pectinase) family protein | chr4:816210-818428 FORWARD'	T
'10.6.3'	'cell wall.degradation.pectate lyases and polygalacturonases'	at4g13210	'at4g13210'	'lyase/ pectate lyase | chr4:7670044-7673135 FORWARD'	T
'10.6.3'	'cell wall.degradation.pectate lyases and polygalacturonases'	at4g13710	'at4g13710'	'pectate lyase family protein | chr4:7962432-7966461 FORWARD'	T
'10.6.3'	'cell wall.degradation.pectate lyases and polygalacturonases'	at4g13760	'at4g13760'	'polygalacturonase | chr4:7988058-7989648 FORWARD'	T
'10.6.3'	'cell wall.degradation.pectate lyases and polygalacturonases'	at4g18180	'at4g18180'	'glycoside hydrolase family 28 protein / polygalacturonase (pectinase) family protein | chr4:10065626-10067317 FORWARD'	T
'10.6.3'	'cell wall.degradation.pectate lyases and polygalacturonases'	at4g22080	'at4g22080'	'pectate lyase family protein | chr4:11700555-11702666 REVERSE'	T
'10.6.3'	'cell wall.degradation.pectate lyases and polygalacturonases'	at4g22090	'at4g22090'	'pectate lyase family protein | chr4:11704003-11706042 REVERSE'	T
'10.6.3'	'cell wall.degradation.pectate lyases and polygalacturonases'	at4g23500	'at4g23500'	'glycoside hydrolase family 28 protein / polygalacturonase (pectinase) family protein | chr4:12264590-12267196 FORWARD'	T
'10.6.3'	'cell wall.degradation.pectate lyases and polygalacturonases'	at4g23820	'at4g23820'	'glycoside hydrolase family 28 protein / polygalacturonase (pectinase) family protein | chr4:12397038-12400091 REVERSE'	T
'10.6.3'	'cell wall.degradation.pectate lyases and polygalacturonases'	at4g24430	'at4g24430'	'lyase | chr4:12630018-12633075 FORWARD'	T
'10.6.3'	'cell wall.degradation.pectate lyases and polygalacturonases'	at4g24780	'at4g24780'	'pectate lyase family protein | chr4:12770331-12772333 REVERSE'	T
'10.6.3'	'cell wall.degradation.pectate lyases and polygalacturonases'	at4g32370	'at4g32370'	'glycoside hydrolase family 28 protein / polygalacturonase (pectinase) family protein | chr4:15625558-15627517 FORWARD'	T
'10.6.3'	'cell wall.degradation.pectate lyases and polygalacturonases'	at4g32375	'at4g32375'	'glycoside hydrolase family 28 protein / polygalacturonase (pectinase) family protein | chr4:15628873-15631596 FORWARD'	T
'10.6.3'	'cell wall.degradation.pectate lyases and polygalacturonases'	at4g32380	'at4g32380'	'glycoside hydrolase family 28 protein / polygalacturonase (pectinase) family protein | chr4:15633641-15635467 FORWARD'	T
'10.6.3'	'cell wall.degradation.pectate lyases and polygalacturonases'	at4g33440	'at4g33440'	'glycoside hydrolase family 28 protein / polygalacturonase (pectinase) family protein | chr4:16091940-16094958 FORWARD'	T
'10.6.3'	'cell wall.degradation.pectate lyases and polygalacturonases'	at4g35670	'at4g35670'	'glycoside hydrolase family 28 protein / polygalacturonase (pectinase) family protein | chr4:16914996-16917201 FORWARD'	T
'10.6.3'	'cell wall.degradation.pectate lyases and polygalacturonases'	at4g37950	'at4g37950'	'lyase | chr4:17844430-17849274 FORWARD'	T
'10.6.3'	'cell wall.degradation.pectate lyases and polygalacturonases'	at4g38030	'at4g38030'	'lyase | chr4:17863073-17866730 REVERSE'	T
'10.6.3'	'cell wall.degradation.pectate lyases and polygalacturonases'	at5g04310	'at5g04310'	'pectate lyase family protein | chr5:1203203-1207352 REVERSE'	T
'10.6.3'	'cell wall.degradation.pectate lyases and polygalacturonases'	at5g06860	'at5g06860'	'Symbols: PGIP1, ATPGIP1 | PGIP1 (POLYGALACTURONASE INHIBITING PROTEIN 1); protein binding | chr5:2132350-2133587 FORWARD'	T
'10.6.3'	'cell wall.degradation.pectate lyases and polygalacturonases'	at5g06870	'at5g06870'	'Symbols: PGIP2, ATPGIP2 | PGIP2 (POLYGALACTURONASE INHIBITING PROTEIN 2); protein binding | chr5:2133918-2135166 FORWARD'	T
'10.6.3'	'cell wall.degradation.pectate lyases and polygalacturonases'	at5g09280	'at5g09280'	'pectate lyase family protein | chr5:2880423-2881597 REVERSE'	T
'10.6.3'	'cell wall.degradation.pectate lyases and polygalacturonases'	at5g14650	'at5g14650'	'polygalacturonase, putative / pectinase, putative | chr5:4724450-4726513 FORWARD'	T
'10.6.3'	'cell wall.degradation.pectate lyases and polygalacturonases'	at5g15110	'at5g15110'	'lyase/ pectate lyase | chr5:4895750-4897682 FORWARD'	T
'10.6.3'	'cell wall.degradation.pectate lyases and polygalacturonases'	at5g17200	'at5g17200'	'glycoside hydrolase family 28 protein / polygalacturonase (pectinase) family protein | chr5:5653524-5655336 REVERSE'	T
'10.6.3'	'cell wall.degradation.pectate lyases and polygalacturonases'	at5g27530	'at5g27530'	'glycoside hydrolase family 28 protein / polygalacturonase (pectinase) family protein | chr5:9717503-9721097 FORWARD'	T
'10.6.3'	'cell wall.degradation.pectate lyases and polygalacturonases'	at5g39910	'at5g39910'	'glycoside hydrolase family 28 protein / polygalacturonase (pectinase) family protein | chr5:15979412-15981671 REVERSE'	T
'10.6.3'	'cell wall.degradation.pectate lyases and polygalacturonases'	at5g41870	'at5g41870'	'glycoside hydrolase family 28 protein / polygalacturonase (pectinase) family protein | chr5:16758709-16760576 REVERSE'	T
'10.6.3'	'cell wall.degradation.pectate lyases and polygalacturonases'	at5g44830	'at5g44830'	'glycoside hydrolase family 28 protein / polygalacturonase (pectinase) family protein | chr5:18100128-18101885 REVERSE'	T
'10.6.3'	'cell wall.degradation.pectate lyases and polygalacturonases'	at5g44840	'at5g44840'	'glycoside hydrolase family 28 protein / polygalacturonase (pectinase) family protein | chr5:18104851-18107127 REVERSE'	T
'10.6.3'	'cell wall.degradation.pectate lyases and polygalacturonases'	at5g48140	'at5g48140'	'polygalacturonase, putative / pectinase, putative | chr5:19518770-19520528 REVERSE'	T
'10.6.3'	'cell wall.degradation.pectate lyases and polygalacturonases'	at5g48900	'at5g48900'	'pectate lyase family protein | chr5:19825137-19829092 FORWARD'	T
'10.6.3'	'cell wall.degradation.pectate lyases and polygalacturonases'	at5g49215	'at5g49215'	'glycoside hydrolase family 28 protein / polygalacturonase (pectinase) family protein | chr5:19953487-19956116 FORWARD'	T
'10.6.3'	'cell wall.degradation.pectate lyases and polygalacturonases'	at5g55720	'at5g55720'	'pectate lyase family protein | chr5:22556047-22557725 FORWARD'	T
'10.6.3'	'cell wall.degradation.pectate lyases and polygalacturonases'	at5g63180	'at5g63180'	'pectate lyase family protein | chr5:25340954-25343119 REVERSE'	T
'10.6.1001'	'cell wall.degradation'	1,6-anhyd	'1,6-anhydroglucose'	'very tentative'	M
'10.7'	'cell wall.modification'	at1g10550	'at1g10550'	'Symbols: XTH33, XET | XTH33; hydrolase, acting on glycosyl bonds / hydrolase, hydrolyzing O-glycosyl compounds / xyloglucan:xyloglucosyl transferase | chr1:3479153-3480988 REVERSE'	T
'10.7'	'cell wall.modification'	at1g11545	'at1g11545'	'xyloglucan:xyloglucosyl transferase, putative / xyloglucan endotransglycosylase, putative / endo-xyloglucan transferase, putative | chr1:3878550-3880361 REVERSE'	T
'10.7'	'cell wall.modification'	at1g12560	'at1g12560'	'Symbols: ATEXPA7, EXP7, ATEXP7, ATHEXP ALPHA 1.26, EXPA7 | ATEXPA7 (ARABIDOPSIS THALIANA EXPANSIN A7) | chr1:4276519-4277899 FORWARD'	T
'10.7'	'cell wall.modification'	at1g14720	'at1g14720'	'Symbols: XTR2, EXGT-A2, ATXTH28 | XTR2 (XYLOGLUCAN ENDOTRANSGLYCOSYLASE RELATED 2); hydrolase, acting on glycosyl bonds / xyloglucan:xyloglucosyl transferase | chr1:5066636-5068645 REVERSE'	T
'10.7'	'cell wall.modification'	at1g20190	'at1g20190'	'Symbols: ATEXPA11, EXP11, ATEXP11, ATHEXP ALPHA 1.14 | ATEXPA11 (ARABIDOPSIS THALIANA EXPANSIN 11) | chr1:6998489-6999817 REVERSE'	T
'10.7'	'cell wall.modification'	at1g26770	'at1g26770'	'Symbols: ATEXPA10, AT-EXP10, ATEXP10, ATHEXP ALPHA 1.1, EXP10 | ATEXPA10 (ARABIDOPSIS THALIANA EXPANSIN A 10); structural constituent of cell wall | chr1:9259750-9260792 FORWARD'	T
'10.7'	'cell wall.modification'	at1g32170	'at1g32170'	'Symbols: XTR4, XTH30 | XTR4 (XYLOGLUCAN ENDOTRANSGLYCOSYLASE 4); hydrolase, acting on glycosyl bonds / hydrolase, hydrolyzing O-glycosyl compounds / xyloglucan:xyloglucosyl transferase | chr1:11575320-11577927 FORWARD'	T
'10.7'	'cell wall.modification'	at1g62980	'at1g62980'	'Symbols: ATEXPA18, EXP18, ATEXP18, ATHEXP ALPHA 1.25 | ATEXPA18 (ARABIDOPSIS THALIANA EXPANSIN A18) | chr1:23331676-23333110 FORWARD'	T
'10.7'	'cell wall.modification'	at1g65310	'at1g65310'	'Symbols: ATXTH17, XTH17 | XTH17 (XYLOGLUCAN ENDOTRANSGLUCOSYLASE/HYDROLASE 17); hydrolase, acting on glycosyl bonds / hydrolase, hydrolyzing O-glycosyl compounds / xyloglucan:xyloglucosyl transferase | chr1:24257216-24258473 FORWARD'	T
'10.7'	'cell wall.modification'	at1g65680	'at1g65680'	'Symbols: ATEXPB2, EXPB2, ATHEXP BETA 1.4 | ATEXPB2 (ARABIDOPSIS THALIANA EXPANSIN B2) | chr1:24427266-24428399 FORWARD'	T
'10.7'	'cell wall.modification'	at1g65681	'at1g65681'	'FUNCTIONS IN: molecular_function unknown; INVOLVED IN: sexual reproduction; LOCATED IN: extracellular region; CONTAINS InterPro DOMAIN/s: Pollen allergen, N-terminal (InterPro:IPR014734), Rare lipoprotein A (InterPro:IPR005132), Pollen allergen/expansin, C-terminal (InterPro:IPR007117), Barwin-related endoglucanase (InterPro:IPR009009), Major pollen allergen Lol pI (InterPro:IPR005795), Expansin…	T
'10.7'	'cell wall.modification'	at1g69530	'at1g69530'	'Symbols: ATEXPA1, EXP1, AT-EXP1, ATEXP1, ATHEXP ALPHA 1.2 | ATEXPA1 (ARABIDOPSIS THALIANA EXPANSIN A1) | chr1:26141836-26143496 FORWARD'	T
'10.7'	'cell wall.modification'	at2g01850	'at2g01850'	'Symbols: EXGT-A3, XTH27, ATXTH27 | EXGT-A3; hydrolase, acting on glycosyl bonds / xyloglucan:xyloglucosyl transferase | chr2:385199-387344 FORWARD'	T
'10.7'	'cell wall.modification'	at2g03090	'at2g03090'	'Symbols: ATEXPA15, EXP15, ATEXP15, ATHEXP ALPHA 1.3 | ATEXPA15 (ARABIDOPSIS THALIANA EXPANSIN A15) | chr2:916854-918643 REVERSE'	T
'10.7'	'cell wall.modification'	at2g06850	'at2g06850'	'Symbols: EXGT-A1, EXT | EXGT-A1 (ENDOXYLOGLUCAN TRANSFERASE); hydrolase, acting on glycosyl bonds / xyloglucan:xyloglucosyl transferase | chr2:2763526-2765720 FORWARD'	T
'10.7'	'cell wall.modification'	at2g12660	'at2g12660'	'pseudogene, xyloglucan endotransglycosylase, blastp match of 82% identity and 5.9e-44 P-value to GP|19911573|dbj|BAB86890.1||AB083025 syringolide-induced protein 19-1-5 {Glycine max} | chr2:5181465-5182059 REVERSE'	T
'10.7'	'cell wall.modification'	at2g14620	'at2g14620'	'xyloglucan:xyloglucosyl transferase, putative / xyloglucan endotransglycosylase, putative / endo-xyloglucan transferase, putative | chr2:6244781-6246233 FORWARD'	T
'10.7'	'cell wall.modification'	at2g18660	'at2g18660'	'Symbols: EXLB3 | EXLB3 (EXPANSIN-LIKE B3 PRECURSOR) | chr2:8090658-8091656 REVERSE'	T
'10.7'	'cell wall.modification'	at2g18800	'at2g18800'	'Symbols: ATXTH21, XTH21 | XTH21 (XYLOGLUCAN ENDOTRANSGLUCOSYLASE/HYDROLASE 21); hydrolase, acting on glycosyl bonds / xyloglucan endotransglucosylase | chr2:8144912-8146265 FORWARD'	T
'10.7'	'cell wall.modification'	at2g20750	'at2g20750'	'Symbols: ATEXPB1, EXPB1, ATHEXP BETA 1.5 | ATEXPB1 (ARABIDOPSIS THALIANA EXPANSIN B1) | chr2:8941119-8942689 FORWARD'	T
'10.7'	'cell wall.modification'	at2g28950	'at2g28950'	'Symbols: ATEXPA6, ATEXP6, ATHEXP ALPHA 1.8 | ATEXPA6 (ARABIDOPSIS THALIANA EXPANSIN A6) | chr2:12431341-12433595 REVERSE'	T
'10.7'	'cell wall.modification'	at2g36870	'at2g36870'	'xyloglucan:xyloglucosyl transferase, putative / xyloglucan endotransglycosylase, putative / endo-xyloglucan transferase, putative | chr2:15472645-15474681 REVERSE'	T
'10.7'	'cell wall.modification'	at2g37640	'at2g37640'	'Symbols: ATEXPA3, ATEXP3, ATHEXP ALPHA 1.9, EXP3 | EXP3 | chr2:15787705-15789853 REVERSE'	T
'10.7'	'cell wall.modification'	at2g39700	'at2g39700'	'Symbols: ATEXPA4, ATEXP4, ATHEXP ALPHA 1.6 | ATEXPA4 (ARABIDOPSIS THALIANA EXPANSIN A4) | chr2:16543832-16545584 REVERSE'	T
'10.7'	'cell wall.modification'	at2g40610	'at2g40610'	'Symbols: ATEXPA8, EXP8, ATEXP8, ATHEXP ALPHA 1.11 | ATEXPA8 (ARABIDOPSIS THALIANA EXPANSIN A8) | chr2:16948863-16950557 REVERSE'	T
'10.7'	'cell wall.modification'	at2g45110	'at2g45110'	'Symbols: ATEXPB4, EXPB4, ATHEXP BETA 1.1 | ATEXPB4 (ARABIDOPSIS THALIANA EXPANSIN B4) | chr2:18599501-18601339 FORWARD'	T
'10.7'	'cell wall.modification'	at3g03220	'at3g03220'	'Symbols: ATEXPA13, EXP13, ATEXP13, ATHEXP ALPHA 1.22 | ATEXPA13 (ARABIDOPSIS THALIANA EXPANSIN A13) | chr3:742354-744047 REVERSE'	T
'10.7'	'cell wall.modification'	at3g15370	'at3g15370'	'Symbols: ATEXPA12, EXP12, ATEXP12, ATHEXP ALPHA 1.24 | ATEXPA12 (ARABIDOPSIS THALIANA EXPANSIN 12) | chr3:5190572-5192077 FORWARD'	T
'10.7'	'cell wall.modification'	at3g23730	'at3g23730'	'xyloglucan:xyloglucosyl transferase, putative / xyloglucan endotransglycosylase, putative / endo-xyloglucan transferase, putative | chr3:8550110-8551335 FORWARD'	T
'10.7'	'cell wall.modification'	at3g25050	'at3g25050'	'Symbols: XTH3 | XTH3 (XYLOGLUCAN ENDOTRANSGLUCOSYLASE/HYDROLASE 3); hydrolase, acting on glycosyl bonds / xyloglucan:xyloglucosyl transferase | chr3:9126851-9128416 FORWARD'	T
'10.7'	'cell wall.modification'	at3g29030	'at3g29030'	'Symbols: ATEXPA5, ATEXP5, ATHEXP ALPHA 1.4, EXP5, EXPA5 | EXPA5 (EXPANSIN A5) | chr3:11011308-11013358 REVERSE'	T
'10.7'	'cell wall.modification'	at3g29365	'at3g29365'	'Symbols: ATEXPA19, EXP19, ATEXP19, ATHEXP ALPHA 1.21P | member of Alpha-Expansin Gene Family. Naming convention from the Expansin Working Group (Kende et al, 2004. Plant Mol Bio) | chr3:11274127-11274967 FORWARD'	T
'10.7'	'cell wall.modification'	at3g44990	'at3g44990'	'Symbols: XTR8, ATXTR8 | XTR8 (XYLOGLUCAN ENDO-TRANSGLYCOSYLASE-RELATED 8); hydrolase, acting on glycosyl bonds / xyloglucan:xyloglucosyl transferase | chr3:16446975-16448764 REVERSE'	T
'10.7'	'cell wall.modification'	at3g45960	'at3g45960'	'Symbols: ATEXLA3, EXPL3, ATEXPL3, ATHEXP BETA 2.3 | ATEXLA3 (arabidopsis thaliana expansin-like a3) | chr3:16892756-16893900 FORWARD'	T
'10.7'	'cell wall.modification'	at3g45970	'at3g45970'	'Symbols: ATEXLA1, EXPL1, ATEXPL1, ATHEXP BETA 2.1 | ATEXLA1 (ARABIDOPSIS THALIANA EXPANSIN-LIKE A1) | chr3:16896166-16897308 FORWARD'	T
'10.7'	'cell wall.modification'	at3g48580	'at3g48580'	'xyloglucan:xyloglucosyl transferase, putative / xyloglucan endotransglycosylase, putative / endo-xyloglucan transferase, putative | chr3:18007181-18008488 FORWARD'	T
'10.7'	'cell wall.modification'	at3g55500	'at3g55500'	'Symbols: ATEXPA16, EXP16, ATEXP16, ATHEXP ALPHA 1.7 | ATEXPA16 (ARABIDOPSIS THALIANA EXPANSIN A16) | chr3:20574831-20576182 REVERSE'	T
'10.7'	'cell wall.modification'	at3g60570	'at3g60570'	'Symbols: ATEXPB5, EXPB5, ATHEXP BETA 1.3 | ATEXPB5 (ARABIDOPSIS THALIANA EXPANSIN B5) | chr3:22391247-22392463 FORWARD'	T
'10.7'	'cell wall.modification'	at4g01630	'at4g01630'	'Symbols: ATEXPA17, ATEXP17, ATHEXP ALPHA 1.13 | ATEXPA17 (ARABIDOPSIS THALIANA EXPANSIN A17) | chr4:700653-701527 FORWARD'	T
'10.7'	'cell wall.modification'	at4g03210	'at4g03210'	'Symbols: XTH9 | XTH9 (XYLOGLUCAN ENDOTRANSGLUCOSYLASE/HYDROLASE 9); hydrolase, acting on glycosyl bonds / xyloglucan:xyloglucosyl transferase | chr4:1415949-1417327 FORWARD'	T
'10.7'	'cell wall.modification'	at4g13080	'at4g13080'	'xyloglucan:xyloglucosyl transferase, putative / xyloglucan endotransglycosylase, putative / endo-xyloglucan transferase, putative | chr4:7626612-7628367 REVERSE'	T
'10.7'	'cell wall.modification'	at4g13090	'at4g13090'	'xyloglucan:xyloglucosyl transferase, putative / xyloglucan endotransglycosylase, putative / endo-xyloglucan transferase, putative | chr4:7631535-7632870 REVERSE'	T
'10.7'	'cell wall.modification'	at4g14130	'at4g14130'	'Symbols: XTR7 | XTR7 (XYLOGLUCAN ENDOTRANSGLYCOSYLASE 7); hydrolase, acting on glycosyl bonds / hydrolase, hydrolyzing O-glycosyl compounds / xyloglucan:xyloglucosyl transferase | chr4:8137051-8138281 REVERSE'	T
'10.7'	'cell wall.modification'	at4g17030	'at4g17030'	'Symbols: ATEXLB1, EXPR, AT-EXPR, ATEXPR1, ATHEXP BETA 3.1 | ATEXLB1 (ARABIDOPSIS THALIANA EXPANSIN-LIKE B1) | chr4:9581586-9583290 REVERSE'	T
'10.7'	'cell wall.modification'	at4g18990	'at4g18990'	'xyloglucan:xyloglucosyl transferase, putative / xyloglucan endotransglycosylase, putative / endo-xyloglucan transferase, putative | chr4:10401910-10404248 REVERSE'	T
'10.7'	'cell wall.modification'	at4g25810	'at4g25810'	'Symbols: XTR6, XTH23 | XTR6 (XYLOGLUCAN ENDOTRANSGLYCOSYLASE 6); hydrolase, acting on glycosyl bonds / hydrolase, hydrolyzing O-glycosyl compounds / xyloglucan:xyloglucosyl transferase | chr4:13128643-13129884 FORWARD'	T
'10.7'	'cell wall.modification'	at4g25820	'at4g25820'	'Symbols: XTR9 | XTR9 (XYLOGLUCAN ENDOTRANSGLYCOSYLASE 9); hydrolase, acting on glycosyl bonds / hydrolase, hydrolyzing O-glycosyl compounds / xyloglucan:xyloglucosyl transferase | chr4:13130297-13131788 FORWARD'	T
'10.7'	'cell wall.modification'	at4g28250	'at4g28250'	'Symbols: ATEXPB3, EXPB3, ATHEXP BETA 1.6 | ATEXPB3 (ARABIDOPSIS THALIANA EXPANSIN B3) | chr4:14000038-14002069 REVERSE'	T
'10.7'	'cell wall.modification'	at4g28850	'at4g28850'	'xyloglucan:xyloglucosyl transferase, putative / xyloglucan endotransglycosylase, putative / endo-xyloglucan transferase, putative | chr4:14244295-14245957 FORWARD'	T
'10.7'	'cell wall.modification'	at4g30280	'at4g30280'	'Symbols: ATXTH18, XTH18 | XTH18 (XYLOGLUCAN ENDOTRANSGLUCOSYLASE/HYDROLASE 18); hydrolase, acting on glycosyl bonds / hydrolase, hydrolyzing O-glycosyl compounds / xyloglucan:xyloglucosyl transferase | chr4:14825808-14827047 REVERSE'	T
'10.7'	'cell wall.modification'	at4g30290	'at4g30290'	'Symbols: ATXTH19, XTH19 | XTH19 (XYLOGLUCAN ENDOTRANSGLUCOSYLASE/HYDROLASE 19); hydrolase, acting on glycosyl bonds / hydrolase, hydrolyzing O-glycosyl compounds / xyloglucan:xyloglucosyl transferase | chr4:14828712-14830016 REVERSE'	T
'10.7'	'cell wall.modification'	at4g30380	'at4g30380'	'Symbols: EXLB2 | EXLB2 (EXPANSIN-LIKE B2 PRECURSOR) | chr4:14860486-14860994 FORWARD'	T
'10.7'	'cell wall.modification'	at4g37800	'at4g37800'	'xyloglucan:xyloglucosyl transferase, putative / xyloglucan endotransglycosylase, putative / endo-xyloglucan transferase, putative | chr4:17775474-17777397 REVERSE'	T
'10.7'	'cell wall.modification'	at4g38210	'at4g38210'	'Symbols: ATEXPA20, EXP20, ATEXP20, ATHEXP ALPHA 1.23 | ATEXPA20 (ARABIDOPSIS THALIANA EXPANSIN A20) | chr4:17922756-17923973 REVERSE'	T
'10.7'	'cell wall.modification'	at4g38400	'at4g38400'	'Symbols: ATEXLA2, EXPL2, ATEXPL2, ATHEXP BETA 2.2 | ATEXLA2 (ARABIDOPSIS THALIANA EXPANSIN-LIKE A2) | chr4:17978443-17979740 REVERSE'	T
'10.7'	'cell wall.modification'	at5g02260	'at5g02260'	'Symbols: ATEXPA9, EXP9, ATEXP9, ATHEXP ALPHA 1.10 | ATEXPA9 (ARABIDOPSIS THALIANA EXPANSIN A9) | chr5:463158-465246 FORWARD'	T
'10.7'	'cell wall.modification'	at5g05290	'at5g05290'	'Symbols: ATEXPA2, EXP2, ATEXP2, ATHEXP ALPHA 1.12 | ATEXPA2 (ARABIDOPSIS THALIANA EXPANSIN A2) | chr5:1568694-1569864 FORWARD'	T
'10.7'	'cell wall.modification'	at5g13870	'at5g13870'	'Symbols: EXGT-A4 | EXGT-A4 (ENDOXYLOGLUCAN TRANSFERASE A4); hydrolase, acting on glycosyl bonds / hydrolase, hydrolyzing O-glycosyl compounds / xyloglucan:xyloglucosyl transferase | chr5:4474976-4477045 REVERSE'	T
'10.7'	'cell wall.modification'	at5g15546	'at5g15546'	'pseudogene of expansin precursor | chr5:5058241-5058568 FORWARD'	T
'10.7'	'cell wall.modification'	at5g39260	'at5g39260'	'Symbols: ATEXPA21, EXP21, ATEXP21, ATHEXP ALPHA 1.20 | ATEXPA21 (ARABIDOPSIS THALIANA EXPANSIN A21) | chr5:15726378-15727458 REVERSE'	T
'10.7'	'cell wall.modification'	at5g39270	'at5g39270'	'Symbols: ATEXPA22, EXP22, ATEXP22, ATHEXP ALPHA 1.15 | ATEXPA22 (ARABIDOPSIS THALIANA EXPANSIN A22) | chr5:15729118-15730150 REVERSE'	T
'10.7'	'cell wall.modification'	at5g39280	'at5g39280'	'Symbols: ATEXPA23, ATEXP23, ATHEXP ALPHA 1.17 | ATEXPA23 (ARABIDOPSIS THALIANA EXPANSIN A23) | chr5:15730713-15731706 REVERSE'	T
'10.7'	'cell wall.modification'	at5g39290	'at5g39290'	'Symbols: ATEXP26, EXP26, ATHEXP ALPHA 1.16 | ATEXP26 (ARABIDOPSIS THALIANA EXPANSIN A26) | chr5:15735871-15736908 REVERSE'	T
'10.7'	'cell wall.modification'	at5g39300	'at5g39300'	'Symbols: ATEXPA25, EXP25, ATEXP25, ATHEXP ALPHA 1.18 | ATEXPA25 (ARABIDOPSIS THALIANA EXPANSIN A25) | chr5:15737427-15738387 REVERSE'	T
'10.7'	'cell wall.modification'	at5g39310	'at5g39310'	'Symbols: ATEXPA24, EXP24, ATEXP24, ATHEXP ALPHA 1.19 | ATEXPA24 (ARABIDOPSIS THALIANA EXPANSIN A24) | chr5:15739280-15740514 REVERSE'	T
'10.7'	'cell wall.modification'	at5g48070	'at5g48070'	'Symbols: ATXTH20, XTH20 | XTH20 (XYLOGLUCAN ENDOTRANSGLUCOSYLASE/HYDROLASE 20); hydrolase, acting on glycosyl bonds / hydrolase, hydrolyzing O-glycosyl compounds / xyloglucan:xyloglucosyl transferase | chr5:19482106-19483452 FORWARD'	T
'10.7'	'cell wall.modification'	at5g56320	'at5g56320'	'Symbols: ATEXPA14, EXP14, ATEXP14, ATHEXP ALPHA 1.5 | ATEXPA14 (ARABIDOPSIS THALIANA EXPANSIN A14) | chr5:22808641-22810237 FORWARD'	T
'10.7'	'cell wall.modification'	at5g57530	'at5g57530'	'xyloglucan:xyloglucosyl transferase, putative / xyloglucan endotransglycosylase, putative / endo-xyloglucan transferase, putative | chr5:23300321-23301605 REVERSE'	T
'10.7'	'cell wall.modification'	at5g57540	'at5g57540'	'xyloglucan:xyloglucosyl transferase, putative / xyloglucan endotransglycosylase, putative / endo-xyloglucan transferase, putative | chr5:23302996-23304049 REVERSE'	T
'10.7'	'cell wall.modification'	at5g57550	'at5g57550'	'Symbols: XTR3 | XTR3 (XYLOGLUCAN ENDOTRANSGLYCOSYLASE 3); hydrolase, acting on glycosyl bonds / xyloglucan:xyloglucosyl transferase | chr5:23304888-23306421 REVERSE'	T
'10.7'	'cell wall.modification'	at5g57560	'at5g57560'	'Symbols: TCH4, XTH22 | TCH4 (Touch 4); hydrolase, acting on glycosyl bonds / xyloglucan:xyloglucosyl transferase | chr5:23307130-23308282 REVERSE'	T
'10.7'	'cell wall.modification'	at5g65730	'at5g65730'	'xyloglucan:xyloglucosyl transferase, putative / xyloglucan endotransglycosylase, putative / endo-xyloglucan transferase, putative | chr5:26299032-26300478 FORWARD'	T
'10.8'	'cell wall.pectin*esterases'		''	''
'10.8.1'	'cell wall.pectin*esterases.PME'	at1g02810	'at1g02810'	'pectinesterase family protein | chr1:618265-620480 FORWARD'	T
'10.8.1'	'cell wall.pectin*esterases.PME'	at1g05310	'at1g05310'	'pectinesterase family protein | chr1:1550543-1552517 REVERSE'	T
'10.8.1'	'cell wall.pectin*esterases.PME'	at1g11370	'at1g11370'	'pectinesterase family protein | chr1:3828098-3830945 REVERSE'	T
'10.8.1'	'cell wall.pectin*esterases.PME'	at1g11580	'at1g11580'	'Symbols: ATPMEPCRA, PMEPCRA | PMEPCRA (METHYLESTERASE PCR A); enzyme inhibitor/ pectinesterase | chr1:3888690-3890811 FORWARD'	T
'10.8.1'	'cell wall.pectin*esterases.PME'	at1g11590	'at1g11590'	'pectin methylesterase, putative | chr1:3892580-3894677 FORWARD'	T
'10.8.1'	'cell wall.pectin*esterases.PME'	at1g41830	'at1g41830'	'Symbols: SKS6 | SKS6 (SKU5-SIMILAR 6); pectinesterase | chr1:15603617-15607966 REVERSE'	T
'10.8.1'	'cell wall.pectin*esterases.PME'	at1g44980	'at1g44980'	'Symbols: PME7, ATPME7 | pectinesterase family protein | chr1:17004256-17005923 REVERSE'	T
'10.8.1'	'cell wall.pectin*esterases.PME'	at1g50330	'at1g50330'	'pseudogene, similar to pectin methylesterase, blastp match of 57% identity and 9.8e-69 P-value to GP|20269071|emb|CAD29733.1||AJ441325 pectin methylesterase {Sesbania rostrata} | chr1:18644317-18645154 REVERSE'	T
'10.8.1'	'cell wall.pectin*esterases.PME'	at1g53830	'at1g53830'	'Symbols: ATPME2 | ATPME2; pectinesterase | chr1:20098522-20100889 FORWARD'	T
'10.8.1'	'cell wall.pectin*esterases.PME'	at1g53840	'at1g53840'	'Symbols: ATPME1 | ATPME1; pectinesterase | chr1:20101445-20103667 FORWARD'	T
'10.8.1'	'cell wall.pectin*esterases.PME'	at1g69940	'at1g69940'	'Symbols: ATPPME1, PPME1 | PPME1; pectinesterase | chr1:26343369-26345058 REVERSE'	T
'10.8.1'	'cell wall.pectin*esterases.PME'	at2g06940	'at2g06940'	'pseudogene, similar to putative pectin methylesterase, blastp match of 41% identity and 3.5e-39 P-value to GP|20521423|dbj|BAB91933.1||AP003768 putative pectin methylesterase {Oryza sativa (japonica cultivar-group)} | chr2:2854631-2855710 FORWARD'	T
'10.8.1'	'cell wall.pectin*esterases.PME'	at2g19150	'at2g19150'	'pectinesterase family protein | chr2:8305100-8307444 FORWARD'	T
'10.8.1'	'cell wall.pectin*esterases.PME'	at2g21610	'at2g21610'	'Symbols: PE11, ATPE11 | pectinesterase family protein | chr2:9245161-9247025 REVERSE'	T
'10.8.1'	'cell wall.pectin*esterases.PME'	at2g26440	'at2g26440'	'pectinesterase family protein | chr2:11247383-11249493 FORWARD'	T
'10.8.1'	'cell wall.pectin*esterases.PME'	at2g26450	'at2g26450'	'pectinesterase family protein | chr2:11251120-11253612 FORWARD'	T
'10.8.1'	'cell wall.pectin*esterases.PME'	at2g36700	'at2g36700'	'pectinesterase family protein | chr2:15384706-15386421 REVERSE'	T
'10.8.1'	'cell wall.pectin*esterases.PME'	at2g36710	'at2g36710'	'pectinesterase family protein | chr2:15389466-15391251 REVERSE'	T
'10.8.1'	'cell wall.pectin*esterases.PME'	at2g43050	'at2g43050'	'Symbols: ATPMEPCRD | ATPMEPCRD; enzyme inhibitor/ pectinesterase | chr2:17902484-17904443 FORWARD'	T
'10.8.1'	'cell wall.pectin*esterases.PME'	at2g47030	'at2g47030'	'Symbols: VGDH1 | VGDH1; enzyme inhibitor/ pectinesterase | chr2:19324233-19326397 REVERSE'	T
'10.8.1'	'cell wall.pectin*esterases.PME'	at2g47040	'at2g47040'	'Symbols: VGD1 | VGD1 (VANGUARD1); enzyme inhibitor/ pectinesterase | chr2:19327896-19330197 REVERSE'	T
'10.8.1'	'cell wall.pectin*esterases.PME'	at2g47280	'at2g47280'	'pectinesterase | chr2:19416775-19418383 FORWARD'	T
'10.8.1'	'cell wall.pectin*esterases.PME'	at2g47550	'at2g47550'	'pectinesterase family protein | chr2:19508980-19511792 FORWARD'	T
'10.8.1'	'cell wall.pectin*esterases.PME'	at3g05610	'at3g05610'	'pectinesterase family protein | chr3:1625672-1628173 REVERSE'	T
'10.8.1'	'cell wall.pectin*esterases.PME'	at3g05620	'at3g05620'	'pectinesterase family protein | chr3:1629658-1631766 REVERSE'	T
'10.8.1'	'cell wall.pectin*esterases.PME'	at3g06830	'at3g06830'	'pectinesterase family protein | chr3:2153864-2156148 FORWARD'	T
'10.8.1'	'cell wall.pectin*esterases.PME'	at3g10710	'at3g10710'	'pectinesterase family protein | chr3:3352289-3354237 FORWARD'	T
'10.8.1'	'cell wall.pectin*esterases.PME'	at3g10720	'at3g10720'	'pectinesterase, putative | chr3:3354482-3357614 REVERSE'	T
'10.8.1'	'cell wall.pectin*esterases.PME'	at3g14300	'at3g14300'	'Symbols: ATPMEPCRC, ATPME26, PME26 | ATPMEPCRC; pectinesterase | chr3:4766905-4769898 REVERSE'	T
'10.8.1'	'cell wall.pectin*esterases.PME'	at3g14310	'at3g14310'	'Symbols: ATPME3 | ATPME3; pectinesterase | chr3:4771902-4775119 REVERSE'	T
'10.8.1'	'cell wall.pectin*esterases.PME'	at3g17060	'at3g17060'	'pectinesterase family protein | chr3:5816672-5818498 REVERSE'	T
'10.8.1'	'cell wall.pectin*esterases.PME'	at3g24130	'at3g24130'	'pectinesterase family protein | chr3:8711663-8713424 REVERSE'	T
'10.8.1'	'cell wall.pectin*esterases.PME'	at3g27980	'at3g27980'	'pectinesterase family protein | chr3:10393904-10395861 FORWARD'	T
'10.8.1'	'cell wall.pectin*esterases.PME'	at3g29090	'at3g29090'	'Symbols: PME31, ATPME31 | pectinesterase family protein | chr3:11073703-11075478 FORWARD'	T
'10.8.1'	'cell wall.pectin*esterases.PME'	at3g43270	'at3g43270'	'pectinesterase family protein | chr3:15222125-15225460 REVERSE'	T
'10.8.1'	'cell wall.pectin*esterases.PME'	at3g49220	'at3g49220'	'pectinesterase family protein | chr3:18249776-18253839 FORWARD'	T
'10.8.1'	'cell wall.pectin*esterases.PME'	at3g62170	'at3g62170'	'Symbols: VGDH2 | VGDH2 (Vanguard 1 homolog 2); enzyme inhibitor/ pectinesterase | chr3:23016223-23018509 REVERSE'	T
'10.8.1'	'cell wall.pectin*esterases.PME'	at4g00190	'at4g00190'	'Symbols: PME38, ATPME38 | pectinesterase family protein | chr4:80433-82040 REVERSE'	T
'10.8.1'	'cell wall.pectin*esterases.PME'	at4g02330	'at4g02330'	'Symbols: ATPMEPCRB | ATPMEPCRB; pectinesterase | chr4:1032413-1035037 FORWARD'	T
'10.8.1'	'cell wall.pectin*esterases.PME'	at4g03926	'at4g03926'	'pseudogene, similar to Pectinesterase 3 precursor (EC 3.1.1.11) (Pectin methylesterase 3) (PE 3). (Tomato), blastp match of 61% identity and 9.6e-28 P-value to SP|Q96576|PME3_LYCES Pectinesterase 3 precursor (EC 3.1.1.11) (Pectin methylesterase 3) (PE 3). (Tomato) {Lycopersicon esculentum} | chr4:1867902-1868186 FORWARD'	T
'10.8.1'	'cell wall.pectin*esterases.PME'	at4g03930	'at4g03930'	'enzyme inhibitor/ pectinesterase | chr4:1870422-1872387 FORWARD'	T
'10.8.1'	'cell wall.pectin*esterases.PME'	at4g15980	'at4g15980'	'pectinesterase family protein | chr4:9057466-9059983 REVERSE'	T
'10.8.1'	'cell wall.pectin*esterases.PME'	at4g33220	'at4g33220'	'Symbols: PME44, ATPME44 | enzyme inhibitor/ pectinesterase | chr4:16022439-16026360 FORWARD'	T
'10.8.1'	'cell wall.pectin*esterases.PME'	at4g33230	'at4g33230'	'pectinesterase family protein | chr4:16026591-16028754 REVERSE'	T
'10.8.1'	'cell wall.pectin*esterases.PME'	at5g04960	'at5g04960'	'pectinesterase family protein | chr5:1461907-1463969 FORWARD'	T
'10.8.1'	'cell wall.pectin*esterases.PME'	at5g07410	'at5g07410'	'pectinesterase family protein | chr5:2345758-2347497 FORWARD'	T
'10.8.1'	'cell wall.pectin*esterases.PME'	at5g07420	'at5g07420'	'pectinesterase family protein | chr5:2349455-2351509 FORWARD'	T
'10.8.1'	'cell wall.pectin*esterases.PME'	at5g07430	'at5g07430'	'pectinesterase family protein | chr5:2352439-2354202 FORWARD'	T
'10.8.1'	'cell wall.pectin*esterases.PME'	at5g09760	'at5g09760'	'pectinesterase family protein | chr5:3032375-3034543 FORWARD'	T
'10.8.1'	'cell wall.pectin*esterases.PME'	at5g18990	'at5g18990'	'pectinesterase family protein | chr5:6340076-6341614 FORWARD'	T
'10.8.1'	'cell wall.pectin*esterases.PME'	at5g19730	'at5g19730'	'pectinesterase family protein | chr5:6670458-6673282 FORWARD'	T
'10.8.1'	'cell wall.pectin*esterases.PME'	at5g20860	'at5g20860'	'pectinesterase family protein | chr5:7076890-7079077 REVERSE'	T
'10.8.1'	'cell wall.pectin*esterases.PME'	at5g26810	'at5g26810'	'pectinesterase family protein | chr5:9430952-9432969 FORWARD'	T
'10.8.1'	'cell wall.pectin*esterases.PME'	at5g27870	'at5g27870'	'pectinesterase family protein | chr5:9878991-9881806 REVERSE'	T
'10.8.1'	'cell wall.pectin*esterases.PME'	at5g47500	'at5g47500'	'pectinesterase family protein | chr5:19270959-19272883 REVERSE'	T
'10.8.1'	'cell wall.pectin*esterases.PME'	at5g49180	'at5g49180'	'pectinesterase family protein | chr5:19940678-19943007 REVERSE'	T
'10.8.1'	'cell wall.pectin*esterases.PME'	at5g53370	'at5g53370'	'Symbols: ATPMEPCRF, PMEPCRF | PMEPCRF (PECTIN METHYLESTERASE PCR FRAGMENT F); pectinesterase | chr5:21649532-21651593 REVERSE'	T
'10.8.1'	'cell wall.pectin*esterases.PME'	at5g55590	'at5g55590'	'Symbols: QRT1 | QRT1 (QUARTET 1); pectinesterase | chr5:22519911-22521858 FORWARD'	T
'10.8.1'	'cell wall.pectin*esterases.PME'	at5g61680	'at5g61680'	'pectinesterase family protein | chr5:24786416-24788015 REVERSE'	T
'10.8.2'	'cell wall.pectin*esterases.acetyl esterase'	at1g09550	'at1g09550'	'pectinacetylesterase, putative | chr1:3089733-3092327 REVERSE'	T
'10.8.2'	'cell wall.pectin*esterases.acetyl esterase'	at1g57590	'at1g57590'	'carboxylesterase | chr1:21327360-21329763 REVERSE'	T
'10.8.2'	'cell wall.pectin*esterases.acetyl esterase'	at2g46930	'at2g46930'	'pectinacetylesterase, putative | chr2:19283519-19286347 FORWARD'	T
'10.8.2'	'cell wall.pectin*esterases.acetyl esterase'	at3g05910	'at3g05910'	'pectinacetylesterase, putative | chr3:1764294-1767575 REVERSE'	T
'10.8.2'	'cell wall.pectin*esterases.acetyl esterase'	at3g09405	'at3g09405'	'FUNCTIONS IN: molecular_function unknown; INVOLVED IN: biological_process unknown; LOCATED IN: cellular_component unknown; CONTAINS InterPro DOMAIN/s: Pectinacetylesterase (InterPro:IPR004963); BEST Arabidopsis thaliana protein match is: pectinacetylesterase family protein (TAIR:AT3G09410.1). | chr3:2894812-2897674 REVERSEmoderately similar to ( 229)AT3G09410pectinacetylesterase family protein |…	T
'10.8.2'	'cell wall.pectin*esterases.acetyl esterase'	at3g09410	'at3g09410'	'pectinacetylesterase family protein | chr3:2897638-2901019 REVERSE'	T
'10.8.2'	'cell wall.pectin*esterases.acetyl esterase'	at3g62060	'at3g62060'	'pectinacetylesterase family protein | chr3:22979955-22982944 FORWARD'	T
'10.8.2'	'cell wall.pectin*esterases.acetyl esterase'	at4g19410	'at4g19410'	'pectinacetylesterase, putative | chr4:10582021-10585758 REVERSE'	T
'10.8.2'	'cell wall.pectin*esterases.acetyl esterase'	at4g19420	'at4g19420'	'pectinacetylesterase family protein | chr4:10587166-10590588 REVERSE'	T
'10.8.2'	'cell wall.pectin*esterases.acetyl esterase'	at5g23870	'at5g23870'	'pectinacetylesterase family protein | chr5:8046018-8050175 REVERSE'	T
'10.8.2'	'cell wall.pectin*esterases.acetyl esterase'	at5g26670	'at5g26670'	'pectinacetylesterase, putative | chr5:9318282-9320987 FORWARD'	T
'10.8.2'	'cell wall.pectin*esterases.acetyl esterase'	at5g45280	'at5g45280'	'pectinacetylesterase, putative | chr5:18345595-18349695 FORWARD'	T
'10.8.99'	'cell wall.pectin*esterases.misc'	at1g23200	'at1g23200'	'pectinesterase family protein | chr1:8227178-8229582 FORWARD'	T
'10.8.99'	'cell wall.pectin*esterases.misc'	at1g36710	'at1g36710'	'pseudogene, pectinesterase, similar to PME1.9 (Lycopersicon esculentum) GI:1256267; blastp match of 50% identity and 3.9e-53 P-value to EGAD|63411|66293 pectinesterase 1 {Lycopersicon esculentum} | chr1:13880249-13881542 FORWARD'	T
'10.8.99'	'cell wall.pectin*esterases.misc'	at1g56100	'at1g56100'	'pectinesterase inhibitor domain-containing protein | chr1:20980369-20983979 REVERSE'	T
'10.8.99'	'cell wall.pectin*esterases.misc'	at1g56480	'at1g56480'	'pseudogene, pectinesterase, blastp match of 65% identity and 9.5e-47 P-value to GP|14495216|dbj|BAB60935.1||AP003578 putative pectin methylesterase {Oryza sativa (japonica cultivar-group)} | chr1:21150293-21152844 REVERSE'	T
'10.8.99'	'cell wall.pectin*esterases.misc'	at1g56490	'at1g56490'	'pseudogene, pectinesterase, blastp match of 38% identity and 1.5e-56 P-value to GP|14495216|dbj|BAB60935.1||AP003578 putative pectin methylesterase {Oryza sativa (japonica cultivar-group)} | chr1:21155295-21157567 REVERSE'	T
'10.8.99'	'cell wall.pectin*esterases.misc'	at1g56620	'at1g56620'	'pectinesterase inhibitor domain-containing protein | chr1:21219818-21220357 FORWARD'	T
'10.8.99'	'cell wall.pectin*esterases.misc'	at2g45220	'at2g45220'	'pectinesterase family protein | chr2:18644084-18646447 REVERSE'	T
'10.8.99'	'cell wall.pectin*esterases.misc'	at3g42160	'at3g42160'	'pectinesterase-related | chr3:14314583-14315634 FORWARD'	T
'10.8.99'	'cell wall.pectin*esterases.misc'	at3g47400	'at3g47400'	'pectinesterase family protein | chr3:17465590-17468118 FORWARD'	T
'10.8.99'	'cell wall.pectin*esterases.misc'	at3g59010	'at3g59010'	'pectinesterase family protein | chr3:21802805-21805214 REVERSE'	T
'10.8.99'	'cell wall.pectin*esterases.misc'	at3g60730	'at3g60730'	'pectinesterase family protein | chr3:22444890-22447273 FORWARD'	T
'10.8.99'	'cell wall.pectin*esterases.misc'	at4g00872	'at4g00872'	'enzyme inhibitor/ pectinesterase | chr4:364147-364736 REVERSEweakly similar to ( 108)AT1G56100pectinesterase inhibitor domain-containing protein | chr1:20984034-20987644 REVERSE'	T
'10.8.99'	'cell wall.pectin*esterases.misc'	at4g02300	'at4g02300'	'pectinesterase family protein | chr4:1009366-1013034 REVERSE'	T
'10.8.99'	'cell wall.pectin*esterases.misc'	at4g02320	'at4g02320'	'pectinesterase family protein | chr4:1022725-1026118 REVERSE'	T
'10.8.99'	'cell wall.pectin*esterases.misc'	at5g04970	'at5g04970'	'pectinesterase, putative | chr5:1464145-1467041 REVERSE'	T
'10.8.99'	'cell wall.pectin*esterases.misc'	at5g48450	'at5g48450'	'Symbols: sks3 | sks3 (SKU5 Similar 3); copper ion binding / oxidoreductase | chr5:19633295-19635664 REVERSE'	T
'10.8.99'	'cell wall.pectin*esterases.misc'	at5g51490	'at5g51490'	'pectinesterase family protein | chr5:20913553-20915606 REVERSE'	T
'10.8.99'	'cell wall.pectin*esterases.misc'	at5g51500	'at5g51500'	'pectinesterase family protein | chr5:20917929-20919838 REVERSE'	T
'10.8.99'	'cell wall.pectin*esterases.misc'	at5g64640	'at5g64640'	'pectinesterase family protein | chr5:25836727-25839199 FORWARD'	T
'11'	'lipid metabolism'	at3g20480	'at3g20480'	'tetraacyldisaccharide 4'-kinase family protein | chr3:7151424-7153392 REVERSE'	T
'11.1'	'lipid metabolism.FA synthesis and FA elongation'		''	''
'11.1.1'	'lipid metabolism.FA synthesis and FA elongation.Acetyl CoA Carboxylation'	at3g56130	'at3g56130'	'biotin/lipoyl attachment domain-containing protein | chr3:20826658-20829270 FORWARD'	T
'11.1.1.1'	'lipid metabolism.FA synthesis and FA elongation.Acetyl CoA Carboxylation.homomeric Enzyme'	at1g36160	'at1g36160'	'Symbols: ACC1, AT-ACC1, EMB22, GK, PAS3 | ACC1 (ACETYL-COENZYME A CARBOXYLASE 1); acetyl-CoA carboxylase | chr1:13534165-13544008 FORWARD'	T
'11.1.1.1'	'lipid metabolism.FA synthesis and FA elongation.Acetyl CoA Carboxylation.homomeric Enzyme'	at1g36180	'at1g36180'	'Symbols: ACC2 | ACC2 (ACETYL-COA CARBOXYLASE 2); acetyl-CoA carboxylase | chr1:13545972-13558492 FORWARD'	T
'11.1.1.2'	'lipid metabolism.FA synthesis and FA elongation.Acetyl CoA Carboxylation.heteromeric Complex'		''	''
'11.1.1.2.1'	'lipid metabolism.FA synthesis and FA elongation.Acetyl CoA Carboxylation.heteromeric Complex.alpha Carboxyltransferase'	at2g38040	'at2g38040'	'Symbols: CAC3 | CAC3; acetyl-CoA carboxylase | chr2:15917093-15921170 FORWARD'	T
'11.1.1.2.2'	'lipid metabolism.FA synthesis and FA elongation.Acetyl CoA Carboxylation.heteromeric Complex.beta Carboxyltransferase'	atcg00500	'atcg00500'	'Symbols: ACCD | Encodes the carboxytransferase beta subunit of the Acetyl-CoA carboxylase (ACCase) complex in plastids. This complex catalyzes the carboxylation of acetyl-CoA to produce malonyl-CoA, the first committed step in fatty acid synthesis. | chrC:57075-58541 FORWARD'	T
'11.1.1.2.3'	'lipid metabolism.FA synthesis and FA elongation.Acetyl CoA Carboxylation.heteromeric Complex.Biotin Carboxyl Carrier Protein'	at3g15690	'at3g15690'	'biotin carboxyl carrier protein of acetyl-CoA carboxylase-related | chr3:5316916-5319613 FORWARD'	T
'11.1.1.2.3'	'lipid metabolism.FA synthesis and FA elongation.Acetyl CoA Carboxylation.heteromeric Complex.Biotin Carboxyl Carrier Protein'	at5g15530	'at5g15530'	'Symbols: BCCP2, CAC1-B | BCCP2 (BIOTIN CARBOXYL CARRIER PROTEIN 2); biotin binding | chr5:5038751-5040840 FORWARD'	T
'11.1.1.2.3'	'lipid metabolism.FA synthesis and FA elongation.Acetyl CoA Carboxylation.heteromeric Complex.Biotin Carboxyl Carrier Protein'	at5g16390	'at5g16390'	'Symbols: CAC1, CAC1A, BCCP, BCCP1 | CAC1 (CHLOROPLASTIC ACETYLCOENZYME A CARBOXYLASE 1); acetyl-CoA carboxylase/ biotin binding | chr5:5360801-5363126 REVERSE'	T
'11.1.1.2.4'	'lipid metabolism.FA synthesis and FA elongation.Acetyl CoA Carboxylation.heteromeric Complex.Biotin Carboxylase'	at5g35360	'at5g35360'	'Symbols: CAC2 | CAC2; acetyl-CoA carboxylase/ biotin carboxylase | chr5:13584158-13588496 FORWARD'	T
'11.1.2'	'lipid metabolism.FA synthesis and FA elongation.Acetyl CoA Transacylase'	at2g30200	'at2g30200'	'[acyl-carrier-protein] S-malonyltransferase/ binding / catalytic/ transferase | chr2:12882955-12885534 REVERSE'	T
'11.1.3'	'lipid metabolism.FA synthesis and FA elongation.ketoacyl ACP synthase'	at1g62640	'at1g62640'	'Symbols: KAS III | KAS III (3-KETOACYL-ACYL CARRIER PROTEIN SYNTHASE III); 3-oxoacyl-[acyl-carrier-protein] synthase/ catalytic/ transferase, transferring acyl groups other than amino-acyl groups | chr1:23192228-23195103 FORWARD'	T
'11.1.3'	'lipid metabolism.FA synthesis and FA elongation.ketoacyl ACP synthase'	at1g74960	'at1g74960'	'Symbols: FAB1, KAS2 | FAB1 (FATTY ACID BIOSYNTHESIS 1); 3-oxoacyl-[acyl-carrier-protein] synthase/ fatty-acid synthase | chr1:28151978-28156227 REVERSE'	T
'11.1.3'	'lipid metabolism.FA synthesis and FA elongation.ketoacyl ACP synthase'	at2g04540	'at2g04540'	'3-oxoacyl-(acyl-carrier-protein) synthase II, putative | chr2:1581416-1584688 REVERSE'	T
'11.1.3'	'lipid metabolism.FA synthesis and FA elongation.ketoacyl ACP synthase'	at5g46290	'at5g46290'	'Symbols: KAS I | KAS I (3-KETOACYL-ACYL CARRIER PROTEIN SYNTHASE I); catalytic/ fatty-acid synthase/ transferase, transferring acyl groups other than amino-acyl groups | chr5:18774086-18776735 REVERSE'	T
'11.1.4'	'lipid metabolism.FA synthesis and FA elongation.ACP oxoacyl reductase'	at1g24360	'at1g24360'	'3-oxoacyl-(acyl-carrier protein) reductase, chloroplast / 3-ketoacyl-acyl carrier protein reductase | chr1:8640582-8643478 FORWARD'	T
'11.1.5'	'lipid metabolism.FA synthesis and FA elongation.beta hydroxyacyl ACP dehydratase'	at2g22230	'at2g22230'	'beta-hydroxyacyl-ACP dehydratase, putative | chr2:9449984-9451622 FORWARD'	T
'11.1.5'	'lipid metabolism.FA synthesis and FA elongation.beta hydroxyacyl ACP dehydratase'	at5g10160	'at5g10160'	'beta-hydroxyacyl-ACP dehydratase, putative | chr5:3185746-3187312 FORWARD'	T
'11.1.6'	'lipid metabolism.FA synthesis and FA elongation.enoyl ACP reductase'	at2g05990	'at2g05990'	'Symbols: MOD1, ENR1 | MOD1 (MOSAIC DEATH 1); enoyl-[acyl-carrier-protein] reductase (NADH)/ enoyl-[acyl-carrier-protein] reductase/ oxidoreductase | chr2:2322258-2325146 FORWARD'	T
'11.1.7'	'lipid metabolism.FA synthesis and FA elongation.ACP thioesterase'	at1g08510	'at1g08510'	'Symbols: FATB | FATB (fatty acyl-ACP thioesterases B); acyl carrier/ acyl-[acyl-carrier-protein] hydrolase | chr1:2691080-2694377 REVERSE'	T
'11.1.7'	'lipid metabolism.FA synthesis and FA elongation.ACP thioesterase'	at1g47780	'at1g47780'	'acyl-protein thioesterase-related | chr1:17594683-17595343 FORWARD'	T
'11.1.7'	'lipid metabolism.FA synthesis and FA elongation.ACP thioesterase'	at1g47786	'at1g47786'	'acyl-protein thioesterase-related | chr1:17597898-17599099 FORWARD'	T
'11.1.7'	'lipid metabolism.FA synthesis and FA elongation.ACP thioesterase'	at1g51300	'at1g51300'	'acyl-protein thioesterase-related | chr1:19014260-19016103 REVERSE'	T
'11.1.7'	'lipid metabolism.FA synthesis and FA elongation.ACP thioesterase'	at3g25110	'at3g25110'	'Symbols: AtFaTA | AtFaTA (Arabidopsis FatA acyl-ACP thioesterase); acyl carrier/ acyl-[acyl-carrier-protein] hydrolase | chr3:9146271-9148486 REVERSE'	T
'11.1.7'	'lipid metabolism.FA synthesis and FA elongation.ACP thioesterase'	at4g13050	'at4g13050'	'acyl-(acyl carrier protein) thioesterase, putative / acyl-ACP thioesterase, putative / oleoyl-(acyl-carrier protein) hydrolase, putative / S-acyl fatty acid synthase thioesterase, putative | chr4:7617561-7619616 FORWARD'	T
'11.1.8'	'lipid metabolism.FA synthesis and FA elongation.acyl coa ligase'	at1g20490	'at1g20490'	'AMP-dependent synthetase and ligase family protein | chr1:7097293-7099695 REVERSE'	T
'11.1.8'	'lipid metabolism.FA synthesis and FA elongation.acyl coa ligase'	at1g20560	'at1g20560'	'Symbols: AAE1 | AAE1 (ACYL ACTIVATING ENZYME 1); AMP binding | chr1:7119676-7121817 REVERSE'	T
'11.1.8'	'lipid metabolism.FA synthesis and FA elongation.acyl coa ligase'	at1g21530	'at1g21530'	'AMP-binding protein, putative | chr1:7545151-7546936 REVERSE'	T
'11.1.8'	'lipid metabolism.FA synthesis and FA elongation.acyl coa ligase'	at1g21540	'at1g21540'	'AMP-binding protein, putative | chr1:7548614-7550565 REVERSE'	T
'11.1.8'	'lipid metabolism.FA synthesis and FA elongation.acyl coa ligase'	at1g55320	'at1g55320'	'Symbols: AAE18 | AAE18 (ACYL-ACTIVATING ENZYME 18); catalytic/ ligase | chr1:20633360-20636892 FORWARD'	T
'11.1.8'	'lipid metabolism.FA synthesis and FA elongation.acyl coa ligase'	at1g65875	'at1g65875'	'pseudogene, similar to EST AU070346(S12172) corresponds to a region of the predicted gene.~similar to AMP-binding protein. (X94625), blastp match of 57% identity and 4.5e-137 P-value to GP|6063549|dbj|BAA85409.1||AP000615 EST AU070346(S12172) corresponds to a region of the predicted gene.~similar to AMP-binding protein. (X94625) {Oryza sativa (japonica cultivar-group)} | chr1:24504725-24506342 R…	T
'11.1.8'	'lipid metabolism.FA synthesis and FA elongation.acyl coa ligase'	at1g65890	'at1g65890'	'Symbols: AAE12 | AAE12 (ACYL ACTIVATING ENZYME 12); catalytic | chr1:24512457-24514659 REVERSE'	T
'11.1.8'	'lipid metabolism.FA synthesis and FA elongation.acyl coa ligase'	at1g66120	'at1g66120'	'acyl-activating enzyme 11 (AAE11) | chr1:24612620-24614805 FORWARD'	T
'11.1.8'	'lipid metabolism.FA synthesis and FA elongation.acyl coa ligase'	at1g68270	'at1g68270'	'AMP-dependent synthetase and ligase family protein | chr1:25588191-25590254 REVERSE'	T
'11.1.8'	'lipid metabolism.FA synthesis and FA elongation.acyl coa ligase'	at1g75960	'at1g75960'	'AMP-binding protein, putative | chr1:28518033-28519874 FORWARD'	T
'11.1.8'	'lipid metabolism.FA synthesis and FA elongation.acyl coa ligase'	at1g76290	'at1g76290'	'AMP-dependent synthetase and ligase family protein | chr1:28623443-28625408 REVERSE'	T
'11.1.8'	'lipid metabolism.FA synthesis and FA elongation.acyl coa ligase'	at1g77240	'at1g77240'	'AMP-binding protein, putative | chr1:29017958-29019789 REVERSE'	T
'11.1.8'	'lipid metabolism.FA synthesis and FA elongation.acyl coa ligase'	at2g17650	'at2g17650'	'AMP-dependent synthetase and ligase family protein | chr2:7671016-7673036 FORWARD'	T
'11.1.8'	'lipid metabolism.FA synthesis and FA elongation.acyl coa ligase'	at3g16170	'at3g16170'	'acyl-activating enzyme 13 (AAE13) | chr3:5476074-5480302 FORWARD'	T
'11.1.8'	'lipid metabolism.FA synthesis and FA elongation.acyl coa ligase'	at3g16910	'at3g16910'	'Symbols: AAE7, ACN1 | AAE7 (ACYL-ACTIVATING ENZYME 7); AMP binding / acetate-CoA ligase | chr3:5773055-5775501 REVERSE'	T
'11.1.8'	'lipid metabolism.FA synthesis and FA elongation.acyl coa ligase'	at3g23790	'at3g23790'	'AMP-binding protein, putative | chr3:8575167-8581112 FORWARD'	T
'11.1.8'	'lipid metabolism.FA synthesis and FA elongation.acyl coa ligase'	at3g48990	'at3g48990'	'AMP-dependent synthetase and ligase family protein | chr3:18158747-18161379 REVERSE'	T
'11.1.8'	'lipid metabolism.FA synthesis and FA elongation.acyl coa ligase'	at4g14070	'at4g14070'	'Symbols: AAE15 | AAE15 (acyl-activating enzyme 15); long-chain-fatty-acid-[acyl-carrier-protein] ligase | chr4:8111962-8118160 REVERSE'	T
'11.1.8'	'lipid metabolism.FA synthesis and FA elongation.acyl coa ligase'	at5g16340	'at5g16340'	'AMP-binding protein, putative | chr5:5349094-5350907 REVERSE'	T
'11.1.8'	'lipid metabolism.FA synthesis and FA elongation.acyl coa ligase'	at5g16370	'at5g16370'	'Symbols: AAE5 | AAE5 (ACYL ACTIVATING ENZYME 5); catalytic | chr5:5356605-5358511 REVERSE'	T
'11.1.8'	'lipid metabolism.FA synthesis and FA elongation.acyl coa ligase'	at5g23050	'at5g23050'	'Symbols: AAE17 | AAE17 (ACYL-ACTIVATING ENZYME 17); catalytic/ ligase | chr5:7731269-7735439 REVERSE'	T
'11.1.8'	'lipid metabolism.FA synthesis and FA elongation.acyl coa ligase'	at5g35930	'at5g35930'	'AMP-dependent synthetase and ligase family protein | chr5:14066992-14074751 REVERSE'	T
'11.1.8'	'lipid metabolism.FA synthesis and FA elongation.acyl coa ligase'	at5g36880	'at5g36880'	'acetyl-CoA synthetase, putative / acetate-CoA ligase, putative | chr5:14534613-14540299 REVERSE'	T
'11.1.9'	'lipid metabolism.FA synthesis and FA elongation.long chain fatty acid CoA ligase'	at1g49430	'at1g49430'	'Symbols: LRD2, LACS2 | LACS2 (LONG-CHAIN ACYL-COA SYNTHETASE 2); long-chain-fatty-acid-CoA ligase | chr1:18291043-18295825 FORWARD'	T
'11.1.9'	'lipid metabolism.FA synthesis and FA elongation.long chain fatty acid CoA ligase'	at1g64400	'at1g64400'	'long-chain-fatty-acid--CoA ligase, putative / long-chain acyl-CoA synthetase, putative | chr1:23915598-23919783 REVERSE'	T
'11.1.9'	'lipid metabolism.FA synthesis and FA elongation.long chain fatty acid CoA ligase'	at1g77590	'at1g77590'	'Symbols: LACS9 | LACS9 (LONG CHAIN ACYL-COA SYNTHETASE 9); long-chain-fatty-acid-CoA ligase | chr1:29148256-29152315 REVERSE'	T
'11.1.9'	'lipid metabolism.FA synthesis and FA elongation.long chain fatty acid CoA ligase'	at2g04350	'at2g04350'	'long-chain-fatty-acid--CoA ligase family protein / long-chain acyl-CoA synthetase family protein (LACS8) | chr2:1515805-1519308 FORWARD'	T
'11.1.9'	'lipid metabolism.FA synthesis and FA elongation.long chain fatty acid CoA ligase'	at2g47240	'at2g47240'	'Symbols: CER8, LACS1 | long-chain-fatty-acid--CoA ligase family protein / long-chain acyl-CoA synthetase family protein | chr2:19392558-19397831 FORWARD'	T
'11.1.9'	'lipid metabolism.FA synthesis and FA elongation.long chain fatty acid CoA ligase'	at3g05970	'at3g05970'	'Symbols: LACS6, ATLACS6 | LACS6 (long-chain acyl-CoA synthetase 6); long-chain-fatty-acid-CoA ligase | chr3:1786318-1791802 REVERSE'	T
'11.1.9'	'lipid metabolism.FA synthesis and FA elongation.long chain fatty acid CoA ligase'	at4g11030	'at4g11030'	'long-chain-fatty-acid--CoA ligase, putative / long-chain acyl-CoA synthetase, putative | chr4:6738120-6742229 FORWARD'	T
'11.1.9'	'lipid metabolism.FA synthesis and FA elongation.long chain fatty acid CoA ligase'	at4g23850	'at4g23850'	'long-chain-fatty-acid--CoA ligase / long-chain acyl-CoA synthetase | chr4:12403454-12408335 REVERSE'	T
'11.1.9'	'lipid metabolism.FA synthesis and FA elongation.long chain fatty acid CoA ligase'	at5g27600	'at5g27600'	'Symbols: LACS7, ATLACS7 | LACS7 (LONG-CHAIN ACYL-COA SYNTHETASE 7); long-chain-fatty-acid-CoA ligase/ protein binding | chr5:9742576-9747005 FORWARD'	T
'11.1.10'	'lipid metabolism.FA synthesis and FA elongation.beta ketoacyl CoA synthase'	at1g01120	'at1g01120'	'Symbols: KCS1 | KCS1 (3-KETOACYL-COA SYNTHASE 1); acyltransferase/ fatty acid elongase | chr1:57269-59167 REVERSE'	T
'11.1.10'	'lipid metabolism.FA synthesis and FA elongation.beta ketoacyl CoA synthase'	at1g04220	'at1g04220'	'Symbols: KCS2 | KCS2 (3-KETOACYL-COA SYNTHASE 2); fatty acid elongase | chr1:1119699-1122526 REVERSE'	T
'11.1.10'	'lipid metabolism.FA synthesis and FA elongation.beta ketoacyl CoA synthase'	at1g07720	'at1g07720'	'Symbols: KCS3 | KCS3 (3-KETOACYL-COA SYNTHASE 3); acyltransferase/ catalytic/ transferase, transferring acyl groups other than amino-acyl groups | chr1:2390655-2392453 REVERSE'	T
'11.1.10'	'lipid metabolism.FA synthesis and FA elongation.beta ketoacyl CoA synthase'	at1g71160	'at1g71160'	'Symbols: KCS7 | KCS7 (3-KETOACYL-COA SYNTHASE 7); acyltransferase/ catalytic/ transferase, transferring acyl groups other than amino-acyl groups | chr1:26828701-26830208 REVERSE'	T
'11.1.10'	'lipid metabolism.FA synthesis and FA elongation.beta ketoacyl CoA synthase'	at2g26640	'at2g26640'	'Symbols: KCS11 | KCS11 (3-KETOACYL-COA SYNTHASE 11); acyltransferase/ catalytic/ transferase, transferring acyl groups other than amino-acyl groups | chr2:11329870-11331858 FORWARD'	T
'11.1.10'	'lipid metabolism.FA synthesis and FA elongation.beta ketoacyl CoA synthase'	at2g28630	'at2g28630'	'Symbols: KCS12 | KCS12 (3-KETOACYL-COA SYNTHASE 12); acyltransferase/ catalytic/ transferase, transferring acyl groups other than amino-acyl groups | chr2:12275319-12277245 REVERSE'	T
'11.1.10'	'lipid metabolism.FA synthesis and FA elongation.beta ketoacyl CoA synthase'	at2g46720	'at2g46720'	'Symbols: HIC, KCS13 | KCS13 (3-KETOACYL-COA SYNTHASE 13); acyltransferase/ catalytic/ transferase, transferring acyl groups other than amino-acyl groups | chr2:19197383-19200221 FORWARD'	T
'11.1.10'	'lipid metabolism.FA synthesis and FA elongation.beta ketoacyl CoA synthase'	at3g10280	'at3g10280'	'Symbols: KCS14 | KCS14 (3-KETOACYL-COA SYNTHASE 14); acyltransferase/ catalytic/ transferase, transferring acyl groups other than amino-acyl groups | chr3:3180064-3181588 FORWARD'	T
'11.1.10'	'lipid metabolism.FA synthesis and FA elongation.beta ketoacyl CoA synthase'	at3g52160	'at3g52160'	'Symbols: KCS15 | KCS15 (3-KETOACYL-COA SYNTHASE 15); acyltransferase/ catalytic/ transferase, transferring acyl groups other than amino-acyl groups | chr3:19344972-19346615 REVERSE'	T
'11.1.10'	'lipid metabolism.FA synthesis and FA elongation.beta ketoacyl CoA synthase'	at5g04530	'at5g04530'	'Symbols: KCS19 | KCS19 (3-KETOACYL-COA SYNTHASE 19); acyltransferase/ catalytic/ transferase, transferring acyl groups other than amino-acyl groups | chr5:1291822-1293688 REVERSE'	T
'11.1.10'	'lipid metabolism.FA synthesis and FA elongation.beta ketoacyl CoA synthase'	at5g43760	'at5g43760'	'Symbols: KCS20 | KCS20 (3-KETOACYL-COA SYNTHASE 20); fatty acid elongase | chr5:17585763-17588597 FORWARD'	T
'11.1.10'	'lipid metabolism.FA synthesis and FA elongation.beta ketoacyl CoA synthase'	at5g49070	'at5g49070'	'Symbols: KCS21 | KCS21 (3-KETOACYL-COA SYNTHASE 21); acyltransferase/ catalytic/ transferase, transferring acyl groups other than amino-acyl groups | chr5:19888751-19890145 REVERSE'	T
'11.1.11'	'lipid metabolism.FA synthesis and FA elongation.fatty acid elongase'	at2g15090	'at2g15090'	'Symbols: KCS8 | KCS8 (3-KETOACYL-COA SYNTHASE 8); acyltransferase/ catalytic/ transferase, transferring acyl groups other than amino-acyl groups | chr2:6542256-6543947 FORWARD'	T
'11.1.11'	'lipid metabolism.FA synthesis and FA elongation.fatty acid elongase'	at4g24510	'at4g24510'	'Symbols: CER2, VC2, VC-2 | CER2 (ECERIFERUM 2); transferase/ transferase, transferring acyl groups other than amino-acyl groups | chr4:12660749-12662656 FORWARD'	T
'11.1.11'	'lipid metabolism.FA synthesis and FA elongation.fatty acid elongase'	at4g34250	'at4g34250'	'Symbols: KCS16 | KCS16 (3-KETOACYL-COA SYNTHASE 16); acyltransferase/ catalytic/ transferase, transferring acyl groups other than amino-acyl groups | chr4:16394708-16396495 FORWARD'	T
'11.1.11'	'lipid metabolism.FA synthesis and FA elongation.fatty acid elongase'	at4g34510	'at4g34510'	'Symbols: KCS17 | KCS17 (3-KETOACYL-COA SYNTHASE 17); acyltransferase/ catalytic/ transferase, transferring acyl groups other than amino-acyl groups | chr4:16491796-16493418 FORWARD'	T
'11.1.11'	'lipid metabolism.FA synthesis and FA elongation.fatty acid elongase'	at4g34520	'at4g34520'	'Symbols: FAE1, KCS18 | KCS18; acyltransferase/ fatty acid elongase | chr4:16494205-16495842 FORWARD'	T
'11.1.12'	'lipid metabolism.FA synthesis and FA elongation.ACP protein'	at1g54580	'at1g54580'	'Symbols: ACP2 | ACP2 (ACYL CARRIER PROTEIN 2); acyl carrier | chr1:20389347-20391015 FORWARD'	T
'11.1.12'	'lipid metabolism.FA synthesis and FA elongation.ACP protein'	at1g54630	'at1g54630'	'Symbols: ACP3 | ACP3 (ACYL CARRIER PROTEIN 3); acyl carrier | chr1:20401398-20403041 REVERSE'	T
'11.1.12'	'lipid metabolism.FA synthesis and FA elongation.ACP protein'	at1g65290	'at1g65290'	'Symbols: mtACP2 | mtACP2 (mitochondrial acyl carrier protein 2); acyl carrier/ metal ion binding | chr1:24248828-24250421 REVERSE'	T
'11.1.12'	'lipid metabolism.FA synthesis and FA elongation.ACP protein'	at2g44620	'at2g44620'	'Symbols: MTACP-1, MTACP1 | MTACP-1 (MITOCHONDRIAL ACYL CARRIER PROTEIN 1); acyl carrier/ cofactor binding / phosphopantetheine binding | chr2:18414251-18415303 FORWARD'	T
'11.1.12'	'lipid metabolism.FA synthesis and FA elongation.ACP protein'	at3g05020	'at3g05020'	'Symbols: ACP1, ACP | ACP1 (acyl carrier protein 1); acyl carrier | chr3:1391632-1392954 REVERSE'	T
'11.1.12'	'lipid metabolism.FA synthesis and FA elongation.ACP protein'	at4g25050	'at4g25050'	'Symbols: ACP4 | ACP4 (acyl carrier protein 4); acyl carrier | chr4:12870067-12871221 FORWARD'	T
'11.1.12'	'lipid metabolism.FA synthesis and FA elongation.ACP protein'	at5g27200	'at5g27200'	'Symbols: ACP5 | ACP5 (acyl carrier protein 5); acyl carrier | chr5:9571185-9571989 FORWARD'	T
'11.1.12'	'lipid metabolism.FA synthesis and FA elongation.ACP protein'	at5g47630	'at5g47630'	'Symbols: mtACP3 | mtACP3 (mitochondrial acyl carrier protein 3); acyl carrier/ cofactor binding | chr5:19306147-19307094 FORWARD'	T
'11.1.13'	'lipid metabolism.FA synthesis and FA elongation.acyl-CoA binding protein'	at1g31812	'at1g31812'	'Symbols: ACBP6, ACBP | ACBP6 (acyl-CoA-binding protein 6); acyl-CoA binding / phosphatidylcholine binding | chr1:11410875-11412204 REVERSE'	T
'11.1.13'	'lipid metabolism.FA synthesis and FA elongation.acyl-CoA binding protein'	at3g05420	'at3g05420'	'Symbols: ACBP4 | ACBP4 (ACYL-COA BINDING PROTEIN 4); acyl-CoA binding | chr3:1561778-1567250 FORWARD'	T
'11.1.13'	'lipid metabolism.FA synthesis and FA elongation.acyl-CoA binding protein'	at4g24230	'at4g24230'	'Symbols: ACBP3 | ACBP3 (ACYL-COA-BINDING DOMAIN 3); acyl-CoA binding | chr4:12566935-12568754 REVERSE'	T
'11.1.13'	'lipid metabolism.FA synthesis and FA elongation.acyl-CoA binding protein'	at4g27780	'at4g27780'	'Symbols: ACBP2 | ACBP2 (ACYL-COA BINDING PROTEIN ACBP 2); acyl-CoA binding / lead ion binding | chr4:13847549-13849887 FORWARD'	T
'11.1.13'	'lipid metabolism.FA synthesis and FA elongation.acyl-CoA binding protein'	at5g27630	'at5g27630'	'Symbols: ACBP5 | ACBP5 (ACYL-COA BINDING PROTEIN 5); acyl-CoA binding | chr5:9776023-9781002 FORWARD'	T
'11.1.13'	'lipid metabolism.FA synthesis and FA elongation.acyl-CoA binding protein'	at5g53470	'at5g53470'	'Symbols: ACBP1, ACBP | ACBP1 (ACYL-COA BINDING PROTEIN 1); acyl-CoA binding / lead ion binding | chr5:21710351-21712611 FORWARD'	T
'11.1.15'	'lipid metabolism.FA synthesis and FA elongation.ACP desaturase'	at1g43800	'at1g43800'	'acyl-(acyl-carrier-protein) desaturase, putative / stearoyl-ACP desaturase, putative | chr1:16577610-16579722 FORWARD'	T
'11.1.15'	'lipid metabolism.FA synthesis and FA elongation.ACP desaturase'	at2g43710	'at2g43710'	'Symbols: SSI2, FAB2 | SSI2; acyl-[acyl-carrier-protein] desaturase/ stearoyl-CoA 9-desaturase | chr2:18119962-18122889 FORWARD'	T
'11.1.15'	'lipid metabolism.FA synthesis and FA elongation.ACP desaturase'	at3g02610	'at3g02610'	'acyl-[acyl-carrier-protein] desaturase/ oxidoreductase/ transition metal ion binding | chr3:555626-557581 FORWARD'	T
'11.1.15'	'lipid metabolism.FA synthesis and FA elongation.ACP desaturase'	at3g02620	'at3g02620'	'acyl-(acyl-carrier-protein) desaturase, putative / stearoyl-ACP desaturase, putative | chr3:560256-561760 FORWARD'	T
'11.1.15'	'lipid metabolism.FA synthesis and FA elongation.ACP desaturase'	at3g02630	'at3g02630'	'acyl-(acyl-carrier-protein) desaturase, putative / stearoyl-ACP desaturase, putative | chr3:562030-564870 FORWARD'	T
'11.1.15'	'lipid metabolism.FA synthesis and FA elongation.ACP desaturase'	at5g16230	'at5g16230'	'acyl-(acyl-carrier-protein) desaturase, putative / stearoyl-ACP desaturase, putative | chr5:5303348-5306068 FORWARD'	T
'11.1.15'	'lipid metabolism.FA synthesis and FA elongation.ACP desaturase'	at5g16240	'at5g16240'	'acyl-(acyl-carrier-protein) desaturase, putative / stearoyl-ACP desaturase, putative | chr5:5306807-5309932 FORWARD'	T
'11.1.20'	'lipid metabolism.FA synthesis and FA elongation.MCD'	at4g04320	'at4g04320'	'malonyl-CoA decarboxylase family protein | chr4:2113404-2116693 FORWARD'	T
'11.1.30'	'lipid metabolism.FA synthesis and FA elongation.pyruvate kinase'	at1g32440	'at1g32440'	'Symbols: PKp3 | PKp3 (plastidial pyruvate kinase 3); pyruvate kinase | chr1:11712162-11715112 FORWARD'	T
'11.1.30'	'lipid metabolism.FA synthesis and FA elongation.pyruvate kinase'	at5g52920	'at5g52920'	'Symbols: PKP1, PKP-BETA1, PKP2 | PKP-BETA1 (PLASTIDIC PYRUVATE KINASE BETA SUBUNIT 1); pyruvate kinase | chr5:21463538-21466880 FORWARD'	T
'11.1.31'	'lipid metabolism.FA synthesis and FA elongation.pyruvate DH'	at2g34590	'at2g34590'	'transketolase family protein | chr2:14568811-14570969 REVERSE'	T
'11.1.31'	'lipid metabolism.FA synthesis and FA elongation.pyruvate DH'	at3g25860	'at3g25860'	'Symbols: LTA2, PLE2 | LTA2; dihydrolipoyllysine-residue acetyltransferase | chr3:9460560-9462787 FORWARD'	T
'11.1.31'	'lipid metabolism.FA synthesis and FA elongation.pyruvate DH'	at4g16155	'at4g16155'	'dihydrolipoyl dehydrogenase | chr4:9153363-9157322 REVERSE'	T
'11.1.1001'	'lipid metabolism.FA synthesis and FA elongation'	eicosanoa	'eicosanoate'	''	M
'11.1.1002'	'lipid metabolism.FA synthesis and FA elongation'	nonanoate	'nonanoate'	''	M
'11.1.1003'	'lipid metabolism.FA synthesis and FA elongation'	tetradeca	'tetradecanoic acid'	''	M
'11.2'	'lipid metabolism.FA desaturation'		''	''
'11.2.1'	'lipid metabolism.FA desaturation.desaturase'	at1g06080	'at1g06080'	'Symbols: ADS1 | ADS1 (DELTA 9 DESATURASE 1); oxidoreductase | chr1:1843568-1846302 FORWARD'	T
'11.2.1'	'lipid metabolism.FA desaturation.desaturase'	at1g06090	'at1g06090'	'fatty acid desaturase family protein | chr1:1847883-1849693 FORWARD'	T
'11.2.1'	'lipid metabolism.FA desaturation.desaturase'	at1g06100	'at1g06100'	'fatty acid desaturase family protein | chr1:1851530-1853019 FORWARD'	T
'11.2.1'	'lipid metabolism.FA desaturation.desaturase'	at1g06120	'at1g06120'	'fatty acid desaturase family protein | chr1:1855943-1857718 FORWARD'	T
'11.2.1'	'lipid metabolism.FA desaturation.desaturase'	at1g06350	'at1g06350'	'fatty acid desaturase family protein | chr1:1935293-1936819 REVERSE'	T
'11.2.1'	'lipid metabolism.FA desaturation.desaturase'	at1g06360	'at1g06360'	'fatty acid desaturase family protein | chr1:1938963-1940459 REVERSE'	T
'11.2.1'	'lipid metabolism.FA desaturation.desaturase'	at2g31360	'at2g31360'	'Symbols: ADS2 | ADS2 (16:0Delta9 Arabidopsis desaturase 2); oxidoreductase | chr2:13371658-13373606 REVERSE'	T
'11.2.1'	'lipid metabolism.FA desaturation.desaturase'	at3g15850	'at3g15850'	'Symbols: FAD5, FADB, JB67, ADS3 | FAD5 (FATTY ACID DESATURASE 5); 16:0 monogalactosyldiacylglycerol desaturase/ oxidoreductase | chr3:5359009-5361185 FORWARD'	T
'11.2.1'	'lipid metabolism.FA desaturation.desaturase'	at3g15870	'at3g15870'	'oxidoreductase | chr3:5362888-5364544 FORWARD'	T
'11.2.2'	'lipid metabolism.FA desaturation.a hydroxylase'	at2g34770	'at2g34770'	'Symbols: FAH1 | FAH1 (FATTY ACID HYDROXYLASE 1); catalytic/ fatty acid alpha-hydroxylase | chr2:14665667-14668250 FORWARD'	T
'11.2.2'	'lipid metabolism.FA desaturation.a hydroxylase'	at4g20870	'at4g20870'	'Symbols: FAH2, ATFAH2 | FAH2 (FATTY ACID HYDROXYLASE 2); catalytic/ fatty acid alpha-hydroxylase | chr4:11174450-11176881 REVERSE'	T
'11.2.3'	'lipid metabolism.FA desaturation.omega 3 desaturase'	at2g29980	'at2g29980'	'Symbols: FAD3 | FAD3 (FATTY ACID DESATURASE 3); omega-3 fatty acid desaturase | chr2:12781591-12785053 REVERSE'	T
'11.2.3'	'lipid metabolism.FA desaturation.omega 3 desaturase'	at3g11170	'at3g11170'	'Symbols: FAD7, FADD | FAD7 (FATTY ACID DESATURASE 7); omega-3 fatty acid desaturase | chr3:3499801-3502452 FORWARD'	T
'11.2.3'	'lipid metabolism.FA desaturation.omega 3 desaturase'	at5g05580	'at5g05580'	'Symbols: FAD8 | FAD8 (FATTY ACID DESATURASE 8); omega-3 fatty acid desaturase | chr5:1664134-1666527 FORWARD'	T
'11.2.4'	'lipid metabolism.FA desaturation.omega 6 desaturase'	at3g12120	'at3g12120'	'Symbols: FAD2 | FAD2 (FATTY ACID DESATURASE 2); delta12-fatty acid dehydrogenase/ omega-6 fatty acid desaturase | chr3:3860285-3863050 REVERSE'	T
'11.2.4'	'lipid metabolism.FA desaturation.omega 6 desaturase'	at4g30950	'at4g30950'	'Symbols: FAD6, FADC, SFD4 | FAD6 (FATTY ACID DESATURASE 6); omega-6 fatty acid desaturase | chr4:15056975-15059794 REVERSE'	T
'11.2.1001'	'lipid metabolism.FA desaturation'	9,12-octa	'9,12-octadecadieneoic acid'	''	M
'11.3'	'lipid metabolism.Phospholipid synthesis'	at1g01610	'at1g01610'	'Symbols: ATGPAT4, GPAT4 | GPAT4 (GLYCEROL-3-PHOSPHATE ACYLTRANSFERASE 4); 1-acylglycerol-3-phosphate O-acyltransferase/ acyltransferase | chr1:221691-224340 REVERSE'	T
'11.3'	'lipid metabolism.Phospholipid synthesis'	at1g02390	'at1g02390'	'Symbols: ATGPAT2, GPAT2 | GPAT2 (GLYCEROL-3-PHOSPHATE ACYLTRANSFERASE 2); acyltransferase | chr1:480852-483292 FORWARD'	T
'11.3'	'lipid metabolism.Phospholipid synthesis'	at1g06520	'at1g06520'	'Symbols: ATGPAT1, GPAT1 | GPAT1 (GLYCEROL-3-PHOSPHATE ACYLTRANSFERASE 1); 1-acylglycerol-3-phosphate O-acyltransferase/ acyltransferase | chr1:1993978-1996112 REVERSE'	T
'11.3'	'lipid metabolism.Phospholipid synthesis'	at1g15110	'at1g15110'	'phosphatidyl serine synthase family protein | chr1:5199018-5202175 FORWARD'	T
'11.3'	'lipid metabolism.Phospholipid synthesis'	at1g48600	'at1g48600'	'phosphoethanolamine N-methyltransferase 2, putative (NMT2) | chr1:17965871-17969354 FORWARD'	T
'11.3'	'lipid metabolism.Phospholipid synthesis'	at1g73600	'at1g73600'	'methyltransferase/ phosphoethanolamine N-methyltransferase | chr1:27669152-27673572 FORWARD'	T
'11.3'	'lipid metabolism.Phospholipid synthesis'	at2g38110	'at2g38110'	'Symbols: ATGPAT6, GPAT6 | GPAT6 (GLYCEROL-3-PHOSPHATE ACYLTRANSFERASE 6); 1-acylglycerol-3-phosphate O-acyltransferase/ acyltransferase | chr2:15952607-15955494 REVERSE'	T
'11.3'	'lipid metabolism.Phospholipid synthesis'	at2g39290	'at2g39290'	'Symbols: PGPS1, PGP1, PGS1 | PGP1 (PHOSPHATIDYLGLYCEROLPHOSPHATE SYNTHASE 1); CDP-alcohol phosphatidyltransferase/ CDP-diacylglycerol-glycerol-3-phosphate 3-phosphatidyltransferase | chr2:16407239-16409123 FORWARD'	T
'11.3'	'lipid metabolism.Phospholipid synthesis'	at2g46090	'at2g46090'	'diacylglycerol kinase family protein | chr2:18950856-18953275 FORWARD'	T
'11.3'	'lipid metabolism.Phospholipid synthesis'	at3g05510	'at3g05510'	'phospholipid/glycerol acyltransferase family protein | chr3:1595394-1598271 FORWARD'	T
'11.3'	'lipid metabolism.Phospholipid synthesis'	at3g11430	'at3g11430'	'Symbols: ATGPAT5, GPAT5 | GPAT5 (GLYCEROL-3-PHOSPHATE ACYLTRANSFERASE 5); 1-acylglycerol-3-phosphate O-acyltransferase/ acyltransferase/ organic anion transmembrane transporter | chr3:3595765-3597952 FORWARD'	T
'11.3'	'lipid metabolism.Phospholipid synthesis'	at3g18000	'at3g18000'	'Symbols: NMT1, XPL1, PEAMT | XPL1 (XIPOTL 1); methyltransferase/ phosphoethanolamine N-methyltransferase | chr3:6154363-6157552 FORWARD'	T
'11.3'	'lipid metabolism.Phospholipid synthesis'	at4g00400	'at4g00400'	'Symbols: GPAT8 | GPAT8 (glycerol-3-phosphate acyltransferase 8); acyltransferase/ glycerol-3-phosphate O-acyltransferase | chr4:174062-176853 REVERSE'	T
'11.3'	'lipid metabolism.Phospholipid synthesis'	at4g01950	'at4g01950'	'Symbols: ATGPAT3, GPAT3 | GPAT3 (GLYCEROL-3-PHOSPHATE ACYLTRANSFERASE 3); acyltransferase | chr4:844409-846787 REVERSE'	T
'11.3'	'lipid metabolism.Phospholipid synthesis'	at4g04870	'at4g04870'	'Symbols: CLS | CLS (CARDIOLIPIN SYNTHASE); cardiolipin synthase/ phosphatidyltransferase | chr4:2461674-2464143 REVERSE'	T
'11.3'	'lipid metabolism.Phospholipid synthesis'	at5g06090	'at5g06090'	'Symbols: ATGPAT7, GPAT7 | GPAT7 (GLYCEROL-3-PHOSPHATE ACYLTRANSFERASE 7); 1-acylglycerol-3-phosphate O-acyltransferase/ acyltransferase | chr5:1835106-1836722 FORWARD'	T
'11.3.1'	'lipid metabolism.Phospholipid synthesis.1-acylglycerol-3-phosphate O-acyltransferase'	at1g32200	'at1g32200'	'Symbols: ATS1, ACT1 | ATS1; glycerol-3-phosphate O-acyltransferase | chr1:11601781-11605060 REVERSE'	T
'11.3.1'	'lipid metabolism.Phospholipid synthesis.1-acylglycerol-3-phosphate O-acyltransferase'	at1g51260	'at1g51260'	'Symbols: LPAT3 | LPAT3; 1-acylglycerol-3-phosphate O-acyltransferase | chr1:19003376-19005641 REVERSE'	T
'11.3.1'	'lipid metabolism.Phospholipid synthesis.1-acylglycerol-3-phosphate O-acyltransferase'	at1g75020	'at1g75020'	'Symbols: LPAT4 | LPAT4 (LYSOPHOSPHATIDYL ACYLTRANSFERASE 4); acyltransferase | chr1:28171018-28173436 FORWARD'	T
'11.3.1'	'lipid metabolism.Phospholipid synthesis.1-acylglycerol-3-phosphate O-acyltransferase'	at3g18850	'at3g18850'	'Symbols: LPAT5 | LPAT5; acyltransferase | chr3:6499415-6501359 REVERSE'	T
'11.3.1'	'lipid metabolism.Phospholipid synthesis.1-acylglycerol-3-phosphate O-acyltransferase'	at3g57650	'at3g57650'	'Symbols: LPAT2 | LPAT2; 1-acylglycerol-3-phosphate O-acyltransferase | chr3:21349507-21353174 FORWARD'	T
'11.3.2'	'lipid metabolism.Phospholipid synthesis.choline kinase'	at1g34100	'at1g34100'	'choline kinase, putative, similar to choline kinase (GmCK2p) GI:1438881 from (Glycine max); contains Pfam profile PF01633: Choline/ethanolamine kinase; could not find a suitable start codon; this may be a pseudogene, a transposon insertion is found immediately upstream. | chr1:12415544-12417172 FORWARD'	T
'11.3.2'	'lipid metabolism.Phospholipid synthesis.choline kinase'	at1g71697	'at1g71697'	'Symbols: ATCK1, CK | ATCK1 (CHOLINE KINASE 1); choline kinase | chr1:26971223-26973464 FORWARD'	T
'11.3.2'	'lipid metabolism.Phospholipid synthesis.choline kinase'	at1g74320	'at1g74320'	'choline kinase, putative | chr1:27940673-27943204 FORWARD'	T
'11.3.2'	'lipid metabolism.Phospholipid synthesis.choline kinase'	at2g26830	'at2g26830'	'Symbols: emb1187 | emb1187 (embryo defective 1187); kinase/ phosphotransferase, alcohol group as acceptor | chr2:11443561-11447171 FORWARD'	T
'11.3.2'	'lipid metabolism.Phospholipid synthesis.choline kinase'	at4g09760	'at4g09760'	'choline kinase, putative | chr4:6148758-6151245 REVERSE'	T
'11.3.3'	'lipid metabolism.Phospholipid synthesis.phosphatidate cytidylyltransferase'	at1g62430	'at1g62430'	'Symbols: ATCDS1 | ATCDS1; phosphatidate cytidylyltransferase | chr1:23105941-23109476 REVERSE'	T
'11.3.3'	'lipid metabolism.Phospholipid synthesis.phosphatidate cytidylyltransferase'	at2g45150	'at2g45150'	'phosphatidate cytidylyltransferase family protein | chr2:18613305-18615717 FORWARD'	T
'11.3.3'	'lipid metabolism.Phospholipid synthesis.phosphatidate cytidylyltransferase'	at3g55030	'at3g55030'	'Symbols: PGPS2 | PGPS2 (phosphatidylglycerolphosphate synthase 2); CDP-alcohol phosphatidyltransferase/ CDP-diacylglycerol-glycerol-3-phosphate 3-phosphatidyltransferase | chr3:20396760-20398653 FORWARD'	T
'11.3.3'	'lipid metabolism.Phospholipid synthesis.phosphatidate cytidylyltransferase'	at3g60620	'at3g60620'	'phosphatidate cytidylyltransferase family protein | chr3:22406406-22408597 FORWARD'	T
'11.3.3'	'lipid metabolism.Phospholipid synthesis.phosphatidate cytidylyltransferase'	at4g22340	'at4g22340'	'phosphatidate cytidylyltransferase, putative / CDP-diglyceride synthetase, putative | chr4:11799959-11802828 REVERSE'	T
'11.3.3'	'lipid metabolism.Phospholipid synthesis.phosphatidate cytidylyltransferase'	at4g26770	'at4g26770'	'phosphatidate cytidylyltransferase/ transferase, transferring phosphorus-containing groups | chr4:13482074-13484849 FORWARD'	T
'11.3.3'	'lipid metabolism.Phospholipid synthesis.phosphatidate cytidylyltransferase'	at5g58560	'at5g58560'	'phosphatidate cytidylyltransferase family protein | chr5:23670395-23672877 FORWARD'	T
'11.3.4'	'lipid metabolism.Phospholipid synthesis.CDP-diacylglycerol-inositol 3-phosphatidyltransferase'	at1g68000	'at1g68000'	'Symbols: ATPIS1, ATPIS | ATPIS1 (PHOSPHATIDYLINOSITOL SYNTHASE 1); CDP-diacylglycerol-inositol 3-phosphatidyltransferase | chr1:25491014-25493053 FORWARD'	T
'11.3.4'	'lipid metabolism.Phospholipid synthesis.CDP-diacylglycerol-inositol 3-phosphatidyltransferase'	at4g38570	'at4g38570'	'Symbols: PIS2 | PIS2 (PROBABLE CDP-DIACYLGLYCEROL--INOSITOL 3-PHOSPHATIDYLTRANSFERASE 2); phosphotransferase, for other substituted phosphate groups | chr4:18031279-18033563 REVERSE'	T
'11.3.5'	'lipid metabolism.Phospholipid synthesis.diacylglycerol kinase'	at2g18730	'at2g18730'	'Symbols: ATDGK3, DGK3 | diacylglycerol kinase, putative | chr2:8118830-8121925 FORWARD'	T
'11.3.5'	'lipid metabolism.Phospholipid synthesis.diacylglycerol kinase'	at2g20900	'at2g20900'	'Symbols: DGK5, ATDGK5 | diacylglycerol kinase, putative | chr2:8989275-8993114 REVERSE'	T
'11.3.5'	'lipid metabolism.Phospholipid synthesis.diacylglycerol kinase'	at4g21534	'at4g21534'	'Diacylglycerol kinase family protein; FUNCTIONS IN: diacylglycerol kinase activity; INVOLVED IN: activation of protein kinase C activity by G-protein coupled receptor protein signaling pathway; CONTAINS InterPro DOMAIN/s: Diacylglycerol kinase, catalytic domain (InterPro:IPR001206); BEST Arabidopsis thaliana protein match is: sphingosine kinase 1 (TAIR:AT4G21540.1).'	T
'11.3.5'	'lipid metabolism.Phospholipid synthesis.diacylglycerol kinase'	at4g28130	'at4g28130'	'Symbols: DGK6, ATDGK6 | diacylglycerol kinase accessory domain-containing protein | chr4:13971552-13974323 FORWARD'	T
'11.3.5'	'lipid metabolism.Phospholipid synthesis.diacylglycerol kinase'	at4g30340	'at4g30340'	'Symbols: ATDGK7 | ATDGK7 (Diacylglycerol kinase 7); diacylglycerol kinase | chr4:14838291-14841067 REVERSE'	T
'11.3.5'	'lipid metabolism.Phospholipid synthesis.diacylglycerol kinase'	at5g07920	'at5g07920'	'Symbols: DGK1, ATDGK1 | DGK1 (DIACYLGLYCEROL KINASE1); calcium ion binding / diacylglycerol kinase | chr5:2524778-2529330 REVERSE'	T
'11.3.5'	'lipid metabolism.Phospholipid synthesis.diacylglycerol kinase'	at5g57690	'at5g57690'	'Symbols: ATDGK4, DGK4 | diacylglycerol kinase | chr5:23372063-23374469 REVERSE'	T
'11.3.5'	'lipid metabolism.Phospholipid synthesis.diacylglycerol kinase'	at5g63770	'at5g63770'	'Symbols: ATDGK2 | ATDGK2 (Diacylglycerol kinase 2); diacylglycerol kinase | chr5:25518641-25523621 FORWARD'	T
'11.3.6'	'lipid metabolism.Phospholipid synthesis.choline-phosphate cytidylyltransferase'	at2g32260	'at2g32260'	'Symbols: ATCCT1, CCT1 | cholinephosphate cytidylyltransferase, putative / phosphorylcholine transferase, putative / CTP:phosphocholine cytidylyltransferase, putative | chr2:13697516-13700641 FORWARD'	T
'11.3.6'	'lipid metabolism.Phospholipid synthesis.choline-phosphate cytidylyltransferase'	at4g15130	'at4g15130'	'Symbols: ATCCT2, CCT2 | catalytic/ choline-phosphate cytidylyltransferase/ nucleotidyltransferase | chr4:8637666-8639581 FORWARD'	T
'11.3.7'	'lipid metabolism.Phospholipid synthesis.cyclopropane-fatty-acyl-phospholipid synthase'	at3g23460	'at3g23460'	'cyclopropane fatty acid synthase-related | chr3:8412319-8414319 FORWARD'	T
'11.3.7'	'lipid metabolism.Phospholipid synthesis.cyclopropane-fatty-acyl-phospholipid synthase'	at3g23470	'at3g23470'	'cyclopropane-fatty-acyl-phospholipid synthase | chr3:8414710-8418165 FORWARD'	T
'11.3.7'	'lipid metabolism.Phospholipid synthesis.cyclopropane-fatty-acyl-phospholipid synthase'	at3g23480	'at3g23480'	'cyclopropane fatty acid synthase-related | chr3:8418801-8422916 FORWARD'	T
'11.3.7'	'lipid metabolism.Phospholipid synthesis.cyclopropane-fatty-acyl-phospholipid synthase'	at3g23510	'at3g23510'	'cyclopropane fatty acid synthase, putative / CPA-FA synthase, putative | chr3:8427660-8433314 FORWARD'	T
'11.3.7'	'lipid metabolism.Phospholipid synthesis.cyclopropane-fatty-acyl-phospholipid synthase'	at3g23530	'at3g23530'	'cyclopropane fatty acid synthase, putative / CPA-FA synthase, putative | chr3:8436671-8442846 FORWARD'	T
'11.3.8'	'lipid metabolism.Phospholipid synthesis.phosphatidylserine decarboxylase'	at4g16700	'at4g16700'	'Symbols: PSD1 | PSD1 (phosphatidylserine decarboxylase 1); phosphatidylserine decarboxylase | chr4:9395636-9398308 REVERSE'	T
'11.3.8'	'lipid metabolism.Phospholipid synthesis.phosphatidylserine decarboxylase'	at4g25970	'at4g25970'	'Symbols: PSD3 | PSD3 (phosphatidylserine decarboxylase 3); phosphatidylserine decarboxylase | chr4:13184114-13189435 FORWARD'	T
'11.3.8'	'lipid metabolism.Phospholipid synthesis.phosphatidylserine decarboxylase'	at5g57190	'at5g57190'	'Symbols: PSD2 | PSD2 (phosphatidylserine decarboxylase 2); phosphatidylserine decarboxylase | chr5:23171531-23175364 REVERSE'	T
'11.3.9'	'lipid metabolism.Phospholipid synthesis.choline monooxygenase'	at4g29890	'at4g29890'	'choline monooxygenase, putative (CMO-like) | chr4:14608833-14610998 FORWARD'	T
'11.3.10'	'lipid metabolism.Phospholipid synthesis.(S)-coclaurine-N-methyltransferase'	at4g33110	'at4g33110'	'coclaurine N-methyltransferase, putative | chr4:15972323-15974613 REVERSE'	T
'11.3.10'	'lipid metabolism.Phospholipid synthesis.(S)-coclaurine-N-methyltransferase'	at4g33120	'at4g33120'	'coclaurine N-methyltransferase, putative | chr4:15975386-15978111 REVERSE'	T
'11.4'	'lipid metabolism.TAG synthesis'	at1g23240	'at1g23240'	'caleosin-related family protein | chr1:8252715-8254625 REVERSE'	T
'11.4'	'lipid metabolism.TAG synthesis'	at1g23250	'at1g23250'	'calcium ion binding | chr1:8255233-8256770 REVERSE'	T
'11.4'	'lipid metabolism.TAG synthesis'	at1g48990	'at1g48990'	'glycine-rich protein / oleosin | chr1:18121434-18122155 FORWARD'	T
'11.4'	'lipid metabolism.TAG synthesis'	at2g19450	'at2g19450'	'Symbols: TAG1, AS11, ABX45, DGAT1, RDS1, ATDGAT | TAG1 (TRIACYLGLYCEROL BIOSYNTHESIS DEFECT 1); diacylglycerol O-acyltransferase | chr2:8426206-8429736 FORWARD'	T
'11.4'	'lipid metabolism.TAG synthesis'	at2g25890	'at2g25890'	'glycine-rich protein / oleosin | chr2:11037380-11038126 FORWARD'	T
'11.4'	'lipid metabolism.TAG synthesis'	at3g01570	'at3g01570'	'glycine-rich protein / oleosin | chr3:221939-222827 REVERSE'	T
'11.4'	'lipid metabolism.TAG synthesis'	at3g18570	'at3g18570'	'glycine-rich protein / oleosin | chr3:6395860-6396606 REVERSE'	T
'11.4'	'lipid metabolism.TAG synthesis'	at3g27660	'at3g27660'	'Symbols: OLEO4, OLE3 | OLEO4 (OLEOSIN 4) | chr3:10243755-10245023 FORWARD'	T
'11.4'	'lipid metabolism.TAG synthesis'	at4g25140	'at4g25140'	'Symbols: OLEO1, OLE1 | OLEO1 (OLEOSIN 1) | chr4:12900430-12901577 FORWARD'	T
'11.4'	'lipid metabolism.TAG synthesis'	at5g07600	'at5g07600'	'oleosin / glycine-rich protein | chr5:2404574-2405521 REVERSE'	T
'11.4'	'lipid metabolism.TAG synthesis'	at5g40420	'at5g40420'	'Symbols: OLEO2, OLE2 | OLEO2 (OLEOSIN 2) | chr5:16173393-16174783 REVERSE'	T
'11.4'	'lipid metabolism.TAG synthesis'	at5g51210	'at5g51210'	'Symbols: OLEO3 | OLEO3 (OLEOSIN3) | chr5:20820101-20820944 FORWARD'	T
'11.4'	'lipid metabolism.TAG synthesis'	at5g56100	'at5g56100'	'glycine-rich protein / oleosin | chr5:22717115-22717751 FORWARD'	T
'11.4'	'lipid metabolism.TAG synthesis'	at5g61610	'at5g61610'	'INVOLVED IN: lipid storage; LOCATED IN: monolayer-surrounded lipid storage body, endomembrane system, integral to membrane, membrane; CONTAINS InterPro DOMAIN/s: Oleosin (InterPro:IPR000136); Has 6250 Blast hits to 2851 proteins in 405 species: Archae - 6; Bacteria - 1198; Metazoa - 1427; Fungi - 369; Plants - 513; Viruses - 103; Other Eukaryotes - 2634 (source: NCBI BLink). | chr5:24770099-2477…	T
'11.5'	'lipid metabolism.glyceral metabolism'		''	''
'11.5.1'	'lipid metabolism.glyceral metabolism.glycerol kinase'	at1g80460	'at1g80460'	'Symbols: NHO1, GLI1 | NHO1 (nonhost resistance to P. s. phaseolicola 1); carbohydrate kinase/ glycerol kinase | chr1:30246768-30249253 REVERSE'	T
'11.5.2'	'lipid metabolism.glyceral metabolism.Glycerol-3-phosphate dehydrogenase (NAD+)'	at2g40690	'at2g40690'	'Symbols: GLY1, SFD1 | GLY1; glycerol-3-phosphate dehydrogenase (NAD+) | chr2:16973992-16976458 FORWARD'	T
'11.5.2'	'lipid metabolism.glyceral metabolism.Glycerol-3-phosphate dehydrogenase (NAD+)'	at2g41540	'at2g41540'	'Symbols: GPDHC1 | GPDHC1; NAD or NADH binding / glycerol-3-phosphate dehydrogenase (NAD+) | chr2:17326170-17328902 FORWARD'	T
'11.5.2'	'lipid metabolism.glyceral metabolism.Glycerol-3-phosphate dehydrogenase (NAD+)'	at3g07690	'at3g07690'	'NAD or NADH binding / binding / catalytic/ coenzyme binding / glycerol-3-phosphate dehydrogenase (NAD+)/ oxidoreductase/ oxidoreductase, acting on CH-OH group of donors / oxidoreductase, acting on the CH-OH group of donors, NAD or NADP as acceptor | chr3:2457108-2459552 FORWARD'	T
'11.5.2'	'lipid metabolism.glyceral metabolism.Glycerol-3-phosphate dehydrogenase (NAD+)'	at5g40610	'at5g40610'	'glycerol-3-phosphate dehydrogenase (NAD+) / GPDH | chr5:16264861-16267354 REVERSE'	T
'11.5.3'	'lipid metabolism.glyceral metabolism.FAD-dependent glycerol-3-phosphate dehydrogenase'	at3g10370	'at3g10370'	'Symbols: SDP6 | SDP6 (SUGAR-DEPENDENT 6); glycerol-3-phosphate dehydrogenase | chr3:3216368-3219270 FORWARD'	T
'11.5.1001'	'lipid metabolism.glyceral metabolism'	1-monohex	'1-monohexadecanoglycerol'	''	M
'11.5.1002'	'lipid metabolism.glyceral metabolism'	1-monooct	'1-monooctodecanoglycerol'	''	M
'11.6'	'lipid metabolism.lipid transfer proteins etc'	at1g27950	'at1g27950'	'Symbols: LTPG1 | LTPG1 (GLYCOSYLPHOSPHATIDYLINOSITOL-ANCHORED LIPID PROTEIN TRANSFER 1) | chr1:9740704-9742159 FORWARD'	T
'11.6'	'lipid metabolism.lipid transfer proteins etc'	at1g43666	'at1g43666'	'lipid transfer protein-related | chr1:16461072-16461734 REVERSE'	T
'11.6'	'lipid metabolism.lipid transfer proteins etc'	at1g64720	'at1g64720'	'Symbols: CP5 | CP5 | chr1:24046553-24048622 REVERSE'	T
'11.6'	'lipid metabolism.lipid transfer proteins etc'	at2g15050	'at2g15050'	'Symbols: LTP | LTP; lipid binding | chr2:6518843-6519360 FORWARD'	T
'11.6'	'lipid metabolism.lipid transfer proteins etc'	at2g33470	'at2g33470'	'Symbols: GLTP1 | GLTP1 (glycolipid transfer protein 1); glycolipid binding / glycolipid transporter | chr2:14176363-14178651 REVERSE'	T
'11.6'	'lipid metabolism.lipid transfer proteins etc'	at2g38530	'at2g38530'	'Symbols: LTP2, LP2 | LTP2 (LIPID TRANSFER PROTEIN 2); lipid binding | chr2:16128378-16129158 FORWARD'	T
'11.6'	'lipid metabolism.lipid transfer proteins etc'	at2g38540	'at2g38540'	'Symbols: LP1, LTP1, ATLTP1 | LP1; calmodulin binding | chr2:16130350-16131174 FORWARD'	T
'11.6'	'lipid metabolism.lipid transfer proteins etc'	at2g44300	'at2g44300'	'lipid transfer protein-related | chr2:18307309-18308349 REVERSE'	T
'11.6'	'lipid metabolism.lipid transfer proteins etc'	at3g08770	'at3g08770'	'Symbols: LTP6 | LTP6; lipid binding | chr3:2664139-2664828 REVERSE'	T
'11.6'	'lipid metabolism.lipid transfer proteins etc'	at3g12545	'at3g12545'	'lipid transfer protein-related | chr3:3977550-3978294 REVERSE'	T
'11.6'	'lipid metabolism.lipid transfer proteins etc'	at3g21260	'at3g21260'	'glycolipid transfer protein-related | chr3:7464020-7465785 REVERSE'	T
'11.6'	'lipid metabolism.lipid transfer proteins etc'	at3g29105	'at3g29105'	'pseudogene, nonspecific lipid transfer protein, similar to nonspecific lipid transfer protein GB:AAB47967 (Hordeum vulgare); blastp match of 44% identity and 8.4e-18 P-value to SP|Q43681|NLTP_VIGUN Probable nonspecific lipid-transfer protein AKCS9 precursor (LTP). (Cowpea) {Vigna unguiculata} | chr3:11081010-11081545 FORWARD'	T
'11.6'	'lipid metabolism.lipid transfer proteins etc'	at3g51590	'at3g51590'	'Symbols: LTP12 | LTP12 (LIPID TRANSFER PROTEIN 12); lipid binding | chr3:19135665-19136675 REVERSE'	T
'11.6'	'lipid metabolism.lipid transfer proteins etc'	at3g51600	'at3g51600'	'Symbols: LTP5 | LTP5 (Lipid transfer protein 5); lipid transporter | chr3:19138394-19139252 REVERSE'	T
'11.6'	'lipid metabolism.lipid transfer proteins etc'	at4g28395	'at4g28395'	'Symbols: ATA7, A7 | ATA7; lipid transporter | chr4:14043940-14044902 FORWARD'	T
'11.6'	'lipid metabolism.lipid transfer proteins etc'	at5g01870	'at5g01870'	'lipid transfer protein, putative | chr5:337177-337820 FORWARD'	T
'11.6'	'lipid metabolism.lipid transfer proteins etc'	at5g59310	'at5g59310'	'Symbols: LTP4 | LTP4 (LIPID TRANSFER PROTEIN 4); lipid binding | chr5:23925085-23925852 REVERSE'	T
'11.6'	'lipid metabolism.lipid transfer proteins etc'	at5g59320	'at5g59320'	'Symbols: LTP3 | LTP3 (LIPID TRANSFER PROTEIN 3); lipid binding | chr5:23928971-23929745 FORWARD'	T
'11.7'	'lipid metabolism.unassigned'	at1g54570	'at1g54570'	'esterase/lipase/thioesterase family protein | chr1:20380478-20385125 REVERSE'	T
'11.7'	'lipid metabolism.unassigned'	at4g01510	'at4g01510'	'Symbols: ARV2 | ARV2 | chr4:642733-644336 FORWARD'	T
'11.8'	'lipid metabolism.'exotics'(steroids, squalene etc)'	at1g10030	'at1g10030'	'Symbols: ERG28 | ERG28 (Arabidopsis homolog of yeast ergosterol28) | chr1:3273825-3275837 FORWARD'	T
'11.8'	'lipid metabolism.'exotics'(steroids, squalene etc)'	at1g13420	'at1g13420'	'Symbols: ATST4B, ST4B | ST4B (SULFOTRANSFERASE 4B); brassinosteroid sulfotransferase/ sulfotransferase | chr1:4604841-4606053 FORWARD'	T
'11.8'	'lipid metabolism.'exotics'(steroids, squalene etc)'	at1g13430	'at1g13430'	'Symbols: ATST4C, ST4C | ST4C (SULFOTRANSFERASE 4C); brassinosteroid sulfotransferase/ sulfotransferase | chr1:4606500-4607747 FORWARD'	T
'11.8'	'lipid metabolism.'exotics'(steroids, squalene etc)'	at1g16600	'at1g16600'	'pseudogene, putative cycloartenol synthase | chr1:5675169-5675433 FORWARD'	T
'11.8'	'lipid metabolism.'exotics'(steroids, squalene etc)'	at1g28170	'at1g28170'	'sulfotransferase family protein | chr1:9841332-9842312 FORWARD'	T
'11.8'	'lipid metabolism.'exotics'(steroids, squalene etc)'	at1g76150	'at1g76150'	'Symbols: ECH2, ATECH2 | maoC-like dehydratase domain-containing protein | chr1:28574740-28577700 REVERSE'	T
'11.8'	'lipid metabolism.'exotics'(steroids, squalene etc)'	at2g03750	'at2g03750'	'sulfotransferase family protein | chr2:1147807-1149061 REVERSE'	T
'11.8'	'lipid metabolism.'exotics'(steroids, squalene etc)'	at2g03770	'at2g03770'	'sulfotransferase family protein | chr2:1150871-1151845 REVERSE'	T
'11.8'	'lipid metabolism.'exotics'(steroids, squalene etc)'	at2g14920	'at2g14920'	'Symbols: ATST4A, ST4A | ST4A (SULFOTRANSFERASE 4A); brassinosteroid sulfotransferase/ sulfotransferase | chr2:6418199-6419236 FORWARD'	T
'11.8'	'lipid metabolism.'exotics'(steroids, squalene etc)'	at3g45070	'at3g45070'	'sulfotransferase family protein | chr3:16486283-16487349 REVERSE'	T
'11.8'	'lipid metabolism.'exotics'(steroids, squalene etc)'	at3g45080	'at3g45080'	'sulfotransferase family protein | chr3:16488715-16489713 REVERSE'	T
'11.8'	'lipid metabolism.'exotics'(steroids, squalene etc)'	at4g26280	'at4g26280'	'sulfotransferase family protein | chr4:13304721-13305722 REVERSE'	T
'11.8'	'lipid metabolism.'exotics'(steroids, squalene etc)'	at4g27270	'at4g27270'	'quinone reductase family protein | chr4:13661331-13663294 REVERSE'	T
'11.8'	'lipid metabolism.'exotics'(steroids, squalene etc)'	at4g36750	'at4g36750'	'quinone reductase family protein | chr4:17324571-17326457 FORWARD'	T
'11.8'	'lipid metabolism.'exotics'(steroids, squalene etc)'	at5g07000	'at5g07000'	'Symbols: ATST2B, ST2B | ST2B (SULFOTRANSFERASE 2B); hydroxyjasmonate sulfotransferase/ sulfotransferase | chr5:2171403-2172939 REVERSE'	T
'11.8'	'lipid metabolism.'exotics'(steroids, squalene etc)'	at5g07010	'at5g07010'	'Symbols: ATST2A, ST2A | ST2A (SULFOTRANSFERASE 2A); hydroxyjasmonate sulfotransferase/ sulfotransferase | chr5:2174678-2176106 REVERSE'	T
'11.8'	'lipid metabolism.'exotics'(steroids, squalene etc)'	at5g42890	'at5g42890'	'Symbols: ATSCP2, SCP2 | SCP2 (STEROL CARRIER PROTEIN 2); oxidoreductase/ sterol carrier | chr5:17194197-17196032 REVERSE'	T
'11.8'	'lipid metabolism.'exotics'(steroids, squalene etc)'	at5g43690	'at5g43690'	'sulfotransferase family protein | chr5:17546173-17547434 FORWARD'	T
'11.8'	'lipid metabolism.'exotics'(steroids, squalene etc)'	at5g54500	'at5g54500'	'Symbols: FQR1 | FQR1 (FLAVODOXIN-LIKE QUINONE REDUCTASE 1); FMN binding / oxidoreductase, acting on NADH or NADPH, quinone or similar compound as acceptor | chr5:22124511-22126504 FORWARD'	T
'11.8'	'lipid metabolism.'exotics'(steroids, squalene etc)'	at5g58800	'at5g58800'	'quinone reductase family protein | chr5:23745891-23747274 REVERSE'	T
'11.8.1'	'lipid metabolism.'exotics' (steroids, squalene etc).sphingolipids'	at1g01020	'at1g01020'	'Symbols: ARV1 | ARV1 | chr1:5928-8737 REVERSE'	T
'11.8.1'	'lipid metabolism.'exotics' (steroids, squalene etc).sphingolipids'	at1g13580	'at1g13580'	'Symbols: LAG13 | LAG13 (LAG1 LONGEVITY ASSURANCE HOMOLOG 3) | chr1:4644613-4646853 REVERSE'	T
'11.8.1'	'lipid metabolism.'exotics' (steroids, squalene etc).sphingolipids'	at1g14290	'at1g14290'	Symbols: SBH2 | SBH2 (SPHINGOID BASE HYDROXYLASE 2); catalytic/ sphingosine hydroxylase | chr1:4880051-4881964 REVERSE'	T
'11.8.1'	'lipid metabolism.'exotics' (steroids, squalene etc).sphingolipids'	at1g27980	'at1g27980'	'Symbols: DPL1, ATDPL1 | DPL1; carboxy-lyase/ catalytic/ pyridoxal phosphate binding | chr1:9748737-9752769 FORWARD'	T
'11.8.1'	'lipid metabolism.'exotics' (steroids, squalene etc).sphingolipids'	at1g69640	'at1g69640'	'Symbols: SBH1 | SBH1 (SPHINGOID BASE HYDROXYLASE 1); catalytic/ sphingosine hydroxylase | chr1:26193659-26195695 REVERSE'	T
'11.8.1'	'lipid metabolism.'exotics' (steroids, squalene etc).sphingolipids'	at1g75000	'at1g75000'	'GNS1/SUR4 membrane family protein | chr1:28163650-28164586 FORWARD'	T
'11.8.1'	'lipid metabolism.'exotics' (steroids, squalene etc).sphingolipids'	at2g46210	'at2g46210'	'delta-8 sphingolipid desaturase, putative | chr2:18977344-18979001 FORWARD'	T
'11.8.1'	'lipid metabolism.'exotics' (steroids, squalene etc).sphingolipids'	at3g06060	'at3g06060'	'short-chain dehydrogenase/reductase (SDR) family protein | chr3:1827980-1830200 REVERSE'	T
'11.8.1'	'lipid metabolism.'exotics' (steroids, squalene etc).sphingolipids'	at3g06460	'at3g06460'	'GNS1/SUR4 membrane family protein | chr3:1982659-1983714 FORWARD'	T
'11.8.1'	'lipid metabolism.'exotics' (steroids, squalene etc).sphingolipids'	at3g06470	'at3g06470'	'GNS1/SUR4 membrane family protein | chr3:1984168-1985259 FORWARD'	T
'11.8.1'	'lipid metabolism.'exotics' (steroids, squalene etc).sphingolipids'	at3g19260	'at3g19260'	'Symbols: LAG1 HOMOLOG 2, LOH2 | LOH2 (LAG ONE HOMOLOGUE 2) | chr3:6669146-6671519 REVERSE'	T
'11.8.1'	'lipid metabolism.'exotics' (steroids, squalene etc).sphingolipids'	at3g25540	'at3g25540'	'Symbols: LAG1 | LAG1 | chr3:9274550-9276685 FORWARD'	T
'11.8.1'	'lipid metabolism.'exotics' (steroids, squalene etc).sphingolipids'	at3g58490	'at3g58490'	'phosphatidic acid phosphatase family protein / PAP2 family protein | chr3:21632812-21635101 FORWARD'	T
'11.8.1'	'lipid metabolism.'exotics' (steroids, squalene etc).sphingolipids'	at3g61580	'at3g61580'	'delta-8 sphingolipid desaturase (SLD1) | chr3:22786047-22787972 FORWARD'	T
'11.8.1'	'lipid metabolism.'exotics' (steroids, squalene etc).sphingolipids'	at4g04930	'at4g04930'	'Symbols: DES-1-LIKE | DES-1-LIKE; oxidoreductase/ sphingolipid delta-4 desaturase | chr4:2509133-2511145 FORWARD'	T
'11.8.1'	'lipid metabolism.'exotics' (steroids, squalene etc).sphingolipids'	at4g21540	'at4g21540'	'Symbols: SPHK1 | SPHK1 (SPHINGOSINE KINASE 1); D-erythro-sphingosine kinase/ diacylglycerol kinase/ sphinganine kinase | chr4:11454775-11462606 FORWARD'	T
'11.8.1'	'lipid metabolism.'exotics' (steroids, squalene etc).sphingolipids'	at4g22330	'at4g22330'	'Symbols: ATCES1 | ATCES1; catalytic/ hydrolase, acting on carbon-nitrogen (but not peptide) bonds, in linear amides | chr4:11797567-11799856 FORWARD'	T
'11.8.1'	'lipid metabolism.'exotics' (steroids, squalene etc).sphingolipids'	at4g36480	'at4g36480'	'Symbols: ATLCB1, LCB1, EMB2779, FBR11 | ATLCB1 (LONG-CHAIN BASE1); protein binding / serine C-palmitoyltransferase | chr4:17218132-17221477 FORWARD'	T
'11.8.1'	'lipid metabolism.'exotics' (steroids, squalene etc).sphingolipids'	at5g19200	'at5g19200'	'short-chain dehydrogenase/reductase (SDR) family protein | chr5:6458953-6460856 FORWARD'	T
'11.8.1'	'lipid metabolism.'exotics' (steroids, squalene etc).sphingolipids'	at5g23450	'at5g23450'	'Symbols: ATLCBK1 | ATLCBK1 (A. THALIANA LONG-CHAIN BASE (LCB) KINASE 1); D-erythro-sphingosine kinase/ diacylglycerol kinase | chr5:7904708-7909585 REVERSE'	T
'11.8.1.1'	'lipid metabolism.'exotics' (steroids, squalene etc).sphingolipids.ceramidase'	at1g07380	'at1g07380'	'ceramidase family protein | chr1:2264829-2268306 REVERSE'	T
'11.8.1.1'	'lipid metabolism.'exotics' (steroids, squalene etc).sphingolipids.ceramidase'	at2g38010	'at2g38010'	'ceramidase family protein | chr2:15906862-15909931 FORWARD'	T
'11.8.1.1'	'lipid metabolism.'exotics' (steroids, squalene etc).sphingolipids.ceramidase'	at5g58980	'at5g58980'	'ceramidase family protein | chr5:23811449-23814683 REVERSE'	T
'11.8.1.2'	'lipid metabolism.'exotics' (steroids, squalene etc).sphingolipids.serine C-palmitoyltransferase'	at3g48780	'at3g48780'	'Symbols: ATSPT1, SPT1 | SPT1 (SERINE PALMITOYLTRANSFERASE 1); serine C-palmitoyltransferase | chr3:18089061-18093088 FORWARD'	T
'11.8.1.2'	'lipid metabolism.'exotics' (steroids, squalene etc).sphingolipids.serine C-palmitoyltransferase'	at3g48790	'at3g48790'	'serine C-palmitoyltransferase, putative | chr3:18093404-18095181 FORWARD'	T
'11.8.1.2'	'lipid metabolism.'exotics' (steroids, squalene etc).sphingolipids.serine C-palmitoyltransferase'	at5g23670	'at5g23670'	'Symbols: LCB2 | LCB2; protein binding / serine C-palmitoyltransferase | chr5:7981641-7985391 FORWARD'	T
'11.8.1.3'	'lipid metabolism.''exotics'' (steroids, squalene etc).sphingolipids.ceramide glucosyltransferase'	at2g19880	'at2g19880'	'ceramide glucosyltransferase, putative | chr2:8581358-8585478 FORWARD'	T
'11.8.2'	'lipid metabolism.'exotics' (steroids, squalene etc).methylsterol monooxygenase'	at1g07420	'at1g07420'	'Symbols: ATSMO2, SMO2-1 | SMO2-1 (STEROL 4-ALPHA-METHYL-OXIDASE 2-1); 4-alpha-methyl-delta7-sterol-4alpha-methyl oxidase/ C-4 methylsterol oxidase | chr1:2277807-2280297 FORWARD'	T
'11.8.2'	'lipid metabolism.'exotics' (steroids, squalene etc).methylsterol monooxygenase'	at2g29390	'at2g29390'	'Symbols: SMO2-2, ATSMO2 | SMO2-2 (STEROL 4-ALPHA-METHYL-OXIDASE 2-2); 4-alpha-methyl-delta7-sterol-4alpha-methyl oxidase/ C-4 methylsterol oxidase | chr2:12610543-12612894 REVERSE'	T
'11.8.2'	'lipid metabolism.'exotics' (steroids, squalene etc).methylsterol monooxygenase'	at4g12110	'at4g12110'	'Symbols: SMO1-1, ATSMO1, ATSMO1-1 | SMO1-1 (STEROL-4ALPHA-METHYL OXIDASE 1-1); 4,4-dimethyl-9beta,19-cyclopropylsterol-4alpha-methyl oxidase/ C-4 methylsterol oxidase/ catalytic | chr4:7254049-7256406 FORWARD'	T
'11.8.2'	'lipid metabolism.'exotics' (steroids, squalene etc).methylsterol monooxygenase'	at4g22753	'at4g22753'	'Symbols: SMO1-3, ATSMO1, SMO1, ATSMO1-3 | SMO1-3 (STEROL 4-ALPHA METHYL OXIDASE 1-3); 4,4-dimethyl-9beta,19-cyclopropylsterol-4alpha-methyl oxidase/ catalytic | chr4:11952019-11953609 REVERSE'	T
'11.8.2'	'lipid metabolism.'exotics' (steroids, squalene etc).methylsterol monooxygenase'	at4g22756	'at4g22756'	'Symbols: SMO1-2, ATSMO1, ATSMO1-2, SMO1 | SMO1-2 (STEROL C4-METHYL OXIDASE 1-2); 4,4-dimethyl-9beta,19-cyclopropylsterol-4alpha-methyl oxidase/ C-4 methylsterol oxidase/ catalytic | chr4:11954840-11956813 REVERSE'	T
'11.8.3'	'lipid metabolism.'exotics' (steroids, squalene etc).UDP-glucose:sterol glucosyltransferase'	at1g43620	'at1g43620'	'UDP-glucose:sterol glucosyltransferase, putative | chr1:16425412-16430200 REVERSE'	T
'11.8.3'	'lipid metabolism.'exotics' (steroids, squalene etc).UDP-glucose:sterol glucosyltransferase'	at3g07020	'at3g07020'	'UDP-glucose:sterol glucosyltransferase (UGT80A2) | chr3:2217653-2221702 REVERSE'	T
'11.8.4'	'lipid metabolism.'exotics' (steroids, squalene etc).3-beta hydroxysteroid dehydrogenase/isomerase'	at1g47290	'at1g47290'	'Symbols: AT3BETAHSD/D1 | AT3BETAHSD/D1 (3BETA-HYDROXYSTEROID-DEHYDROGENASE/DECARBOXYLASE ISOFORM 1); 3-beta-hydroxy-delta5-steroid dehydrogenase/ sterol-4-alpha-carboxylate 3-dehydrogenase (decarboxylating) | chr1:17335849-17339273 FORWARD'	T
'11.8.4'	'lipid metabolism.'exotics' (steroids, squalene etc).3-beta hydroxysteroid dehydrogenase/isomerase'	at2g26260	'at2g26260'	'Symbols: AT3BETAHSD/D2 | AT3BETAHSD/D2 (3BETA-HYDROXYSTEROID-DEHYDROGENASE/DECARBOXYLASE ISOFORM 2); 3-beta-hydroxy-delta5-steroid dehydrogenase/ sterol-4-alpha-carboxylate 3-dehydrogenase (decarboxylating) | chr2:11178100-11182976 FORWARD'	T
'11.8.4'	'lipid metabolism.'exotics' (steroids, squalene etc).3-beta hydroxysteroid dehydrogenase/isomerase'	at2g33630	'at2g33630'	'3-beta hydroxysteroid dehydrogenase/isomerase family protein | chr2:14236833-14238793 REVERSE'	T
'11.8.4'	'lipid metabolism.'exotics' (steroids, squalene etc).3-beta hydroxysteroid dehydrogenase/isomerase'	at2g43420	'at2g43420'	'3-beta hydroxysteroid dehydrogenase/isomerase family protein | chr2:18031268-18035098 REVERSE'	T
'11.8.6'	'lipid metabolism.'exotics' (steroids, squalene etc).cycloartenol synthase'	at2g07050	'at2g07050'	'Symbols: CAS1 | CAS1 (cycloartenol synthase 1); cycloartenol synthase | chr2:2924447-2930672 FORWARD'	T
'11.8.7'	'lipid metabolism.'exotics' (steroids, squalene etc).trans-2-enoyl-CoA reductase (NADPH)'	at3g55360	'at3g55360'	'Symbols: CER10, ECR, ATTSC13, TSC13 | CER10; 3-oxo-5-alpha-steroid 4-dehydrogenase/ fatty acid elongase/ trans-2-enoyl-CoA reductase (NADPH) | chr3:20520930-20523014 REVERSE'	T
'11.8.8'	'lipid metabolism.'exotics' (steroids, squalene etc).squalene synthase'	at4g34640	'at4g34640'	'Symbols: SQS1, ERG9 | SQS1 (SQUALENE SYNTHASE 1); farnesyl-diphosphate farnesyltransferase | chr4:16538282-16541926 FORWARD'	T
'11.8.8'	'lipid metabolism.'exotics' (steroids, squalene etc).squalene synthase'	at4g34650	'at4g34650'	'Symbols: SQS2 | SQS2 (SQUALENE SYNTHASE 2); farnesyl-diphosphate farnesyltransferase | chr4:16542377-16545121 FORWARD'	T
'11.8.10'	'lipid metabolism.'exotics' (steroids, squalene etc).phosphatidylcholinesterol O-acyltransferase'	at1g04010	'at1g04010'	'phosphatidate-sterol O-acyltransferase/ phosphatidylcholine-sterol O-acyltransferase/ phosphatidylethanolamine-sterol O-acyltransferase | chr1:1031200-1036237 REVERSE'	T
'11.8.10'	'lipid metabolism.'exotics' (steroids, squalene etc).phosphatidylcholinesterol O-acyltransferase'	at1g27480	'at1g27480'	'lecithin:cholesterol acyltransferase family protein / LACT family protein | chr1:9544514-9546285 FORWARD'	T
'11.8.10'	'lipid metabolism.'exotics' (steroids, squalene etc).phosphatidylcholinesterol O-acyltransferase'	at3g03310	'at3g03310'	'lecithin:cholesterol acyltransferase family protein / LACT family protein | chr3:778568-781580 REVERSE'	T
'11.8.10'	'lipid metabolism.'exotics' (steroids, squalene etc).phosphatidylcholinesterol O-acyltransferase'	at3g44830	'at3g44830'	'lecithin:cholesterol acyltransferase family protein / LACT family protein | chr3:16368890-16372356 FORWARD'	T
'11.8.10'	'lipid metabolism.'exotics' (steroids, squalene etc).phosphatidylcholinesterol O-acyltransferase'	at4g19860	'at4g19860'	'lecithin:cholesterol acyltransferase family protein / LACT family protein | chr4:10777512-10780461 REVERSE'	T
'11.8.10'	'lipid metabolism.'exotics' (steroids, squalene etc).phosphatidylcholinesterol O-acyltransferase'	at5g13640	'at5g13640'	'Symbols: ATPDAT, PDAT | ATPDAT; phosphatidylcholine-sterol O-acyltransferase | chr5:4393062-4397541 FORWARD'	T
'11.8.1001'	'lipid metabolism.'exotics' (steroids, squalene etc)'	stigmaste	'stigmasterol'	'secondary metabolism, steroids'	M
'11.8.1002'	'lipid metabolism.'exotics' (steroids, squalene etc)'	stigmasta	'stigmastanol'	'secondary metabolism, steroids'	M
'11.8.1003'	'lipid metabolism.'exotics' (steroids, squalene etc)'	stigmaste	'stigmasterol acetate'	'secondary metabolism, steroids'	M
'11.8.1004'	'lipid metabolism.'exotics' (steroids, squalene etc)'	stigmasta	'stigmastadienone'	'secondary metabolism, steroids'	M
'11.8.1005'	'lipid metabolism.'exotics' (steroids, squalene etc)'	lanostero	'lanosterol'	'secondary metabolism, steroids'	M
'11.8.1006'	'lipid metabolism.'exotics' (steroids, squalene etc)'	ergostero	'ergosterol'	'secondary metabolism, steroids'	M
'11.8.1007'	'lipid metabolism.'exotics' (steroids, squalene etc)'	cholester	'cholesteryl oleate'	'secondary metabolism, steroids'	M
'11.8.1008'	'lipid metabolism.'exotics' (steroids, squalene etc)'	oleanolat	'oleanolate'	'secondary metabolism, steroids'	M
'11.8.1009'	'lipid metabolism.'exotics' (steroids, squalene etc)'	ursolate'	'ursolate'	'secondary metabolism, steroids'	M
'11.8.1010'	'lipid metabolism.'exotics' (steroids, squalene etc)'	cholester	'cholesterol'	'secondary metabolism, steroids'	M
'11.8.1011'	'lipid metabolism.'exotics' (steroids, squalene etc)'	fucostero	'fucosterol'	'secondary metabolism, steroids'	M
'11.8.1012'	'lipid metabolism.'exotics' (steroids, squalene etc)'	5-alpha-c	'5-alpha-cholestane'	'secondary metabolism, steroids'	M
'11.8.1013'	'lipid metabolism.'exotics' (steroids, squalene etc)'	digoxin'	'digoxin'	'secondary metabolism; from Digitalis (foxglove plant)'	M
'11.9'	'lipid metabolism.lipid degradation'	at3g23410	'at3g23410'	'alcohol oxidase-related | chr3:8382805-8386148 FORWARD'	T
'11.9.1'	'lipid metabolism.lipid degradation.palmitoyl[protein] hydrolase'	at3g60340	'at3g60340'	'palmitoyl protein thioesterase family protein | chr3:22304159-22306512 FORWARD'	T
'11.9.1'	'lipid metabolism.lipid degradation.palmitoyl[protein] hydrolase'	at4g17470	'at4g17470'	'palmitoyl protein thioesterase family protein | chr4:9742759-9744860 REVERSE'	T
'11.9.1'	'lipid metabolism.lipid degradation.palmitoyl[protein] hydrolase'	at4g17483	'at4g17483'	'palmitoyl protein thioesterase family protein | chr4:9747344-9748892 REVERSE'	T
'11.9.1'	'lipid metabolism.lipid degradation.palmitoyl[protein] hydrolase'	at5g47330	'at5g47330'	'palmitoyl protein thioesterase family protein | chr5:19207099-19208822 FORWARD'	T
'11.9.1'	'lipid metabolism.lipid degradation.palmitoyl[protein] hydrolase'	at5g47350	'at5g47350'	'palmitoyl protein thioesterase family protein | chr5:19212689-19214453 FORWARD'	T
'11.9.2'	'lipid metabolism.lipid degradation.lipases'	at1g28650	'at1g28650'	'lipase, putative | chr1:10069365-10071082 REVERSE'	T
'11.9.2'	'lipid metabolism.lipid degradation.lipases'	at1g28660	'at1g28660'	'lipase, putative | chr1:10071712-10073411 REVERSE'	T
'11.9.2'	'lipid metabolism.lipid degradation.lipases'	at1g28670	'at1g28670'	'Symbols: ARAB-1 | ARAB-1; carboxylesterase/ hydrolase, acting on ester bonds | chr1:10074507-10076344 REVERSE'	T
'11.9.2'	'lipid metabolism.lipid degradation.lipases'	at1g52760	'at1g52760'	'esterase/lipase/thioesterase family protein | chr1:19651325-19652743 FORWARD'	T
'11.9.2'	'lipid metabolism.lipid degradation.lipases'	at1g73920	'at1g73920'	'lipase family protein | chr1:27790875-27794914 FORWARD'	T
'11.9.2'	'lipid metabolism.lipid degradation.lipases'	at2g42690	'at2g42690'	'lipase, putative | chr2:17776241-17777717 REVERSE'	T
'11.9.2'	'lipid metabolism.lipid degradation.lipases'	at2g44970	'at2g44970'	'lipase-related | chr2:18548813-18552159 REVERSE'	T
'11.9.2'	'lipid metabolism.lipid degradation.lipases'	at3g55180	'at3g55180'	'esterase/lipase/thioesterase family protein | chr3:20454903-20456682 FORWARD'	T
'11.9.2'	'lipid metabolism.lipid degradation.lipases'	at3g55190	'at3g55190'	'esterase/lipase/thioesterase family protein | chr3:20458007-20459890 FORWARD'	T
'11.9.2'	'lipid metabolism.lipid degradation.lipases'	at5g18630	'at5g18630'	'lipase class 3 family protein | chr5:6202633-6205737 FORWARD'	T
'11.9.2'	'lipid metabolism.lipid degradation.lipases'	at5g18640	'at5g18640'	'lipase class 3 family protein | chr5:6213247-6215782 FORWARD'	T
'11.9.2'	'lipid metabolism.lipid degradation.lipases'	at5g24180	'at5g24180'	'lipase class 3-related | chr5:8195600-8197119 FORWARD'	T
'11.9.2.1'	'lipid metabolism.lipid degradation.lipases.triacylglycerol lipase'	at1g02660	'at1g02660'	'lipase class 3 family protein | chr1:571955-574981 REVERSE'	T
'11.9.2.1'	'lipid metabolism.lipid degradation.lipases.triacylglycerol lipase'	at1g05790	'at1g05790'	'lipase class 3 family protein | chr1:1733039-1737485 FORWARD'	T
'11.9.2.1'	'lipid metabolism.lipid degradation.lipases.triacylglycerol lipase'	at1g05800	'at1g05800'	'Symbols: DGL | DGL (DONGLE); triacylglycerol lipase | chr1:1741204-1742619 FORWARD'	T
'11.9.2.1'	'lipid metabolism.lipid degradation.lipases.triacylglycerol lipase'	at1g06250	'at1g06250'	'lipase class 3 family protein | chr1:1913256-1914895 REVERSE'	T
'11.9.2.1'	'lipid metabolism.lipid degradation.lipases.triacylglycerol lipase'	at1g06800	'at1g06800'	'lipase class 3 family protein | chr1:2089417-2091686 REVERSE'	T
'11.9.2.1'	'lipid metabolism.lipid degradation.lipases.triacylglycerol lipase'	at1g18460	'at1g18460'	'lipase family protein | chr1:6352470-6356113 FORWARD'	T
'11.9.2.1'	'lipid metabolism.lipid degradation.lipases.triacylglycerol lipase'	at1g30370	'at1g30370'	'lipase class 3 family protein | chr1:10719169-10720758 REVERSE'	T
'11.9.2.1'	'lipid metabolism.lipid degradation.lipases.triacylglycerol lipase'	at1g45201	'at1g45201'	'Symbols: ATTLL1, TLL1 | TLL1 (TRIACYLGLYCEROL LIPASE-LIKE 1); triacylglycerol lipase | chr1:17123821-17128651 FORWARD'	T
'11.9.2.1'	'lipid metabolism.lipid degradation.lipases.triacylglycerol lipase'	at1g51440	'at1g51440'	'lipase class 3 family protein | chr1:19070913-19072694 FORWARD'	T
'11.9.2.1'	'lipid metabolism.lipid degradation.lipases.triacylglycerol lipase'	at1g56630	'at1g56630'	'triacylglycerol lipase | chr1:21223593-21226943 REVERSE'	T
'11.9.2.1'	'lipid metabolism.lipid degradation.lipases.triacylglycerol lipase'	at2g05260	'at2g05260'	'lipase class 3 family protein | chr2:1918289-1920042 FORWARD'	T
'11.9.2.1'	'lipid metabolism.lipid degradation.lipases.triacylglycerol lipase'	at2g15230	'at2g15230'	'Symbols: ATLIP1 | ATLIP1 (Arabidopsis thaliana lipase 1); galactolipase/ hydrolase/ phospholipase/ triacylglycerol lipase | chr2:6612581-6615395 FORWARD'	T
'11.9.2.1'	'lipid metabolism.lipid degradation.lipases.triacylglycerol lipase'	at2g30550	'at2g30550'	'lipase class 3 family protein | chr2:13014848-13017153 FORWARD'	T
'11.9.2.1'	'lipid metabolism.lipid degradation.lipases.triacylglycerol lipase'	at2g31100	'at2g31100'	'triacylglycerol lipase | chr2:13256738-13258176 REVERSE'	T
'11.9.2.1'	'lipid metabolism.lipid degradation.lipases.triacylglycerol lipase'	at2g31690	'at2g31690'	'lipase class 3 family protein | chr2:13476093-13477547 REVERSE'	T
'11.9.2.1'	'lipid metabolism.lipid degradation.lipases.triacylglycerol lipase'	at2g42450	'at2g42450'	'lipase class 3 family protein | chr2:17672253-17675019 REVERSE'	T
'11.9.2.1'	'lipid metabolism.lipid degradation.lipases.triacylglycerol lipase'	at3g07400	'at3g07400'	'lipase class 3 family protein | chr3:2367302-2372445 FORWARD'	T
'11.9.2.1'	'lipid metabolism.lipid degradation.lipases.triacylglycerol lipase'	at3g14075	'at3g14075'	'lipase class 3 family protein | chr3:4663602-4666968 REVERSE'	T
'11.9.2.1'	'lipid metabolism.lipid degradation.lipases.triacylglycerol lipase'	at3g14360	'at3g14360'	'lipase class 3 family protein | chr3:4791589-4793684 FORWARD'	T
'11.9.2.1'	'lipid metabolism.lipid degradation.lipases.triacylglycerol lipase'	at3g61680	'at3g61680'	'lipase class 3 family protein | chr3:22823481-22826992 FORWARD'	T
'11.9.2.1'	'lipid metabolism.lipid degradation.lipases.triacylglycerol lipase'	at3g62590	'at3g62590'	'lipase class 3 family protein | chr3:23147918-23150352 REVERSE'	T
'11.9.2.1'	'lipid metabolism.lipid degradation.lipases.triacylglycerol lipase'	at4g10955	'at4g10955'	'lipase class 3 family protein | chr4:6713557-6718555 REVERSE'	T
'11.9.2.1'	'lipid metabolism.lipid degradation.lipases.triacylglycerol lipase'	at4g13550	'at4g13550'	'triacylglycerol lipase | chr4:7871057-7876963 REVERSE'	T
'11.9.2.1'	'lipid metabolism.lipid degradation.lipases.triacylglycerol lipase'	at4g16070	'at4g16070'	'lipase class 3 family protein | chr4:9096730-9100841 REVERSE'	T
'11.9.2.1'	'lipid metabolism.lipid degradation.lipases.triacylglycerol lipase'	at4g16820	'at4g16820'	'lipase class 3 family protein | chr4:9467563-9469116 FORWARD'	T
'11.9.2.1'	'lipid metabolism.lipid degradation.lipases.triacylglycerol lipase'	at4g18550	'at4g18550'	'lipase class 3 family protein | chr4:10224921-10226862 REVERSE'	T
'11.9.2.1'	'lipid metabolism.lipid degradation.lipases.triacylglycerol lipase'	at5g14180	'at5g14180'	'Symbols: MPL1 | MPL1 (MYZUS PERSICAE-INDUCED LIPASE 1); catalytic | chr5:4571337-4574462 REVERSE'	T
'11.9.2.1'	'lipid metabolism.lipid degradation.lipases.triacylglycerol lipase'	at5g24210	'at5g24210'	'lipase class 3 family protein | chr5:8217335-8219619 FORWARD'	T
'11.9.2.1'	'lipid metabolism.lipid degradation.lipases.triacylglycerol lipase'	at5g24220	'at5g24220'	'lipase class 3-related | chr5:8225861-8227551 FORWARD'	T
'11.9.2.1'	'lipid metabolism.lipid degradation.lipases.triacylglycerol lipase'	at5g42930	'at5g42930'	'triacylglycerol lipase | chr5:17210546-17214220 REVERSE'	T
'11.9.2.1'	'lipid metabolism.lipid degradation.lipases.triacylglycerol lipase'	at5g67050	'at5g67050'	'lipase class 3 family protein | chr5:26759460-26761197 REVERSE'	T
'11.9.2.2'	'lipid metabolism.lipid degradation.lipases.acylglycerol lipase'	at2g39400	'at2g39400'	'hydrolase, alpha/beta fold family protein | chr2:16452612-16454801 FORWARD'	T
'11.9.2.2'	'lipid metabolism.lipid degradation.lipases.acylglycerol lipase'	at5g16120	'at5g16120'	'hydrolase, alpha/beta fold family protein | chr5:5265633-5267916 FORWARD'	T
'11.9.3'	'lipid metabolism.lipid degradation.lysophospholipases'	at1g31480	'at1g31480'	'Symbols: SGR2 | SGR2 (SHOOT GRAVITROPISM 2); phospholipase A1 | chr1:11265880-11271701 FORWARD'	T
'11.9.3'	'lipid metabolism.lipid degradation.lysophospholipases'	at1g77420	'at1g77420'	'hydrolase, alpha/beta fold family protein | chr1:29093499-29095716 FORWARD'	T
'11.9.3'	'lipid metabolism.lipid degradation.lysophospholipases'	at2g26870	'at2g26870'	'phosphoesterase family protein | chr2:11457008-11459365 REVERSE'	T
'11.9.3'	'lipid metabolism.lipid degradation.lysophospholipases'	at3g18860	'at3g18860'	'transducin family protein / WD-40 repeat family protein | chr3:6501668-6508553 FORWARD'	T
'11.9.3'	'lipid metabolism.lipid degradation.lysophospholipases'	at3g43220	'at3g43220'	'phosphoinositide phosphatase family protein | chr3:15196863-15203062 REVERSE'	T
'11.9.3'	'lipid metabolism.lipid degradation.lysophospholipases'	at4g34920	'at4g34920'	'1-phosphatidylinositol phosphodiesterase-related | chr4:16635684-16636975 FORWARD'	T
'11.9.3'	'lipid metabolism.lipid degradation.lysophospholipases'	at4g34930	'at4g34930'	'1-phosphatidylinositol phosphodiesterase-related | chr4:16637322-16638872 FORWARD'	T
'11.9.3'	'lipid metabolism.lipid degradation.lysophospholipases'	at4g38690	'at4g38690'	'1-phosphatidylinositol phosphodiesterase-related | chr4:18074475-18075765 REVERSE'	T
'11.9.3.1'	'lipid metabolism.lipid degradation.lysophospholipases.phospholipase D'	at1g52570	'at1g52570'	'Symbols: PLDALPHA2 | PLDALPHA2 (phosphlipase d alpha 2); phospholipase D | chr1:19583940-19586551 REVERSE'	T
'11.9.3.1'	'lipid metabolism.lipid degradation.lysophospholipases.phospholipase D'	at1g55180	'at1g55180'	'Symbols: PLDEPSILON, PLDALPHA4 | PLDEPSILON (PHOSPHOLIPASE D ALPHA 4); phospholipase D | chr1:20585057-20587629 REVERSE'	T
'11.9.3.1'	'lipid metabolism.lipid degradation.lysophospholipases.phospholipase D'	at2g42010	'at2g42010'	'Symbols: PLDBETA1, PLDBETA | PLDBETA1 (PHOSPHOLIPASE D BETA 1); phospholipase D | chr2:17532813-17538400 REVERSE'	T
'11.9.3.1'	'lipid metabolism.lipid degradation.lysophospholipases.phospholipase D'	at3g05630	'at3g05630'	'Symbols: PLDP2, PDLZ2, PLDZETA2 | PLDP2; phospholipase D | chr3:1635200-1640348 FORWARD'	T
'11.9.3.1'	'lipid metabolism.lipid degradation.lysophospholipases.phospholipase D'	at3g15730	'at3g15730'	'Symbols: PLDALPHA1, PLD | PLDALPHA1 (PHOSPHOLIPASE D ALPHA 1); phospholipase D | chr3:5330322-5333745 FORWARD'	T
'11.9.3.1'	'lipid metabolism.lipid degradation.lysophospholipases.phospholipase D'	at3g16785	'at3g16785'	'Symbols: PLDP1, PLDZ1, PLDZETA1, PLD ZETA 1 | PLDP1 (PHOSPHOLIPASE D P1); phospholipase D | chr3:5711082-5719023 FORWARD'	T
'11.9.3.1'	'lipid metabolism.lipid degradation.lysophospholipases.phospholipase D'	at4g00240	'at4g00240'	'Symbols: PLDBETA2 | PLDBETA2; phospholipase D | chr4:106380-110718 REVERSE'	T
'11.9.3.1'	'lipid metabolism.lipid degradation.lysophospholipases.phospholipase D'	at4g11830	'at4g11830'	'Symbols: PLDGAMMA2 | PLDGAMMA2; phospholipase D | chr4:7115794-7121245 REVERSE'	T
'11.9.3.1'	'lipid metabolism.lipid degradation.lysophospholipases.phospholipase D'	at4g11840	'at4g11840'	'Symbols: PLDGAMMA3 | PLDGAMMA3; phospholipase D | chr4:7121965-7125882 REVERSE'	T
'11.9.3.1'	'lipid metabolism.lipid degradation.lysophospholipases.phospholipase D'	at4g11850	'at4g11850'	'Symbols: PLDGAMMA1, MEE54 | PLDGAMMA1; phospholipase D | chr4:7129123-7133200 REVERSE'	T
'11.9.3.1'	'lipid metabolism.lipid degradation.lysophospholipases.phospholipase D'	at4g35790	'at4g35790'	'Symbols: ATPLDDELTA, PLDDELTA | ATPLDDELTA; phospholipase D | chr4:16955518-16960170 REVERSE'	T
'11.9.3.1'	'lipid metabolism.lipid degradation.lysophospholipases.phospholipase D'	at5g25370	'at5g25370'	'Symbols: PLDALPHA3 | PLDALPHA3 (PHOSPHLIPASE D ALPHA 3); phospholipase D | chr5:8804240-8807547 REVERSE'	T
'11.9.3.2'	'lipid metabolism.lipid degradation.lysophospholipases.carboxylesterase'	at1g18773	'at1g18773'	'FUNCTIONS IN: molecular_function unknown; INVOLVED IN: biological_process unknown; LOCATED IN: endomembrane system; BEST Arabidopsis thaliana protein match is: SOBER1 (SUPPRESSOR OF AVRBST-ELICITED RESISTANCE 1); carboxylesterase (TAIR:AT4G22300.1); Has 30 Blast hits to 26 proteins in 7 species: Archae - 0; Bacteria - 0; Metazoa - 0; Fungi - 0; Plants - 30; Viruses - 0; Other Eukaryotes - 0 (sou…	T
'11.9.3.2'	'lipid metabolism.lipid degradation.lysophospholipases.carboxylesterase'	at1g47480	'at1g47480'	'hydrolase | chr1:17417579-17419432 FORWARD'	T
'11.9.3.2'	'lipid metabolism.lipid degradation.lysophospholipases.carboxylesterase'	at1g49650	'at1g49650'	'cell death associated protein-related | chr1:18377252-18378634 REVERSE'	T
'11.9.3.2'	'lipid metabolism.lipid degradation.lysophospholipases.carboxylesterase'	at1g52695	'at1g52695'	'phospholipase/carboxylesterase family protein | chr1:19621238-19623461 REVERSE'	T
'11.9.3.2'	'lipid metabolism.lipid degradation.lysophospholipases.carboxylesterase'	at1g52696	'at1g52696'	'Pseudogene of AT1G52695; phospholipase/carboxylesterase family protein | chr1:19624922-19625777 REVERSEweakly similar to ( 122)AT1G52695phospholipase/carboxylesterase family protein | chr1:19625079-19627056 REVERSE'	T
'11.9.3.2'	'lipid metabolism.lipid degradation.lysophospholipases.carboxylesterase'	at1g52700	'at1g52700'	'phospholipase/carboxylesterase family protein | chr1:19631126-19633440 REVERSE'	T
'11.9.3.2'	'lipid metabolism.lipid degradation.lysophospholipases.carboxylesterase'	at1g68620	'at1g68620'	'hydrolase | chr1:25765947-25767240 FORWARD'	T
'11.9.3.2'	'lipid metabolism.lipid degradation.lysophospholipases.carboxylesterase'	at3g15650	'at3g15650'	'phospholipase/carboxylesterase family protein | chr3:5305926-5307968 FORWARD'	T
'11.9.3.2'	'lipid metabolism.lipid degradation.lysophospholipases.carboxylesterase'	at4g22300	'at4g22300'	'Symbols: SOBER1 | SOBER1 (SUPPRESSOR OF AVRBST-ELICITED RESISTANCE 1); carboxylesterase | chr4:11787313-11791055 REVERSE'	T
'11.9.3.2'	'lipid metabolism.lipid degradation.lysophospholipases.carboxylesterase'	at4g22305	'at4g22305'	'encodes a carboxylesterase that inhibits AvrBsT-triggered phenotypes in Arabidopsis; alpha/beta-Hydrolases superfamily protein; FUNCTIONS IN: hydrolase activity; CONTAINS InterPro DOMAIN/s: Phospholipase/carboxylesterase (InterPro:IPR003140); BEST Arabidopsis thaliana protein match is: carboxylesterases (TAIR:AT4G22300.1).'	T
'11.9.3.2'	'lipid metabolism.lipid degradation.lysophospholipases.carboxylesterase'	at5g20060	'at5g20060'	'phospholipase/carboxylesterase family protein | chr5:6776236-6779614 FORWARD'	T
'11.9.3.3'	'lipid metabolism.lipid degradation.lysophospholipases.glycerophosphodiester phosphodiesterase'	at1g66970	'at1g66970'	'Symbols: SVL2 | SVL2 (SHV3-LIKE 2); glycerophosphodiester phosphodiesterase/ kinase | chr1:24992553-24996117 REVERSE'	T
'11.9.3.3'	'lipid metabolism.lipid degradation.lysophospholipases.glycerophosphodiester phosphodiesterase'	at1g66980	'at1g66980'	'protein kinase family protein / glycerophosphoryl diester phosphodiesterase family protein | chr1:24997309-25001961 REVERSE'	T
'11.9.3.3'	'lipid metabolism.lipid degradation.lysophospholipases.glycerophosphodiester phosphodiesterase'	at1g71340	'at1g71340'	'glycerophosphoryl diester phosphodiesterase family protein | chr1:26885170-26888338 REVERSE'	T
'11.9.3.3'	'lipid metabolism.lipid degradation.lysophospholipases.glycerophosphodiester phosphodiesterase'	at1g74210	'at1g74210'	'glycerophosphoryl diester phosphodiesterase family protein | chr1:27910314-27912941 FORWARD'	T
'11.9.3.3'	'lipid metabolism.lipid degradation.lysophospholipases.glycerophosphodiester phosphodiesterase'	at3g02040	'at3g02040'	'Symbols: SRG3 | SRG3 (senescence-related gene 3); glycerophosphodiester phosphodiesterase/ phosphoric diester hydrolase | chr3:348167-350010 REVERSE'	T
'11.9.3.3'	'lipid metabolism.lipid degradation.lysophospholipases.glycerophosphodiester phosphodiesterase'	at3g20520	'at3g20520'	'Symbols: SVL3 | SVL3 (SHV3-LIKE 3); glycerophosphodiester phosphodiesterase/ phosphoric diester hydrolase | chr3:7162828-7165859 FORWARD'	T
'11.9.3.3'	'lipid metabolism.lipid degradation.lysophospholipases.glycerophosphodiester phosphodiesterase'	at4g26690	'at4g26690'	'Symbols: SHV3, MRH5, GPDL2 | SHV3 (SHAVEN 3); glycerophosphodiester phosphodiesterase/ kinase | chr4:13456434-13460060 REVERSE'	T
'11.9.3.3'	'lipid metabolism.lipid degradation.lysophospholipases.glycerophosphodiester phosphodiesterase'	at5g08030	'at5g08030'	'glycerophosphoryl diester phosphodiesterase family protein | chr5:2575033-2576783 REVERSE'	T
'11.9.3.3'	'lipid metabolism.lipid degradation.lysophospholipases.glycerophosphodiester phosphodiesterase'	at5g41080	'at5g41080'	'glycerophosphoryl diester phosphodiesterase family protein | chr5:16441744-16443985 FORWARD'	T
'11.9.3.3'	'lipid metabolism.lipid degradation.lysophospholipases.glycerophosphodiester phosphodiesterase'	at5g43300	'at5g43300'	'glycerophosphodiester phosphodiesterase/ phosphoric diester hydrolase | chr5:17376734-17379277 REVERSE'	T
'11.9.3.3'	'lipid metabolism.lipid degradation.lysophospholipases.glycerophosphodiester phosphodiesterase'	at5g55480	'at5g55480'	'Symbols: SVL1 | SVL1 (SHV3-LIKE 1); glycerophosphodiester phosphodiesterase/ phosphoric diester hydrolase | chr5:22474230-22478132 FORWARD'	T
'11.9.3.3'	'lipid metabolism.lipid degradation.lysophospholipases.glycerophosphodiester phosphodiesterase'	at5g58050	'at5g58050'	'Symbols: SVL4 | SVL4 (SHV3-LIKE 4); glycerophosphodiester phosphodiesterase/ kinase | chr5:23494249-23497581 REVERSE'	T
'11.9.3.3'	'lipid metabolism.lipid degradation.lysophospholipases.glycerophosphodiester phosphodiesterase'	at5g58170	'at5g58170'	'Symbols: SVL5 | SVL5 (SHV3-LIKE 5); glycerophosphodiester phosphodiesterase/ phosphoric diester hydrolase | chr5:23540049-23543345 REVERSE'	T
'11.9.3.4'	'lipid metabolism.lipid degradation.lysophospholipases.phospholipase A2'	at2g06925	'at2g06925'	'Symbols: ATSPLA2-ALPHA, PLA2-ALPHA | PLA2-ALPHA; phospholipase A2 | chr2:2842353-2843301 REVERSE'	T
'11.9.3.4'	'lipid metabolism.lipid degradation.lysophospholipases.phospholipase A2'	at2g19690	'at2g19690'	'Symbols: PLA2-BETA | PLA2-BETA (PHOSPHOLIPASE A2-BETA); calcium ion binding / phospholipase A2 | chr2:8503217-8504740 FORWARD'	T
'11.9.3.4'	'lipid metabolism.lipid degradation.lysophospholipases.phospholipase A2'	at4g29460	'at4g29460'	'phospholipase A2 gamma, secretory low molecular weight | chr4:14482875-14483936 REVERSE'	T
'11.9.3.4'	'lipid metabolism.lipid degradation.lysophospholipases.phospholipase A2'	at4g29470	'at4g29470'	'phospholipase A2, putative | chr4:14484339-14485817 REVERSE'	T
'11.9.3.5'	'lipid metabolism.lipid degradation.lysophospholipases.phosphoinositide phospholipase C'	at1g13680	'at1g13680'	'phospholipase C/ phosphoric diester hydrolase | chr1:4690409-4692841 FORWARD'	T
'11.9.3.5'	'lipid metabolism.lipid degradation.lysophospholipases.phosphoinositide phospholipase C'	at3g03520	'at3g03520'	'phosphoesterase family protein | chr3:837877-840624 REVERSE'	T
'11.9.3.5'	'lipid metabolism.lipid degradation.lysophospholipases.phosphoinositide phospholipase C'	at3g03530	'at3g03530'	'Symbols: NPC4 | NPC4 (NONSPECIFIC PHOSPHOLIPASE C4); hydrolase, acting on ester bonds / phospholipase C | chr3:842499-845043 REVERSE'	T
'11.9.3.5'	'lipid metabolism.lipid degradation.lysophospholipases.phosphoinositide phospholipase C'	at3g03540	'at3g03540'	'Symbols: NPC5 | NPC5 (NON-SPECIFIC PHOSPHOLIPASE C5); hydrolase, acting on ester bonds / phospholipase C | chr3:846350-848297 REVERSE'	T
'11.9.3.5'	'lipid metabolism.lipid degradation.lysophospholipases.phosphoinositide phospholipase C'	at3g48610	'at3g48610'	'phosphoesterase family protein | chr3:18011545-18014082 REVERSE'	T
'11.9.3.5'	'lipid metabolism.lipid degradation.lysophospholipases.phosphoinositide phospholipase C'	at3g51460	'at3g51460'	'Symbols: RHD4 | RHD4 (ROOT HAIR DEFECTIVE4); phosphatidylinositol-4,5-bisphosphate 5-phosphatase/ phosphatidylinositol-4-phosphate phosphatase | chr3:19092518-19097353 FORWARD'	T
'11.9.4'	'lipid metabolism.lipid degradation.beta-oxidation'		''	''
'11.9.4.2'	'lipid metabolism.lipid degradation.beta-oxidation.acyl CoA DH'	at1g06290	'at1g06290'	'Symbols: ACX3, ATACX3 | ACX3 (ACYL-COA OXIDASE 3); acyl-CoA oxidase | chr1:1922352-1926278 FORWARD'	T
'11.9.4.2'	'lipid metabolism.lipid degradation.beta-oxidation.acyl CoA DH'	at1g06310	'at1g06310'	'Symbols: ACX6 | ACX6 (ACYL-COA OXIDASE 6); FAD binding / acyl-CoA dehydrogenase/ acyl-CoA oxidase/ electron carrier/ oxidoreductase/ oxidoreductase, acting on the CH-CH group of donors | chr1:1926791-1930258 FORWARD'	T
'11.9.4.2'	'lipid metabolism.lipid degradation.beta-oxidation.acyl CoA DH'	at2g35690	'at2g35690'	'Symbols: ACX5 | ACX5 (ACYL-COA OXIDASE 5); FAD binding / acyl-CoA dehydrogenase/ acyl-CoA oxidase/ electron carrier/ oxidoreductase/ oxidoreductase, acting on the CH-CH group of donors | chr2:14999754-15003066 FORWARD'	T
'11.9.4.2'	'lipid metabolism.lipid degradation.beta-oxidation.acyl CoA DH'	at3g06690	'at3g06690'	'FAD binding / acyl-CoA oxidase/ electron carrier/ oxidoreductase/ oxidoreductase, acting on the CH-CH group of donors | chr3:2115426-2116825 REVERSE'	T
'11.9.4.2'	'lipid metabolism.lipid degradation.beta-oxidation.acyl CoA DH'	at3g06810	'at3g06810'	'Symbols: IBR3 | IBR3 (IBA-RESPONSE 3); acyl-CoA dehydrogenase/ oxidoreductase | chr3:2146335-2150831 FORWARD'	T
'11.9.4.2'	'lipid metabolism.lipid degradation.beta-oxidation.acyl CoA DH'	at3g51840	'at3g51840'	'Symbols: ACX4, ATSCX, ATG6 | ACX4 (ACYL-COA OXIDASE 4); acyl-CoA oxidase/ oxidoreductase | chr3:19225360-19229163 REVERSE'	T
'11.9.4.2'	'lipid metabolism.lipid degradation.beta-oxidation.acyl CoA DH'	at4g16760	'at4g16760'	'Symbols: ACX1, ATACX1 | ACX1 (ACYL-COA OXIDASE 1); acyl-CoA oxidase | chr4:9424633-9428864 REVERSE'	T
'11.9.4.2'	'lipid metabolism.lipid degradation.beta-oxidation.acyl CoA DH'	at5g65110	'at5g65110'	'Symbols: ACX2, ATACX2 | ACX2 (ACYL-COA OXIDASE 2); acyl-CoA oxidase | chr5:26009635-26012514 REVERSE'	T
'11.9.4.3'	'lipid metabolism.lipid degradation.beta-oxidation.enoyl CoA hydratase'	at1g06550	'at1g06550'	'enoyl-CoA hydratase/isomerase family protein | chr1:2003627-2007190 REVERSE'	T
'11.9.4.3'	'lipid metabolism.lipid degradation.beta-oxidation.enoyl CoA hydratase'	at1g65520	'at1g65520'	'Symbols: ATECI1, ECI1, ECHIC, PEC11 | ECI1 (DELTA(3), DELTA(2)-ENOYL COA ISOMERASE 1); carnitine racemase/ catalytic/ dodecenoyl-CoA delta-isomerase | chr1:24361032-24361993 REVERSE'	T
'11.9.4.3'	'lipid metabolism.lipid degradation.beta-oxidation.enoyl CoA hydratase'	at3g24360	'at3g24360'	'enoyl-CoA hydratase/isomerase family protein | chr3:8839728-8842831 REVERSE'	T
'11.9.4.3'	'lipid metabolism.lipid degradation.beta-oxidation.enoyl CoA hydratase'	at3g60510	'at3g60510'	'enoyl-CoA hydratase/isomerase family protein | chr3:22356952-22360147 REVERSE'	T
'11.9.4.3'	'lipid metabolism.lipid degradation.beta-oxidation.enoyl CoA hydratase'	at4g13360	'at4g13360'	'catalytic | chr4:7775128-7777895 FORWARD'	T
'11.9.4.3'	'lipid metabolism.lipid degradation.beta-oxidation.enoyl CoA hydratase'	at4g14430	'at4g14430'	'Symbols: IBR10, ATECI2, ECI2, ECHIB, PEC12 | IBR10 (INDOLE-3-BUTYRIC ACID RESPONSE 10); catalytic/ dodecenoyl-CoA delta-isomerase | chr4:8304600-8305705 REVERSE'	T
'11.9.4.3'	'lipid metabolism.lipid degradation.beta-oxidation.enoyl CoA hydratase'	at4g14440	'at4g14440'	'Symbols: ATECI3, ECI3, HCD1 | HCD1 (3-HYDROXYACYL-COA DEHYDRATASE 1); carnitine racemase/ catalytic/ dodecenoyl-CoA delta-isomerase | chr4:8306745-8307753 REVERSE'	T
'11.9.4.3'	'lipid metabolism.lipid degradation.beta-oxidation.enoyl CoA hydratase'	at4g16800	'at4g16800'	'enoyl-CoA hydratase, putative | chr4:9454816-9456309 REVERSE'	T
'11.9.4.3'	'lipid metabolism.lipid degradation.beta-oxidation.enoyl CoA hydratase'	at4g31810	'at4g31810'	'enoyl-CoA hydratase/isomerase family protein | chr4:15387120-15390396 REVERSE'	T
'11.9.4.4'	'lipid metabolism.lipid degradation.beta-oxidation.hydroxybutyryl CoA DH'	at4g16210	'at4g16210'	'Symbols: ECHIA, E-COAH-2 | ECHIA (ENOYL-COA HYDRATASE/ISOMERASE A); catalytic | chr4:9176673-9178048 REVERSE'	T
'11.9.4.5'	'lipid metabolism.lipid degradation.beta-oxidation.acyl-CoA thioesterase'	at1g01710	'at1g01710'	'acyl-CoA thioesterase family protein | chr1:262828-267771 FORWARD'	T
'11.9.4.5'	'lipid metabolism.lipid degradation.beta-oxidation.acyl-CoA thioesterase'	at1g04290	'at1g04290'	'thioesterase family protein | chr1:1147523-1148533 REVERSE'	T
'11.9.4.5'	'lipid metabolism.lipid degradation.beta-oxidation.acyl-CoA thioesterase'	at1g35250	'at1g35250'	'thioesterase family protein | chr1:12932941-12934479 REVERSE'	T
'11.9.4.5'	'lipid metabolism.lipid degradation.beta-oxidation.acyl-CoA thioesterase'	at1g35290	'at1g35290'	'thioesterase family protein | chr1:12947544-12948841 REVERSE'	T
'11.9.4.5'	'lipid metabolism.lipid degradation.beta-oxidation.acyl-CoA thioesterase'	at1g48320	'at1g48320'	'thioesterase family protein | chr1:17854813-17855715 REVERSE'	T
'11.9.4.5'	'lipid metabolism.lipid degradation.beta-oxidation.acyl-CoA thioesterase'	at2g03550	'at2g03550'	'hydrolase | chr2:1077036-1078083 FORWARD'	T
'11.9.4.5'	'lipid metabolism.lipid degradation.beta-oxidation.acyl-CoA thioesterase'	at2g29590	'at2g29590'	'thioesterase family protein | chr2:12654456-12655457 REVERSE'	T
'11.9.4.5'	'lipid metabolism.lipid degradation.beta-oxidation.acyl-CoA thioesterase'	at3g16175	'at3g16175'	'thioesterase family protein | chr3:5480464-5481379 FORWARD'	T
'11.9.4.5'	'lipid metabolism.lipid degradation.beta-oxidation.acyl-CoA thioesterase'	at4g00520	'at4g00520'	'acyl-CoA thioesterase family protein | chr4:227694-231699 FORWARD'	T
'11.9.4.9'	'lipid metabolism.lipid degradation.beta-oxidation.multifunctional'	at3g06860	'at3g06860'	'Symbols: MFP2, ATMFP2 | MFP2 (MULTIFUNCTIONAL PROTEIN 2); 3-hydroxyacyl-CoA dehydrogenase/ enoyl-CoA hydratase | chr3:2161869-2166349 FORWARD'	T
'11.9.4.9'	'lipid metabolism.lipid degradation.beta-oxidation.multifunctional'	at4g29010	'at4g29010'	'Symbols: AIM1 | AIM1 (ABNORMAL INFLORESCENCE MERISTEM); enoyl-CoA hydratase | chr4:14297044-14302147 REVERSE'	T
'11.9.4.13'	'lipid metabolism.lipid degradation.beta-oxidation.acyl CoA reductase'	at3g44540	'at3g44540'	'Symbols: FAR4 | FAR4 (FATTY ACID REDUCTASE 4); binding / catalytic/ oxidoreductase, acting on the CH-CH group of donors | chr3:16124021-16127954 FORWARD'	T
'11.9.4.13'	'lipid metabolism.lipid degradation.beta-oxidation.acyl CoA reductase'	at3g44550	'at3g44550'	'Symbols: FAR5 | FAR5 (FATTY ACID REDUCTASE 5); binding / catalytic/ oxidoreductase, acting on the CH-CH group of donors | chr3:16138017-16141546 FORWARD'	T
'11.9.4.13'	'lipid metabolism.lipid degradation.beta-oxidation.acyl CoA reductase'	at3g44560	'at3g44560'	'Symbols: FAR8 | FAR8 (FATTY ACID REDUCTASE 8); fatty acyl-CoA reductase (alcohol-forming)/ oxidoreductase, acting on the CH-CH group of donors | chr3:16151136-16154397 FORWARD'	T
'11.9.4.13'	'lipid metabolism.lipid degradation.beta-oxidation.acyl CoA reductase'	at4g33790	'at4g33790'	'Symbols: CER4, G7, FAR3 | CER4 (ECERIFERUM 4); fatty acyl-CoA reductase (alcohol-forming)/ oxidoreductase, acting on the CH-CH group of donors | chr4:16204157-16207947 REVERSE'	T
'11.9.4.13'	'lipid metabolism.lipid degradation.beta-oxidation.acyl CoA reductase'	at5g22420	'at5g22420'	'Symbols: FAR7 | FAR7 (FATTY ACID REDUCTASE 7); binding / catalytic/ oxidoreductase, acting on the CH-CH group of donors | chr5:7429903-7432586 FORWARD'	T
'11.9.4.13'	'lipid metabolism.lipid degradation.beta-oxidation.acyl CoA reductase'	at5g22500	'at5g22500'	'Symbols: FAR1 | FAR1 (FATTY ACID REDUCTASE 1); fatty acyl-CoA reductase (alcohol-forming)/ oxidoreductase, acting on the CH-CH group of donors | chr5:7470443-7474120 FORWARD'	T
'11.9.4.14'	'lipid metabolism.lipid degradation.beta-oxidation.enoyl isomerase'	at5g43280	'at5g43280'	'Symbols: ATDCI1, DCI1 | ATDCI1 (DELTA(3,5),DELTA(2,4)-DIENOYL-COA ISOMERASE 1); delta3,5-delta2,4-dienoyl-CoA isomerase/ enoyl-CoA hydratase | chr5:17367888-17369314 FORWARD'	T
'11.10'	'lipid metabolism.glycolipid synthesis'		''	''
'11.10.1'	'lipid metabolism.glycolipid synthesis.MGDG synthase'	at2g11810	'at2g11810'	'Symbols: MGDC, MGD3, ATMGD3 | MGDC; 1,2-diacylglycerol 3-beta-galactosyltransferase | chr2:4743322-4746780 FORWARD'	T
'11.10.1'	'lipid metabolism.glycolipid synthesis.MGDG synthase'	at4g31780	'at4g31780'	'Symbols: MGD1, MGDA | MGD1 (MONOGALACTOSYL DIACYLGLYCEROL SYNTHASE 1); 1,2-diacylglycerol 3-beta-galactosyltransferase/ UDP-galactosyltransferase/ UDP-glycosyltransferase/ transferase, transferring glycosyl groups | chr4:15373999-15377134 FORWARD'	T
'11.10.1'	'lipid metabolism.glycolipid synthesis.MGDG synthase'	at5g20410	'at5g20410'	'Symbols: MGD2, ATMGD2 | MGD2; 1,2-diacylglycerol 3-beta-galactosyltransferase/ UDP-galactosyltransferase/ transferase, transferring glycosyl groups | chr5:6896576-6898783 FORWARD'	T
'11.10.2'	'lipid metabolism.glycolipid synthesis.DGDG synthase'	at3g11670	'at3g11670'	'Symbols: DGD1 | DGD1 (DIGALACTOSYL DIACYLGLYCEROL DEFICIENT 1); UDP-galactosyltransferase/ galactolipid galactosyltransferase/ transferase, transferring glycosyl groups | chr3:3680893-3684558 REVERSE'	T
'11.10.2'	'lipid metabolism.glycolipid synthesis.DGDG synthase'	at4g00550	'at4g00550'	'Symbols: DGD2 | DGD2; UDP-galactosyltransferase/ UDP-glycosyltransferase/ digalactosyldiacylglycerol synthase/ transferase, transferring glycosyl groups | chr4:237967-240500 REVERSE'	T
'11.10.3'	'lipid metabolism.glycolipid synthesis.UDP-sulfoquinovose synthase'	at4g33030	'at4g33030'	'Symbols: SQD1 | SQD1; UDPsulfoquinovose synthase/ sulfotransferase | chr4:15935416-15937807 FORWARD'	T
'11.10.4'	'lipid metabolism.glycolipid synthesis.sulfolipid synthase'	at5g01220	'at5g01220'	'Symbols: SQD2 | SQD2 (sulfoquinovosyldiacylglycerol 2); UDP-glycosyltransferase/ UDP-sulfoquinovose:DAG sulfoquinovosyltransferase/ transferase, transferring glycosyl groups | chr5:86585-89986 REVERSE'	T
'11.10.1001'	'lipid metabolism.galactolipid synthesis'	2-o-glyce	'2-o-glycerol-beta-d-galactose'	''	M
'11.10.1002'	'lipid metabolism.galactolipid synthesis'	digalacto	'digalactosylglycerol'	''	M
'11.1001'	'lipid metabolism'	acetylole	'acetyloleanolic acid'	'lipid metabolism'	M
'11.1002'	'lipid metabolism'	fa 16:0'	'fa 16:0'	'lipid metabolism'	M
'11.1003'	'lipid metabolism'	fa 18:0'	'fa 18:0'	'lipid metabolism'	M
'11.1004'	'lipid metabolism'	oleic aci	'oleic acid'	'lipid metabolism'	M
'11.1005'	'lipid metabolism'	oleyl alc	'oleyl alcohol'	'lipid metabolism'	M
'11.1006'	'lipid metabolism'	oleyl ole	'oleyl oleate'	'lipid metabolism'	M
'11.1007'	'lipid metabolism'	palmitic	'palmitic acid'	'lipid metabolism'	M
'11.1008'	'lipid metabolism'	pentadeca	'pentadecanoic acid'	'lipid metabolism'	M
'11.1009'	'lipid metabolism'	stearic a	'stearic acid'	'lipid metabolism'	M
'11.1010'	'lipid metabolism'	tridecano	'tridecanoic acid'	'lipid metabolism'	M
'11.1011'	'lipid metabolism'	undecanoi	'undecanoic acid'	'lipid metabolism'	M
'11.1012'	'lipid metabolism'	heptanoic	'heptanoic acid'	'lipid metabolism, also called oenanthic acid'	M
'11.1013'	'lipid metabolism'	choline'	'choline'	'lipid metabolism, glycerolipids'	M
'11.1014'	'lipid metabolism'	dioleoylg	'dioleoylglycerol'	'lipid metabolism, glycerolipids'	M
'11.1015'	'lipid metabolism'	diphospha	'diphosphatidylglycerol'	'lipid metabolism, glycerolipids'	M
'11.1016'	'lipid metabolism'	ethanolam	'ethanolamine'	'lipid metabolism, glycerolipids'	M
'11.1017'	'lipid metabolism'	glycerol'	'glycerol'	'lipid metabolism, glycerolipids'	M
'11.1018'	'lipid metabolism'	glycerol-	'glycerol-2-p'	'lipid metabolism, glycerolipids'	M
'11.1019'	'lipid metabolism'	phosphati	'phosphatidylcholine'	'lipid metabolism, glycerolipids'	M
'11.1020'	'lipid metabolism'	phosphati	'phosphatidylethanolamine glycine'	'lipid metabolism, glycerolipids'	M
'11.1021'	'lipid metabolism'	phosphati	'phosphatidylserine'	'lipid metabolism, glycerolipids'	M
'11.1022'	'lipid metabolism'	trilinole	'trilinolein'	'lipid metabolism, glycerolipids'	M
'11.1023'	'lipid metabolism'	triolein'	'triolein'	'lipid metabolism, glycerolipids'	M
'11.1024'	'lipid metabolism'	linoleic	'linoleic acid'	'lipid metabolism, is FA 9,12(Z,Z)-18:2'	M
'11.1025'	'lipid metabolism'	acetyl-co	'acetyl-coa'	'lipid metabolism, organic acids'	M
'11.1026'	'lipid metabolism'	coa-sh'	'coa-sh'	'lipid metabolism, organic acids'	M
'11.1027'	'lipid metabolism'	coa-s-s-c	'coa-s-s-coa'	'lipid metabolism, organic acids'	M
'11.1028'	'lipid metabolism'	glycerol-	'glycerol-3-p'	'lipid metabolism; hormone metabolism.auxin (is polar fraction)'	M
'11.1029'	'lipid metabolism'	linolenic	'linolenic acid'	'lipid metabolism, is FA 9,12,15(Z,Z,Z)-18:3'	M
'11.1030'	'lipid metabolism'	3(e)-hexe	'3(e)-hexenal'	''	M
'11.1031'	'lipid metabolism'	3(z)-hexe	'3(z)-hexenal'	''	M
'11.1032'	'lipid metabolism'	hexanal'	'hexanal'	''	M
'11.1033'	'lipid metabolism'	hexanoic	'hexanoic acid'	''	M
'11.1034'	'lipid metabolism'	pentanoic	'pentanoic acid'	''	M
'11.1035'	'lipid metabolism'	hexanol'	'hexanol'	''	M
'11.1036'	'lipid metabolism'	2(e)-hexe	'2(e)-hexenal'	'volatile'	M
'11.1037'	'lipid metabolism'	3(z)-hexe	'3(z)-hexen-1-ol'	'volatile'	M
[truncated: 27,437 more rows]

## Sheet: OsaRAPDBMAPMAN
BINCODE	NAME	IDENTIFIER	IDENTIFIER_OLD	DESCRIPTION	TYPE
0	control genes
1	PS	os08g35900	os08g0359000	moderately similar to ( 296) AT5G38660 | Symbols: APE1 | APE1 (ACCLIMATION OF PHOTOSYNTHESIS TO ENVIRONMENT) | chr5:15473285-15475497 REVERSE protein|APE1, putative, expressed	T
1.1	PS.lightreaction
1.1.1	PS.lightreaction.photosystem II
1.1.1.1	PS.lightreaction.photosystem II.LHC-II	os01g72050	os01g0720500	moderately similar to ( 410) AT2G34430 | Symbols: LHB1B1, LHCB1.4 | LHB1B1; chlorophyll binding | chr2:14524818-14525618 FORWARDmoderately similar to ( 443) CB21_ORYSA Chlorophyll a-b binding protein 1, chloroplast precursor (LHCII type I CAB-1) (LHCP) - Oryza sativa (Rice)Chloroa_b-bind protein|chlorophyll A-B binding protein, putative, expressed	T
1.1.1.1	PS.lightreaction.photosystem II.LHC-II	os07g57760	os07g0577600	moderately similar to ( 345) AT3G61470 | Symbols: LHCA2 | LHCA2; chlorophyll binding | chr3:22745736-22747032 FORWARDmoderately similar to ( 355) CB12_PETHY Chlorophyll a-b binding protein, chloroplast precursor (LHCI type II CAB) - Petunia hybrida (Petunia)Chloroa_b-bind protein|chlorophyll A-B binding protein, putative, expressed	T
1.1.1.1	PS.lightreaction.photosystem II.LHC-II	os11g24280	os11g0242800	moderately similar to ( 256) AT4G10340 | Symbols: LHCB5 | LHCB5 (LIGHT HARVESTING COMPLEX OF PHOTOSYSTEM II 5); chlorophyll binding | chr4:6408200-6409496 FORWARDweakly similar to ( 132) CB2_PHYPA Chlorophyll a-b binding protein, chloroplast precursor (LHCII type I CAB) (LHCP) - Physcomitrella patens (Moss)Chloroa_b-bind protein|chlorophyll A-B binding protein, putative, expressed	T
1.1.1.1	PS.lightreaction.photosystem II.LHC-II	os09g43950	os09g0439500	moderately similar to ( 358) AT1G19150 | Symbols: LHCA6, LHCA2*1 | LHCA6; chlorophyll binding | chr1:6612806-6613799 FORWARDmoderately similar to ( 285) CB12_PETHY Chlorophyll a-b binding protein, chloroplast precursor (LHCI type II CAB) - Petunia hybrida (Petunia)Chloroa_b-bind protein|chlorophyll A-B binding protein, putative, expressed	T
1.1.1.1	PS.lightreaction.photosystem II.LHC-II	os09g34650	os09g0346500	moderately similar to ( 413) AT2G34430 | Symbols: LHB1B1, LHCB1.4 | LHB1B1; chlorophyll binding | chr2:14524818-14525618 FORWARDmoderately similar to ( 471) CB21_ORYSA Chlorophyll a-b binding protein 1, chloroplast precursor (LHCII type I CAB-1) (LHCP) - Oryza sativa (Rice)Chloroa_b-bind protein|chlorophyll A-B binding protein, putative, expressed	T
1.1.1.1	PS.lightreaction.photosystem II.LHC-II	os08g43590	os08g0435900	moderately similar to ( 373) AT3G47470 | Symbols: LHCA4, CAB4 | LHCA4 (LIGHT-HARVESTING CHLOROPHYLL-PROTEIN COMPLEX I SUBUNIT A4); chlorophyll binding | chr3:17493622-17494773 REVERSEmoderately similar to ( 223) CB12_PETHY Chlorophyll a-b binding protein, chloroplast precursor (LHCI type II CAB) - Petunia hybrida (Petunia)Chloroa_b-bind protein|chlorophyll A-B binding protein, putative, expressed	T
1.1.1.1	PS.lightreaction.photosystem II.LHC-II	os03g59250	os03g0592500	moderately similar to ( 459) AT3G27690 | Symbols: LHCB2.4, LHCB2.3, LHCB2 | LHCB2.3; chlorophyll binding | chr3:10256002-10256921 FORWARDhighly similar to ( 526) CB23_ORYSA Chlorophyll a-b binding protein, chloroplast precursor (LHCII type I CAB) (LHCP) - Oryza sativa (Rice)Chloroa_b-bind protein|chlorophyll A-B binding protein, putative, expressed	T
1.1.1.1	PS.lightreaction.photosystem II.LHC-II	os02g76450	os02g0764500	moderately similar to ( 295) AT1G45474 | Symbols: LHCA5 | LHCA5; pigment binding | chr1:17179353-17180439 FORWARDweakly similar to ( 157) CB12_PETHY Chlorophyll a-b binding protein, chloroplast precursor (LHCI type II CAB) - Petunia hybrida (Petunia)Chloroa_b-bind protein|chlorophyll A-B binding protein, putative, expressed	T
1.1.1.1	PS.lightreaction.photosystem II.LHC-II	os04g45700	os04g0457000	moderately similar to ( 356) AT1G15820 | Symbols: LHCB6, CP24 | LHCB6 (LIGHT HARVESTING COMPLEX PSII SUBUNIT 6); chlorophyll binding | chr1:5446685-5447676 REVERSEmoderately similar to ( 331) CB4_SPIOL Chlorophyll a-b binding protein CP24, chloroplast precursor - Spinacia oleracea (Spinach)Chloroa_b-bind protein|chlorophyll A-B binding protein, putative, expressed	T
1.1.1.1	PS.lightreaction.photosystem II.LHC-II	os01g60090	os01g0600900	moderately similar to ( 424) AT2G34430 | Symbols: LHB1B1, LHCB1.4 | LHB1B1; chlorophyll binding | chr2:14524818-14525618 FORWARDmoderately similar to ( 466) CB22_ORYSA Chlorophyll a-b binding protein 2, chloroplast precursor (LHCII type I CAB-2) (LHCP) - Oryza sativa (Rice)Chloroa_b-bind protein|chlorophyll A-B binding protein, putative, expressed	T
1.1.1.1	PS.lightreaction.photosystem II.LHC-II	os07g55840	os07g0558400	moderately similar to ( 442) AT5G01530 | Symbols: | chlorophyll A-B binding protein CP29 (LHCB4) | chr5:209084-210243 FORWARDmoderately similar to ( 242) CB29_CHLRE Chlorophyll a-b binding protein CP29 - Chlamydomonas reinhardtiiChloroa_b-bind protein|chlorophyll A-B binding protein, putative, expressed	T
1.1.1.1	PS.lightreaction.photosystem II.LHC-II	os07g56270	os07g0562700	moderately similar to ( 441) AT5G54270 | Symbols: LHCB3, LHCB3*1 | LHCB3 (LIGHT-HARVESTING CHLOROPHYLL B-BINDING PROTEIN 3); structural molecule | chr5:22038424-22039383 FORWARDmoderately similar to ( 464) CB23_HORVU Chlorophyll a-b binding protein of LHCII type III, chloroplast precursor (CAB) - Hordeum vulgare (Barley)Chloroa_b-bind protein|chlorophyll A-B binding protein, putative, expressed	T
1.1.1.1	PS.lightreaction.photosystem II.LHC-II	os06g32050	os06g0320500	moderately similar to ( 354) AT3G54890 | Symbols: LHCA1 | LHCA1; chlorophyll binding | chr3:20339881-20340922 REVERSEweakly similar to ( 139) CB2B_PINSY Chlorophyll a-b binding protein type 2 member 1B, chloroplast precursor (Chlorophyll a-b binding protein type II 1B) (CAB) (LHCP) - Pinus sylvestris (Scots pine)Chloroa_b-bind protein|chlorophyll A-B binding protein, putative, expressed	T
1.1.1.1	PS.lightreaction.photosystem II.LHC-II	os09g29680	os09g0296800	moderately similar to ( 398) AT1G76570 | Symbols: | chlorophyll A-B binding family protein | chr1:28729132-28730754 FORWARDweakly similar to ( 200) CB25_NICPL Chlorophyll a-b binding protein E, chloroplast precursor (LHCII type I CAB-E) (LHCP) - Nicotiana plumbaginifolia (Leadwort-leaved tobacco)Chloroa_b-bind protein|chlorophyll A-B binding protein, putative, expressed	T
1.1.1.2	PS.lightreaction.photosystem II.PSII polypeptide subunits	os08g50450	os08g0504500	protein|thylakoid lumenal 19 kDa protein, chloroplast precursor, putative, expressed	T
1.1.1.2	PS.lightreaction.photosystem II.PSII polypeptide subunits	os07g54480	os07g0544800	weakly similar to ( 162) AT4G21280 | Symbols: PSBQ, PSBQA, PSBQ-1 | oxygen-evolving enhancer protein 3, chloroplast, putative (PSBQ1) (PSBQ) | chr4:11334446-11335587 FORWARDweakly similar to ( 191) PSBQ1_MAIZE Oxygen-evolving enhancer protein 3-1, chloroplast precursor (OEE3) (16 kDa subunit of oxygen evolving system of photosystem II) (OEC 16 kDa subunit) - Zea mays (Maize)PsbQ protein|oxygen ev…	T
1.1.1.2	PS.lightreaction.photosystem II.PSII polypeptide subunits	os01g86980	os01g0869800	moderately similar to ( 256) AT1G44575 | Symbols: NPQ4, PSBS | NPQ4 (NONPHOTOCHEMICAL QUENCHING); chlorophyll binding / xanthophyll binding | chr1:16871768-16872548 FORWARDmoderately similar to ( 269) PSBS_TOBAC Photosystem II 22 kDa protein, chloroplast precursor (CP22) - Nicotiana tabacum (Common tobacco) protein|chlorophyll A-B binding protein, putative, expressed	T
1.1.1.2	PS.lightreaction.photosystem II.PSII polypeptide subunits	os02g57840	os02g0578400	weakly similar to ( 162) AT1G14150 | Symbols: | oxygen evolving enhancer 3 (PsbQ) family protein | chr1:4839885-4840632 FORWARDPsbQ protein|oxygen evolving enhancer protein 3, identical, putative, expressed	T
1.1.1.2	PS.lightreaction.photosystem II.PSII polypeptide subunits	os03g74770	os03g0747700	weakly similar to ( 152) AT1G05385 | Symbols: | photosystem II 11 kDa protein-related | chr1:1582747-1583648 REVERSE protein|expressed protein	T
1.1.1.2	PS.lightreaction.photosystem II.PSII polypeptide subunits	os08g51250	os08g0512500	moderately similar to ( 239) AT1G76450 | Symbols: | oxygen-evolving complex-related | chr1:28684618-28686109 FORWARD protein|thylakoid lumen protein, chloroplast precursor, putative, expressed	T
1.1.1.2	PS.lightreaction.photosystem II.PSII polypeptide subunits	os01g61790	os01g0617900	moderately similar to ( 271) AT5G11450 | Symbols: | oxygen-evolving complex-related | chr5:3654475-3656357 FORWARD protein|psbP-related thylakoid lumenal protein 4, chloroplast precursor, putative, expressed	T
1.1.1.2	PS.lightreaction.photosystem II.PSII polypeptide subunits	os01g80530	os01g0805300	moderately similar to ( 305) AT3G56650 | Symbols: | thylakoid lumenal 20 kDa protein | chr3:20984807-20985913 FORWARD protein|thylakoid lumenal 20 kDa protein, putative, expressed	T
1.1.1.2	PS.lightreaction.photosystem II.PSII polypeptide subunits	os04g52280	os04g0522800	protein|expressed protein	T
1.1.1.2	PS.lightreaction.photosystem II.PSII polypeptide subunits	os07g14755	os07g0147550	weakly similar to ( 142) AT1G79040 | Symbols: PSBR | PSBR (photosystem II subunit R) | chr1:29736085-29736781 FORWARDweakly similar to ( 185) PSBR_HORVU Photosystem II 10 kDa polypeptide, chloroplast precursor - Hordeum vulgare (Barley)PsbR protein|photosystem II 10 kDa polypeptide, chloroplast precursor, putative, expressed	T
1.1.1.2	PS.lightreaction.photosystem II.PSII polypeptide subunits	os04g52300	os04g0523000	weakly similar to ( 104) AT2G01918 | Symbols: | calcium ion binding | chr2:424254-425678 REVERSE protein|oxygen-evolving enhancer protein 3, chloroplast precursor, putative, expressed	T
1.1.1.2	PS.lightreaction.photosystem II.PSII polypeptide subunits	os07g14140	os07g0141400	moderately similar to ( 280) AT1G06680 | Symbols: PSBP-1, OEE2, PSII-P | PSBP-1 (PHOTOSYSTEM II SUBUNIT P-1); poly(U) binding | chr1:2048076-2049186 FORWARDmoderately similar to ( 326) PSBP_WHEAT Oxygen-evolving enhancer protein 2, chloroplast precursor (OEE2) (23 kDa subunit of oxygen evolving system of photosystem II) (OEC 23 kDa subunit) (23 kDa thylakoid membrane protein) - Triticum aestivum …	T
1.1.1.2	PS.lightreaction.photosystem II.PSII polypeptide subunits	os04g43490	os04g0434900	very weakly similar to (99.0) AT2G28605 | Symbols: | Encodes a PsbP domain-OEC23 like protein localized in thylakoid (peripheral-lumenal side). | chr2:12254911-12255689 FORWARD protein|expressed protein	T
1.1.1.2	PS.lightreaction.photosystem II.PSII polypeptide subunits	os07g27520	os07g0275201	moderately similar to ( 287) AT4G15510 | Symbols: | photosystem II reaction center PsbP family protein | chr4:8861351-8862529 FORWARDPsbP protein|PsbP, putative, expressed	T
1.1.1.2	PS.lightreaction.photosystem II.PSII polypeptide subunits	os05g31310	os05g0313100	protein|expressed protein	T
1.1.1.2	PS.lightreaction.photosystem II.PSII polypeptide subunits	os04g69080	os04g0690800	moderately similar to ( 226) AT1G44575 | Symbols: NPQ4, PSBS | NPQ4 (NONPHOTOCHEMICAL QUENCHING); chlorophyll binding / xanthophyll binding | chr1:16871768-16872548 FORWARDmoderately similar to ( 229) PSBS_SPIOL Photosystem II 22 kDa protein, chloroplast precursor (CP22) - Spinacia oleracea (Spinach) protein|chlorophyll A-B binding protein, putative, expressed	T
1.1.1.2	PS.lightreaction.photosystem II.PSII polypeptide subunits	os01g50180	os01g0501800	moderately similar to ( 412) AT3G50820 | Symbols: PSBO2, PSBO-2, OEC33 | PSBO2 (PHOTOSYSTEM II SUBUNIT O-2); oxygen evolving/ poly(U) binding | chr3:18891008-18892311 REVERSEmoderately similar to ( 442) PSBO_WHEAT Oxygen-evolving enhancer protein 1, chloroplast precursor (OEE1) (33 kDa subunit of oxygen evolving system of photosystem II) (OEC 33 kDa subunit) (33 kDa thylakoid membrane protein) - …	T
1.1.1.2	PS.lightreaction.photosystem II.PSII polypeptide subunits	os12g19020	os12g0190200	moderately similar to ( 273) AT1G77090 | Symbols: | thylakoid lumenal 29.8 kDa protein | chr1:28960576-28961875 REVERSE protein|thylakoid lumenal 29.8 kDa protein, putative, expressed	T
1.1.1.2	PS.lightreaction.photosystem II.PSII polypeptide subunits	os03g27995	os03g0279950	weakly similar to ( 136) AT2G39470 | Symbols: PPL2 | PPL2 (PsbP-like protein 2); calcium ion binding | chr2:16476335-16477402 FORWARD protein|PsbP, putative, expressed	T
1.1.1.2	PS.lightreaction.photosystem II.PSII polypeptide subunits	os10g46140	os10g0461400	moderately similar to ( 254) AT3G55330 | Symbols: PPL1 | PPL1 (PsbP-like protein 1); calcium ion binding | chr3:20514031-20515275 REVERSEPsbP protein|PsbP, putative, expressed	T
1.1.1.2	PS.lightreaction.photosystem II.PSII polypeptide subunits	os02g63110	os02g0631100	protein|expressed protein	T
1.1.1.2	PS.lightreaction.photosystem II.PSII polypeptide subunits	os01g93810	os01g0938100	weakly similar to ( 191) AT4G28660 | Symbols: PSB28 | PSB28 (PHOTOSYSTEM II REACTION CENTER PSB28 PROTEIN) | chr4:14150008-14150933 FORWARDpsbW Psb28 protein|photosystem II reaction center PSB28 protein, chloroplast precursor, putative, expressed	T
1.1.1.2	PS.lightreaction.photosystem II.PSII polypeptide subunits	os03g33340	os03g0333400	weakly similar to ( 154) AT1G03600 | Symbols: | photosystem II family protein | chr1:898916-899440 FORWARD protein|photosystem II 11 kD protein, putative, expressed	T
1.1.1.2	PS.lightreaction.photosystem II.PSII polypeptide subunits	os01g93440	os01g0934400	moderately similar to ( 281) AT3G05410 | Symbols: | calcium ion binding | chr3:1554783-1561456 FORWARD protein|lumenal PsbP, putative, expressed	T
1.1.1.2	PS.lightreaction.photosystem II.PSII polypeptide subunits	os12g56470	os12g0564701	weakly similar to ( 174) AT4G15510 | Symbols: | photosystem II reaction center PsbP family protein | chr4:8861351-8862529 FORWARDPsbP protein|PsbP, putative, expressed	T
1.1.1.2	PS.lightreaction.photosystem II.PSII polypeptide subunits	os08g34750	os08g0347500	moderately similar to ( 261) AT3G55330 | Symbols: PPL1 | PPL1 (PsbP-like protein 1); calcium ion binding | chr3:20514031-20515275 REVERSEPsbP protein|PsbP, putative, expressed	T
1.1.1.2	PS.lightreaction.photosystem II.PSII polypeptide subunits	os05g29280	os05g0292800	weakly similar to ( 118) AT5G02120 | Symbols: OHP | OHP (ONE HELIX PROTEIN) | chr5:419144-419633 FORWARD protein|expressed protein	T
1.1.1.2	PS.lightreaction.photosystem II.PSII polypeptide subunits	os12g48010	os12g0480100	weakly similar to ( 103) AT5G02120 | Symbols: OHP | OHP (ONE HELIX PROTEIN) | chr5:419144-419633 FORWARD protein|expressed protein	T
1.1.1.2	PS.lightreaction.photosystem II.PSII polypeptide subunits	os07g10575	os07g0105750	weakly similar to ( 153) AT3G01440 | Symbols: | oxygen evolving enhancer 3 (PsbQ) family protein | chr3:168478-169407 FORWARDPsbQ protein|oxygen evolving enhancer protein 3 domain containing protein, expressed	T
1.1.1.3	PS.lightreaction.photosystem II.biogenesis
1.1.1.4	PS.lightreaction.photosystem II.LHC biogenesis
1.1.2	PS.lightreaction.photosystem I	os04g62800	os04g0628000	moderately similar to ( 346) AT3G21740 | Symbols: APO4 | APO4 (ACCUMULATION OF PHOTOSYSTEM ONE 4) | chr3:7662542-7663638 REVERSEDUF794 protein|APO, putative, expressed	T
[truncated: 34,827 more rows]

## Sheet: Overview with FDR
		1	higher than Scarlett								FDR_P < 0.05							FDR_P < 0.01
		0	lower than Scarlett
											FDR_P < 0.001
		Cd			Zn			Fe			Cu			Mn			Mg			Ca						young leaf							flag leaf							grain
[truncated: 112 more rows]

[truncated: 37 more sheets: IL102, IL104, IL106, IL107, IL108, IL111, IL112, IL114 no QTL, IL115, IL116, IL117, IL118, IL119, IL121, IL122, IL123, IL124, IL125, IL126, IL127 …]
